# Supplementary material for: Tracking the COVID-19 pandemic in Australia using genomics
Source: Nat Commun. 2020 Sep 1;11:4376. doi: 10.1038/s41467-020-18314-x (PMC7462846; doi:10.1038/s41467-020-18314-x)
Supplement: Supplementary file 4 — Supplementary Data 1 [file 41467_2020_18314_MOESM4_ESM.xlsx]

## Sheet: Data Table
VIC_ID	Analysis_dataset	Sequencing protocol	Sequencing_technology	% Genome_recovered	Av_read_depth	Pangolin_lineage	SRA_BioSample	Overseas_travel
VIC02	IPD	ARTIC_ v1	Illumina_iSeq	98.01	5637	B	SAMN14422702	Yes
VIC03	VIC, IPD	ARTIC_ v1	Illumina_iSeq	98.84	3459	B	SAMN14422703	Yes
VIC04	VIC	ARTIC_ v1	Illumina_iSeq	98.9	3977	B.4	SAMN14422704	Yes
VIC05	VIC	ARTIC_ v1	Illumina_iSeq	98.88	2584	A.1	SAMN14422705	Yes
VIC06	VIC	ARTIC_ v1	Illumina_iSeq	96.74	4519	B.4	SAMN14422706	Yes
VIC07	VIC	ARTIC_ v1	Illumina_iSeq	98.77	3545	A	SAMN14422707	Yes
VIC08	VIC	ARTIC_ v1	Illumina_NextSeq_550	98.87	2632	A.1	SAMN14422708	Yes
VIC09	VIC	ARTIC_ v1	Illumina_NextSeq_550	97.94	2388	B.2	SAMN14422709	No
VIC10	VIC	ARTIC_ v1	Illumina_NextSeq_550	97.99	2831	B.2	SAMN14422710	No
VIC11	VIC	ARTIC_ v1	Illumina_NextSeq_550	97.49	2240	B.1.13	SAMN14422711	Yes
VIC12	VIC	ARTIC_ v1	Illumina_NextSeq_550	95.1	2610	B.2.1	SAMN14422712	No
VIC13	VIC	ARTIC_ v1	Illumina_NextSeq_500	98.69	4228	A	SAMN14546631	Yes
VIC14	VIC	ARTIC_ v1	Illumina_NextSeq_500	97.92	4273	B	SAMN14546641	Yes
VIC17	VIC	ARTIC_ v1	Illumina_NextSeq_500	99.66	4086	A.3	SAMN14546673	Yes
VIC18	VIC	ARTIC_ v1	Illumina_NextSeq_500	98.88	4602	B.2.1	SAMN14546684	Yes
VIC19	VIC	ARTIC_ v1	Illumina_NextSeq_500	98	4104	B.2.2	SAMN14546695	Yes
VIC20	VIC	ARTIC_ v1	Illumina_NextSeq_500	99.67	4696	A.1	SAMN14546706	Yes
VIC21	VIC	ARTIC_ v1	Illumina_NextSeq_500	99.7	5122	B.2.1	SAMN14546717	No
VIC22	VIC	ARTIC_ v1	Illumina_NextSeq_500	99.02	4557	B.1	SAMN14546728	Yes
VIC23	VIC	ARTIC_ v1	Illumina_NextSeq_500	99.68	5200	B.2.1	SAMN14546739	No
VIC24	IPD	ARTIC_ v1	Illumina_NextSeq_500	98.03	5047	A.1	SAMN14546750	Yes
VIC25	VIC	ARTIC_ v1	Illumina_NextSeq_500	98.02	5016	B.2.2	SAMN14546761	Yes
VIC26	VIC	ARTIC_ v1	Illumina_NextSeq_500	99.67	5365	B.3	SAMN14546772	Yes
VIC27	VIC	ARTIC_ v1	Illumina_NextSeq_500	99.69	5010	A.3	SAMN14546783	Yes
VIC28	VIC	ARTIC_ v1	Illumina_NextSeq_500	99.66	5285	A.3	SAMN14546794	Yes
VIC29	VIC	ARTIC_ v1	Illumina_NextSeq_500	99.69	5150	B.1	SAMN14546805	Yes
VIC30	VIC	ARTIC_ v1	Illumina_NextSeq_500	98.02	4862	B.4	SAMN14546816	No
VIC31	VIC	ARTIC_ v1	Illumina_NextSeq_500	99.67	5164	B.1	SAMN14546827	Yes
VIC32	VIC	ARTIC_ v1	Illumina_NextSeq_500	98.82	5061	A.3	SAMN14546838	Yes
VIC33	VIC	ARTIC_ v1	Illumina_NextSeq_500	99.67	4073	A.3	SAMN14546846	Yes
VIC34	VIC	ARTIC_ v1	Illumina_NextSeq_500	99.68	6048	B.4	SAMN14546847	Yes
VIC35	VIC	ARTIC_ v1	Illumina_NextSeq_500	99.67	5234	A.3	SAMN14546848	Yes
VIC36	VIC	ARTIC_ v1	Illumina_NextSeq_500	99.69	5098	B.2	SAMN14546849	Yes
VIC37	VIC	ARTIC_ v1	Illumina_NextSeq_500	97.57	5663	B.1	SAMN14546850	Yes
VIC38	VIC	ARTIC_ v1	Illumina_NextSeq_500	98.2	5359	B.1.6	SAMN14546851	Yes
VIC39	VIC	ARTIC_ v1	Illumina_NextSeq_500	99.6	4514	B.1	SAMN14546852	Yes
VIC40	VIC	ARTIC_ v1	Illumina_NextSeq_500	99.7	5665	A.1.2	SAMN14546853	Yes
VIC41	VIC	ARTIC_ v1	Illumina_NextSeq_500	99.69	5011	A.1.2	SAMN14546854	Yes
VIC42	VIC, IPD	ARTIC_ v1	Illumina_NextSeq_500	99.7	5127	B.6	SAMN14546855	Yes
VIC43	VIC	ARTIC_ v1	Illumina_NextSeq_500	98.02	5562	B.1	SAMN14546856	Yes
VIC44	VIC	ARTIC_ v1	Illumina_NextSeq_500	98.63	4855	B.1	SAMN14546857	Yes
VIC45	VIC	ARTIC_ v1	Illumina_NextSeq_500	99.66	5081	B.1	SAMN14546858	Yes
VIC46	VIC	ARTIC_ v1	Illumina_NextSeq_500	99.67	5621	A.1	SAMN14546859	Yes
VIC47	VIC	ARTIC_ v1	Illumina_NextSeq_500	99.67	3991	B.2.1	SAMN14546860	No
VIC48	VIC	ARTIC_ v1	Illumina_NextSeq_500	99.69	5238	B.1	SAMN14546861	Yes
VIC49	VIC	ARTIC_ v1	Illumina_NextSeq_500	98.03	4664	B.1	SAMN14546862	Yes
VIC50	VIC	ARTIC_ v1	Illumina_NextSeq_500	99.67	5167	B.1	SAMN14546863	Yes
VIC51	VIC	ARTIC_ v1	Illumina_NextSeq_550	99.58	3169	A.3	SAMN14546864	Yes
VIC52	VIC	ARTIC_ v1	Illumina_NextSeq_500	98.89	5648	B.1	SAMN14546865	Yes
VIC53	VIC	ARTIC_ v1	Illumina_NextSeq_500	99.7	5450	A.3	SAMN14546866	Yes
VIC54	VIC	ARTIC_ v1	Illumina_NextSeq_500	99.55	4926	B.1	SAMN14546867	Yes
VIC55	VIC	ARTIC_ v1	Illumina_NextSeq_500	99.64	4734	B.2	SAMN14546868	Yes
VIC56	VIC	ARTIC_ v1	Illumina_NextSeq_500	99.66	4582	A.3	SAMN14546869	Yes
VIC57	VIC	ARTIC_ v1	Illumina_NextSeq_500	99.69	5115	A.1	SAMN14546870	No
VIC58	VIC	ARTIC_ v1	Illumina_NextSeq_500	99.67	5807	B.4	SAMN14546871	No
VIC59	VIC	ARTIC_ v1	Illumina_NextSeq_500	99.65	4864	B.6	SAMN14546872	Yes
VIC60	VIC	ARTIC_ v1	Illumina_NextSeq_500	98.83	4482	A.5	SAMN14546873	Yes
VIC61	VIC	ARTIC_ v1	Illumina_NextSeq_500	95.56	4434	B.2	SAMN14546874	Yes
VIC62	VIC	ARTIC_ v1	Illumina_NextSeq_500	99.67	4630	B.1	SAMN14546875	Yes
VIC63	VIC	ARTIC_ v1	Illumina_NextSeq_500	98.96	4957	B.1	SAMN14546876	Yes
VIC64	VIC	ARTIC_ v1	Illumina_NextSeq_500	98.02	4956	B.1	SAMN14546877	No
VIC65	VIC	ARTIC_ v1	Illumina_NextSeq_500	97.15	4979	B.1	SAMN14546878	Yes
VIC66	VIC	ARTIC_ v1	Illumina_NextSeq_500	99.67	5031	B.4	SAMN14546879	No
VIC67	VIC	ARTIC_ v1	Illumina_NextSeq_500	99.67	5134	A.1	SAMN14546880	Yes
VIC68	VIC	ARTIC_ v1	Illumina_NextSeq_500	99.68	5248	A.1	SAMN14546881	Yes
VIC69	VIC	ARTIC_ v1	Illumina_NextSeq_500	99.69	5875	A.1	SAMN14546882	Yes
VIC70	VIC	ARTIC_ v1	Illumina_NextSeq_500	99.56	4746	B.2	SAMN14546883	Yes
VIC73	VIC	ARTIC_ v1	Illumina_NextSeq_500	99.7	5206	A.3	SAMN14546884	Yes
VIC75	VIC	ARTIC_ v1	Illumina_NextSeq_500	98.87	4977	B.1	SAMN14546885	Yes
VIC76	VIC	ARTIC_ v1	Illumina_NextSeq_500	98.48	4922	A.3	SAMN14546886	Yes
VIC77	VIC	ARTIC_ v1	Illumina_NextSeq_500	99.42	5085	A.3	SAMN14546887	Yes
VIC78	VIC	ARTIC_ v1	Illumina_NextSeq_500	99.66	5054	B	SAMN14546888	Yes
VIC79	VIC	ARTIC_ v1	Illumina_NextSeq_500	99.68	4595	B.2.1	SAMN14546889	No
VIC80	VIC	ARTIC_ v1	Illumina_NextSeq_500	99.69	5494	B.2.1	SAMN14546890	No
VIC81	VIC	ARTIC_ v1	Illumina_NextSeq_500	99.67	5150	B.2.1	SAMN14546891	No
VIC82	VIC	ARTIC_ v1	Illumina_NextSeq_500	99.67	5345	B.2.1	SAMN14546892	No
VIC83	VIC	ARTIC_ v1	Illumina_NextSeq_500	99.74	5224	B.2	SAMN14546893	Yes
VIC84	VIC	ARTIC_ v1	Illumina_NextSeq_500	99.54	4738	B.2.2	SAMN14546894	Yes
VIC85	VIC	ARTIC_ v1	Illumina_NextSeq_500	99.63	5059	A.3	SAMN14546895	Yes
VIC86	VIC	ARTIC_ v1	Illumina_NextSeq_500	99.68	5493	A.3	SAMN14546896	Yes
VIC87	VIC	ARTIC_ v1	Illumina_NextSeq_500	99.65	5017	B.2.1	SAMN14546897	Yes
VIC88	VIC	ARTIC_ v1	Illumina_NextSeq_500	99.67	5241	B.2.1	SAMN14546898	Yes
VIC89	VIC	ARTIC_ v1	Illumina_NextSeq_500	99.68	5178	B.1.5	SAMN14546899	Yes
VIC90	VIC	ARTIC_ v1	Illumina_NextSeq_500	99.68	5273	B.1	SAMN14546900	Yes
VIC91	VIC	ARTIC_ v1	Illumina_NextSeq_500	98.05	4244	B.1.5	SAMN14546901	Yes
VIC92	VIC, IPD	ARTIC_ v1	Illumina_NextSeq_500	99.68	5389	B.1	SAMN14546902	Yes
VIC93	VIC	ARTIC_ v1	Illumina_NextSeq_500	97.88	5474	B.3	SAMN14546903	Yes
VIC94	VIC	ARTIC_ v1	Illumina_NextSeq_500	99.66	4224	A.1	SAMN14546904	Yes
VIC95	VIC	ARTIC_ v1	Illumina_NextSeq_500	99.37	5147	B.1	SAMN14546905	Yes
VIC96	VIC	ARTIC_ v1	Illumina_NextSeq_500	99.66	4771	B	SAMN14546906	Yes
VIC97	VIC	ARTIC_ v1	Illumina_NextSeq_500	99.69	5201	B.4	SAMN14546907	No
VIC98	VIC	ARTIC_ v1	Illumina_NextSeq_500	99.69	4801	B.1	SAMN14546908	Yes
VIC99	VIC	ARTIC_ v1	Illumina_NextSeq_500	99.67	4621	B.1.13	SAMN14546909	Yes
VIC100	VIC	ARTIC_ v1	Illumina_NextSeq_500	98.29	5149	A.3	SAMN14546603	No
VIC101	VIC, IPD	ARTIC_ v1	Illumina_NextSeq_500	98.09	5200	B.3	SAMN14546604	Yes
VIC102	VIC	ARTIC_ v1	Illumina_NextSeq_500	98.5	4960	B	SAMN14546605	Yes
VIC103	VIC	ARTIC_ v1	Illumina_NextSeq_500	99.06	5462	A.3	SAMN14546606	Yes
VIC104	VIC	ARTIC_ v1	Illumina_NextSeq_500	98.2	5985	B.1	SAMN14546607	Yes
VIC105	VIC	ARTIC_ v1	Illumina_NextSeq_500	99.68	4931	B.1	SAMN14546608	Yes
VIC106	VIC	ARTIC_ v1	Illumina_NextSeq_500	99.5	5019	B.1.5	SAMN14546609	Yes
VIC107	VIC	ARTIC_ v1	Illumina_NextSeq_500	98.01	2853	B.1	SAMN14546610	Yes
VIC108	VIC	ARTIC_ v1	Illumina_NextSeq_500	99.67	2949	A.3	SAMN14546611	Yes
VIC109	VIC	ARTIC_ v1	Illumina_NextSeq_500	99.67	2995	B.1	SAMN14546612	Yes
VIC110	VIC	ARTIC_ v1	Illumina_NextSeq_500	99.67	2882	A.1	SAMN14546613	No
VIC111	VIC	ARTIC_ v1	Illumina_NextSeq_500	99.66	3209	A.1	SAMN14546614	No
VIC112	VIC	ARTIC_ v1	Illumina_NextSeq_500	99.68	5473	A.3	SAMN14546615	Yes
VIC113	VIC	ARTIC_ v1	Illumina_NextSeq_500	99.39	5011	B.1	SAMN14546616	Yes
VIC114	VIC	ARTIC_ v1	Illumina_NextSeq_500	98.27	3441	B.1.5	SAMN14546617	Yes
VIC115	VIC	ARTIC_ v1	Illumina_NextSeq_500	99.7	3315	A.1	SAMN14546618	No
VIC116	VIC	ARTIC_ v1	Illumina_NextSeq_500	98.02	2962	B.2.1	SAMN14546619	No
VIC117	VIC	ARTIC_ v1	Illumina_NextSeq_500	99.69	3100	A.3	SAMN14546620	Yes
VIC118	VIC	ARTIC_ v1	Illumina_NextSeq_500	98.75	3005	A.1	SAMN14546621	No
VIC119	VIC	ARTIC_ v1	Illumina_NextSeq_500	98.1	2969	B.1	SAMN14546622	Yes
VIC120	VIC	ARTIC_ v1	Illumina_NextSeq_500	98.15	3561	B.2.2	SAMN14546623	Yes
VIC121	VIC	ARTIC_ v1	Illumina_NextSeq_500	98.25	3355	B.2.2	SAMN14546624	Yes
VIC122	VIC	ARTIC_ v1	Illumina_NextSeq_500	98	3239	B.1	SAMN14546625	Yes
VIC123	VIC	ARTIC_ v1	Illumina_NextSeq_500	97.56	1349	B.1	SAMN14546626	Yes
VIC126	VIC	ARTIC_ v1	Illumina_NextSeq_500	99.7	2936	A.2	SAMN14546627	Yes
VIC127	VIC	ARTIC_ v1	Illumina_NextSeq_500	98.76	3649	B.2.1	SAMN14546628	No
VIC128	VIC	ARTIC_ v1	Illumina_NextSeq_500	99.7	3582	B.1	SAMN14546629	No
VIC129	VIC	ARTIC_ v1	Illumina_NextSeq_500	99.68	3729	B	SAMN14546630	Yes
VIC130	VIC, IPD	ARTIC_ v1	Illumina_NextSeq_500	99.7	3846	A.1	SAMN14546632	Yes
VIC131	VIC	ARTIC_ v1	Illumina_NextSeq_500	99.69	3489	B.1	SAMN14546633	No
VIC132	VIC	ARTIC_ v1	Illumina_NextSeq_500	99.68	3487	B	SAMN14546634	Yes
VIC134	VIC	ARTIC_ v1	Illumina_NextSeq_550	99.7	2733	B.1	SAMN14546635	No
VIC135	VIC	ARTIC_ v1	Illumina_NextSeq_550	99.7	2930	B.1	SAMN14546636	Yes
VIC136	VIC	ARTIC_ v1	Illumina_NextSeq_550	99.7	2820	B.1	SAMN14546637	No
VIC137	VIC	ARTIC_ v1	Illumina_NextSeq_550	99.69	2479	B.1	SAMN14546638	Yes
VIC138	VIC	ARTIC_ v1	Illumina_NextSeq_500	99.73	5109	A.5	SAMN14546639	Yes
VIC139	VIC, IPD	ARTIC_ v1	Illumina_NextSeq_500	99.22	3664	A.1	SAMN14546640	Yes
VIC140	VIC	ARTIC_ v1	Illumina_NextSeq_500	99.62	4400	A.1	SAMN14546642	Yes
VIC141	VIC	ARTIC_ v1	Illumina_NextSeq_500	99.54	4355	B.1	SAMN14546643	Yes
VIC142	VIC	ARTIC_ v1	Illumina_NextSeq_500	99.26	3090	B.1	SAMN14546644	Yes
VIC143	VIC	ARTIC_ v1	Illumina_NextSeq_500	99.66	4717	B.1	SAMN14546645	Yes
VIC144	VIC	ARTIC_ v1	Illumina_NextSeq_500	99.47	3762	B.1	SAMN14546646	Yes
VIC145	VIC	ARTIC_ v1	Illumina_NextSeq_500	99.77	4348	B.2.5	SAMN14546647	Yes
VIC146	VIC	ARTIC_ v1	Illumina_NextSeq_500	98.58	3763	B.2.1	SAMN14546648	No
VIC147	VIC	ARTIC_ v1	Illumina_NextSeq_500	99.29	3509	B.1	SAMN14546649	Yes
VIC148	VIC, IPD	ARTIC_ v1	Illumina_NextSeq_500	99.67	3201	B.1	SAMN14546650	Yes
VIC149	VIC	ARTIC_ v1	Illumina_NextSeq_500	98.03	1588	B.1	SAMN14546651	Yes
VIC150	VIC	ARTIC_ v1	Illumina_NextSeq_500	98.8	3780	A.3	SAMN14546653	Yes
VIC151	VIC	ARTIC_ v1	Illumina_NextSeq_500	97.43	582	B.2	SAMN14546654	Yes
VIC152	VIC	ARTIC_ v1	Illumina_NextSeq_500	99.38	3662	B.2	SAMN14546655	No
VIC153	VIC	ARTIC_ v1	Illumina_NextSeq_500	99.53	3552	B.1	SAMN14546656	Yes
VIC154	VIC	ARTIC_ v1	Illumina_NextSeq_500	99.66	3585	B.1.5	SAMN14546657	Yes
VIC155	VIC	ARTIC_ v1	Illumina_NextSeq_500	99.62	3541	B.1	SAMN14546658	Yes
VIC156	VIC	ARTIC_ v1	Illumina_NextSeq_500	99.66	3702	B.1	SAMN14546659	Yes
VIC157	VIC	ARTIC_ v1	Illumina_NextSeq_500	99.64	3398	B.1.5	SAMN14546660	Yes
VIC158	VIC	ARTIC_ v1	Illumina_NextSeq_500	99.66	3537	B.1	SAMN14546661	Yes
VIC159	VIC	ARTIC_ v1	Illumina_NextSeq_500	98.68	2517	A.1	SAMN14546662	No
VIC160	VIC	ARTIC_ v1	Illumina_NextSeq_500	98.86	3883	A.1	SAMN14546663	No
VIC162	VIC	ARTIC_ v1	Illumina_NextSeq_500	99.58	2844	A.1	SAMN14546665	Yes
VIC163	VIC	ARTIC_ v1	Illumina_NextSeq_500	99.66	3460	B.1	SAMN14546666	No
VIC164	VIC	ARTIC_ v1	Illumina_NextSeq_500	94.16	4140	B.1.5.3	SAMN14546667	Yes
VIC165	VIC	ARTIC_ v1	Illumina_NextSeq_500	98.57	2240	A.1	SAMN14546668	No
VIC166	VIC	ARTIC_ v1	Illumina_NextSeq_500	98.07	2231	B.1	SAMN14546669	Yes
VIC167	VIC	ARTIC_ v1	Illumina_NextSeq_500	98.8	4508	B.1	SAMN14546670	Yes
VIC168	VIC	ARTIC_ v1	Illumina_NextSeq_500	98.78	2761	B.1	SAMN14546671	Yes
VIC169	VIC	ARTIC_ v1	Illumina_NextSeq_500	99.64	3245	B.2	SAMN14546672	Yes
VIC170	VIC	ARTIC_ v1	Illumina_NextSeq_500	98.8	3595	B.1	SAMN14546674	Yes
VIC171	VIC	ARTIC_ v1	Illumina_NextSeq_500	99.23	3804	B.2.1	SAMN14546675	Yes
VIC172	VIC	ARTIC_ v1	Illumina_NextSeq_500	98.97	3880	B.2.1	SAMN14546676	Yes
VIC173	VIC	ARTIC_ v1	Illumina_NextSeq_500	99.67	3736	A.1	SAMN14546677	Yes
VIC174	VIC	ARTIC_ v1	Illumina_NextSeq_500	99.65	4124	B.1	SAMN14546678	Yes
VIC175	VIC	ARTIC_ v1	Illumina_NextSeq_500	98.8	2265	B.1	SAMN14546679	Yes
VIC176	VIC	ARTIC_ v1	Illumina_NextSeq_500	99.71	3433	B.2.4	SAMN14546680	Yes
VIC177	VIC	ARTIC_ v1	Illumina_NextSeq_500	97.48	2234	A.1	SAMN14546681	Yes
VIC178	VIC, IPD	ARTIC_ v1	Illumina_NextSeq_500	99.66	3815	B.1	SAMN14546682	Yes
VIC179	VIC	ARTIC_ v1	Illumina_NextSeq_500	98.76	2108	B.2	SAMN14546683	Yes
VIC180	VIC	ARTIC_ v1	Illumina_NextSeq_500	99.25	3269	B	SAMN14546685	Yes
VIC181	VIC	ARTIC_ v1	Illumina_NextSeq_500	98.85	3610	B.6	SAMN14546686	Yes
VIC182	VIC	ARTIC_ v1	Illumina_NextSeq_500	98.74	2094	A.3	SAMN14546687	Yes
VIC183	VIC	ARTIC_ v1	Illumina_NextSeq_500	97.22	1654	B.1	SAMN14546688	Yes
VIC184	VIC, IPD	ARTIC_ v1	Illumina_NextSeq_500	99.5	3451	B.1	SAMN14546689	Yes
VIC185	VIC	ARTIC_ v1	Illumina_NextSeq_500	99.63	4053	B.1	SAMN14546690	Yes
VIC186	VIC	ARTIC_ v1	Illumina_NextSeq_500	99.62	3391	B.2.1	SAMN14546691	Yes
VIC187	VIC	ARTIC_ v1	Illumina_NextSeq_500	99.03	3341	B.2.1	SAMN14546692	Yes
VIC188	VIC	ARTIC_ v1	Illumina_NextSeq_500	99.62	3161	B.6	SAMN14546693	Yes
VIC189	VIC	ARTIC_ v1	Illumina_NextSeq_500	99.02	3194	A.1	SAMN14546694	Yes
VIC190	VIC	ARTIC_ v1	Illumina_NextSeq_500	99.65	3428	B.1	SAMN14546696	Yes
VIC191	VIC	ARTIC_ v1	Illumina_NextSeq_500	99.65	3676	B.1	SAMN14546697	Yes
VIC192	VIC	ARTIC_ v1	Illumina_NextSeq_500	99.39	3660	B.1	SAMN14546698	No
VIC193	VIC	ARTIC_ v1	Illumina_NextSeq_500	97.83	1383	B.3	SAMN14546699	Yes
VIC194	VIC	ARTIC_ v1	Illumina_NextSeq_500	98.99	2535	B.2	SAMN14546700	Yes
VIC195	VIC	ARTIC_ v1	Illumina_NextSeq_500	98.67	3547	B.1.5	SAMN14546701	Yes
VIC196	VIC	ARTIC_ v1	Illumina_NextSeq_500	99.63	5067	B.1.13	SAMN14546702	Yes
VIC197	VIC	ARTIC_ v1	Illumina_NextSeq_500	98.07	2496	B.1	SAMN14546703	Yes
VIC198	VIC	ARTIC_ v1	Illumina_NextSeq_500	99.22	134	B.1	SAMN14546704	Yes
VIC199	VIC	ARTIC_ v1	Illumina_NextSeq_500	99.65	5012	B.1	SAMN14546705	Yes
VIC201	VIC	ARTIC_ v1	Illumina_NextSeq_500	99.7	6051	B.1	SAMN14546708	Yes
VIC202	VIC	ARTIC_ v1	Illumina_NextSeq_500	99.68	5805	B.1.13	SAMN14546709	Yes
VIC203	VIC	ARTIC_ v1	Illumina_NextSeq_500	99.77	5668	B.2.1	SAMN14546710	Yes
VIC204	VIC	ARTIC_ v1	Illumina_NextSeq_500	99.65	3505	A.1	SAMN14546711	Yes
VIC205	VIC	ARTIC_ v1	Illumina_NextSeq_500	98.44	4964	A.1	SAMN14546712	No
VIC206	VIC	ARTIC_ v1	Illumina_NextSeq_500	97.8	4958	B.1	SAMN14546713	Yes
VIC207	VIC	ARTIC_ v1	Illumina_NextSeq_500	99.7	5504	B.1	SAMN14546714	Yes
VIC208	VIC	ARTIC_ v1	Illumina_NextSeq_500	99.7	3676	B.2	SAMN14546715	Yes
VIC209	VIC	ARTIC_ v1	Illumina_NextSeq_500	98.8	3287	A.3	SAMN14546716	Yes
VIC210	VIC	ARTIC_ v1	Illumina_NextSeq_500	98.77	2846	B.1.5	SAMN14546718	Yes
VIC211	VIC	ARTIC_ v1	Illumina_NextSeq_500	98.85	4110	B.1	SAMN14546719	Yes
VIC212	VIC	ARTIC_ v1	Illumina_NextSeq_500	97.21	2724	B.1	SAMN14546720	Yes
VIC213	VIC	ARTIC_ v1	Illumina_NextSeq_500	99.66	5265	A.1	SAMN14546721	No
VIC214	VIC	ARTIC_ v1	Illumina_NextSeq_500	99.75	4037	B.1	SAMN14546722	Yes
VIC215	VIC	ARTIC_ v1	Illumina_NextSeq_500	99.62	3078	A.3	SAMN14546723	No
VIC216	VIC	ARTIC_ v1	Illumina_NextSeq_500	99.36	3300	B.1	SAMN14546724	Yes
VIC217	VIC	ARTIC_ v1	Illumina_NextSeq_500	99.64	3459	B.1	SAMN14546725	No
VIC218	VIC	ARTIC_ v1	Illumina_NextSeq_500	99.65	3199	B.2.1	SAMN14546726	Yes
VIC219	VIC	ARTIC_ v1	Illumina_NextSeq_500	98.63	2423	B.1	SAMN14546727	Yes
VIC220	VIC	ARTIC_ v1	Illumina_NextSeq_500	99.62	5126	B.1	SAMN14546729	Yes
VIC222	IPD	ARTIC_ v1	Illumina_NextSeq_500	99.67	3603	A.1	SAMN14546731	Yes
VIC223	VIC	ARTIC_ v1	Illumina_NextSeq_500	99.79	5557	B.2.4	SAMN14546732	Yes
VIC224	VIC	ARTIC_ v1	Illumina_NextSeq_500	99.65	4993	B.1	SAMN14546733	No
VIC225	VIC	ARTIC_ v1	Illumina_NextSeq_500	99.64	3926	A.1	SAMN14546734	Yes
VIC226	VIC	ARTIC_ v1	Illumina_NextSeq_500	99.7	5075	B.1	SAMN14546735	Yes
VIC227	VIC	ARTIC_ v1	Illumina_NextSeq_500	99.65	3338	B	SAMN14546736	Yes
VIC228	VIC	ARTIC_ v1	Illumina_NextSeq_500	99.69	5425	B.1	SAMN14546737	Yes
VIC229	VIC	ARTIC_ v1	Illumina_NextSeq_500	99.66	3477	A.1	SAMN14546738	No
VIC230	VIC	ARTIC_ v1	Illumina_NextSeq_500	99.62	3078	B.1	SAMN14546740	Yes
VIC231	VIC, IPD	ARTIC_ v1	Illumina_NextSeq_500	99.66	3487	B.6	SAMN14546741	No
VIC232	VIC	ARTIC_ v1	Illumina_NextSeq_500	99.63	3552	A.2	SAMN14546742	Yes
VIC233	VIC	ARTIC_ v1	Illumina_NextSeq_500	99.35	2052	B.2	SAMN14546743	Yes
VIC234	VIC	ARTIC_ v1	Illumina_NextSeq_500	99.53	5369	B.1	SAMN14546744	No
VIC236	VIC	ARTIC_ v1	Illumina_NextSeq_500	99.65	4272	B.1	SAMN14546746	Yes
VIC237	VIC	ARTIC_ v1	Illumina_NextSeq_500	99.65	3061	B.6	SAMN14546747	Yes
VIC238	VIC	ARTIC_ v1	Illumina_NextSeq_500	99.78	5247	B.1	SAMN14546748	Yes
VIC239	VIC	ARTIC_ v1	Illumina_NextSeq_500	99.52	3408	B.1	SAMN14546749	Yes
VIC240	VIC	ARTIC_ v1	Illumina_NextSeq_500	99.67	3602	B.1	SAMN14546751	Yes
VIC241	VIC	ARTIC_ v1	Illumina_NextSeq_500	99.65	3808	A.1	SAMN14546752	No
VIC242	VIC	ARTIC_ v1	Illumina_NextSeq_500	99.65	3628	B	SAMN14546753	Yes
VIC243	VIC	ARTIC_ v1	Illumina_NextSeq_500	99.64	3580	B.1	SAMN14546754	Yes
VIC244	VIC	ARTIC_ v1	Illumina_NextSeq_500	99.71	4170	A.2	SAMN14546755	Yes
VIC245	VIC	ARTIC_ v1	Illumina_NextSeq_500	99.67	6082	B.1	SAMN14546756	Yes
VIC246	VIC	ARTIC_ v1	Illumina_NextSeq_500	99.65	5442	B.1	SAMN14546757	Yes
VIC247	VIC	ARTIC_ v1	Illumina_NextSeq_500	99.15	3213	B.1	SAMN14546758	Yes
VIC248	VIC	ARTIC_ v1	Illumina_NextSeq_500	99.67	3902	B.1.31	SAMN14546759	Yes
VIC249	VIC	ARTIC_ v1	Illumina_NextSeq_500	99.69	5459	B.1	SAMN14546760	Yes
VIC250	VIC	ARTIC_ v1	Illumina_NextSeq_500	99.69	4885	B.1	SAMN14546762	Yes
VIC251	VIC	ARTIC_ v1	Illumina_NextSeq_500	99.7	4445	B.6	SAMN14546763	Yes
VIC252	VIC	ARTIC_ v1	Illumina_NextSeq_500	99.68	5541	B.1	SAMN14546764	Yes
VIC253	VIC	ARTIC_ v1	Illumina_NextSeq_500	99.7	5523	B.1	SAMN14546765	Yes
VIC254	VIC	ARTIC_ v1	Illumina_NextSeq_500	99.7	5355	B.1.5	SAMN14546766	Yes
VIC255	VIC, IPD	ARTIC_ v1	Illumina_NextSeq_500	99.69	5164	A.2	SAMN14546767	Yes
VIC256	VIC	ARTIC_ v1	Illumina_NextSeq_500	99.7	4575	A.2	SAMN14546768	Yes
VIC257	VIC	ARTIC_ v1	Illumina_NextSeq_500	99.7	5414	B.1.5	SAMN14546769	Yes
VIC258	VIC	ARTIC_ v1	Illumina_NextSeq_500	99.67	5775	B.1	SAMN14546770	Yes
VIC259	VIC	ARTIC_ v1	Illumina_NextSeq_500	99.66	5430	B.1	SAMN14546771	No
VIC260	VIC	ARTIC_ v1	Illumina_NextSeq_500	99.67	5592	B.1	SAMN14546773	Yes
VIC261	VIC	ARTIC_ v1	Illumina_NextSeq_500	99.67	5661	B.1	SAMN14546774	No
VIC262	VIC, IPD	ARTIC_ v1	Illumina_iSeq	99.33	1754	B.4	SAMN14546775	No
VIC263	VIC	ARTIC_ v1	Illumina_NextSeq_500	99.64	4424	B.1	SAMN14546776	Yes
VIC264	VIC	ARTIC_ v1	Illumina_NextSeq_500	99.65	4269	B.1	SAMN14546777	No
VIC265	VIC	ARTIC_ v1	Illumina_NextSeq_500	99.65	3386	A.1	SAMN14546778	No
VIC266	VIC	ARTIC_ v1	Illumina_NextSeq_500	99.65	2885	B.1	SAMN14546779	No
VIC267	VIC	ARTIC_ v1	Illumina_NextSeq_500	99.67	4854	B.1	SAMN14546780	No
VIC268	VIC	ARTIC_ v1	Illumina_NextSeq_500	99.64	4023	B.2	SAMN14546781	No
VIC269	VIC	ARTIC_ v1	Illumina_NextSeq_500	99.58	3816	B.1	SAMN14546782	Yes
VIC270	VIC, IPD	ARTIC_ v1	Illumina_NextSeq_500	99.65	3577	B.1	SAMN14546784	No
VIC271	VIC	ARTIC_ v1	Illumina_NextSeq_500	99.65	4337	B.1	SAMN14546785	No
VIC272	VIC	ARTIC_ v1	Illumina_iSeq	99.78	2461	B.4	SAMN14546786	No
VIC273	VIC, IPD	ARTIC_ v1	Illumina_NextSeq_500	99.69	5367	B.1	SAMN14546787	Yes
VIC274	VIC	ARTIC_ v1	Illumina_NextSeq_500	99.77	5654	B.1	SAMN14546788	Yes
VIC275	VIC, IPD	ARTIC_ v1	Illumina_NextSeq_500	99.67	5659	B.1.11	SAMN14546789	Yes
VIC276	VIC	ARTIC_ v1	Illumina_NextSeq_500	99.65	5179	B.6	SAMN14546790	Yes
VIC277	VIC	ARTIC_ v1	Illumina_NextSeq_500	99.69	5660	A.2	SAMN14546791	Yes
VIC278	VIC	ARTIC_ v1	Illumina_NextSeq_500	99.66	5541	B.1.5	SAMN14546792	Yes
VIC279	VIC	ARTIC_ v1	Illumina_NextSeq_500	99.76	5449	B.1	SAMN14546793	Yes
VIC280	VIC	ARTIC_ v1	Illumina_NextSeq_500	99.68	5789	B.2.4	SAMN14546795	Yes
VIC281	VIC	ARTIC_ v1	Illumina_iSeq	99.69	2576	B.1	SAMN14546796	No
VIC282	VIC	ARTIC_ v1	Illumina_iSeq	99.65	2268	B.1	SAMN14546797	No
VIC283	VIC	ARTIC_ v1	Illumina_NextSeq_500	99.68	5868	B.1	SAMN14546798	Yes
VIC284	VIC	ARTIC_ v1	Illumina_NextSeq_500	99.69	3802	B.1	SAMN14546799	Yes
VIC285	VIC	ARTIC_ v1	Illumina_NextSeq_500	99.66	5023	B.1	SAMN14546800	Yes
VIC286	VIC	ARTIC_ v1	Illumina_NextSeq_500	99.67	5489	B.1	SAMN14546801	Yes
VIC287	VIC	ARTIC_ v1	Illumina_NextSeq_500	99.67	5329	B.1	SAMN14546802	Yes
VIC288	VIC	ARTIC_ v1	Illumina_NextSeq_500	99.7	5150	A.1	SAMN14546803	Yes
VIC289	VIC	ARTIC_ v1	Illumina_NextSeq_500	99.71	5105	B.1.23	SAMN14546804	No
VIC291	IPD	ARTIC_ v1	Illumina_iSeq	99.02	4729	B.1.25	SAMN14546807	No
VIC292	VIC	ARTIC_ v1	Illumina_NextSeq_500	99.68	5591	B.1	SAMN14546808	No
VIC293	VIC	ARTIC_ v1	Illumina_NextSeq_500	99.67	5703	A.5	SAMN14546809	Yes
VIC294	VIC	ARTIC_ v1	Illumina_iSeq	99.67	2651	B.4	SAMN14546810	No
VIC295	VIC	ARTIC_ v1	Illumina_NextSeq_500	99.7	5930	A.2	SAMN14546811	Yes
VIC296	VIC	ARTIC_ v1	Illumina_NextSeq_500	99.67	5587	B.1	SAMN14546812	Yes
VIC297	VIC	ARTIC_ v1	Illumina_NextSeq_500	99.56	5881	B.1	SAMN14546813	Yes
VIC298	VIC	ARTIC_ v1	Illumina_NextSeq_500	99.64	5500	B.1	SAMN14546814	No
VIC299	VIC	ARTIC_ v1	Illumina_NextSeq_500	99.77	5088	B.2.1	SAMN14546815	No
VIC300	VIC	ARTIC_ v1	Illumina_NextSeq_500	99.66	3761	B.1.5	SAMN14546817	Yes
VIC301	VIC	ARTIC_ v1	Illumina_NextSeq_500	97.89	718	B.2.1	SAMN14546818	No
VIC302	VIC	ARTIC_ v1	Illumina_NextSeq_500	99.69	5765	B.1	SAMN14546819	No
VIC303	VIC	ARTIC_ v1	Illumina_NextSeq_500	99.65	4500	B.1.11	SAMN14546820	Yes
VIC304	VIC	ARTIC_ v1	Illumina_NextSeq_500	99.69	5415	A.2	SAMN14546821	Yes
VIC305	VIC	ARTIC_ v1	Illumina_NextSeq_500	99.67	5563	B.2.4	SAMN14546822	Yes
VIC306	VIC, IPD	ARTIC_ v1	Illumina_NextSeq_500	99.54	5687	B.1.25	SAMN14546823	No
VIC307	VIC	ARTIC_ v1	Illumina_NextSeq_500	99.6	5624	B.1.13	SAMN14546824	No
VIC308	VIC	ARTIC_ v1	Illumina_NextSeq_500	95.37	5053	B.1	SAMN14546825	Yes
VIC309	VIC, IPD	ARTIC_ v1	Illumina_NextSeq_500	99.7	5551	B.1	SAMN14546826	Yes
VIC310	VIC	ARTIC_ v1	Illumina_NextSeq_500	99.68	5556	B.1	SAMN14546828	Yes
VIC311	VIC, IPD	ARTIC_ v1	Illumina_NextSeq_500	99.67	5374	B.1	SAMN14546829	Yes
VIC312	VIC	ARTIC_ v1	Illumina_NextSeq_500	99.66	5353	B.1	SAMN14546830	No
VIC313	IPD	ARTIC_ v1	Illumina_iSeq	97.04	2272	B.4	SAMN14546831	No
VIC314	IPD	ARTIC_ v1	Illumina_iSeq	93.07	1873	B.4	SAMN14546832	No
VIC315	VIC	ARTIC_ v1	Illumina_NextSeq_500	99.68	5545	B.1	SAMN14546833	Yes
VIC316	VIC	ARTIC_ v1	Illumina_NextSeq_500	99.67	5268	A.1	SAMN14546834	Yes
VIC317	VIC	ARTIC_ v1	Illumina_NextSeq_500	99.67	5806	A.1	SAMN14546835	Yes
VIC318	VIC	ARTIC_ v1	Illumina_NextSeq_500	99.79	5667	B.1.23	SAMN14546836	No
VIC319	VIC	ARTIC_ v1	Illumina_NextSeq_500	99.7	8539	B.1.23	SAMN14546837	No
VIC320	VIC	ARTIC_ v1	Illumina_NextSeq_500	99.65	5582	B.1.23	SAMN14546839	No
VIC321	VIC	ARTIC_ v1	Illumina_NextSeq_500	99.66	5461	B.1	SAMN14546840	Yes
VIC322	VIC	ARTIC_ v1	Illumina_NextSeq_500	99.67	5425	B.2.2	SAMN14546841	Yes
VIC323	VIC	ARTIC_ v1	Illumina_NextSeq_500	99.67	5778	B.1.23	SAMN14546842	No
VIC324	VIC	ARTIC_ v1	Illumina_NextSeq_500	99.68	5561	B.1	SAMN14546843	No
VIC325	VIC	ARTIC_ v1	Illumina_NextSeq_500	99.62	4532	B	SAMN14546844	Yes
VIC326	VIC	ARTIC_ v1	Illumina_NextSeq_500	99.77	5930	B.2.4	SAMN14546845	Yes
VIC327	VIC	ARTIC_ v1	Illumina_NextSeq_550	99.73	5027	B.2.1	SAMN14641034	No
VIC328	VIC	ARTIC_ v1	Illumina_NextSeq_550	99.66	4527	B.2.1	SAMN14641035	No
VIC329	VIC	ARTIC_ v1	Illumina_NextSeq_550	98.86	4691	B.1	SAMN14641036	Yes
VIC330	VIC	ARTIC_ v1	Illumina_NextSeq_550	98.18	1784	A.3	SAMN14641037	Yes
VIC332	VIC	ARTIC_ v1	Illumina_NextSeq_550	97.71	294	B	SAMN14641038	Yes
VIC333	IPD	ARTIC_ v1	Illumina_NextSeq_550	99.49	1698	B.1	SAMN14641039	Yes
VIC334	VIC	ARTIC_ v1	Illumina_NextSeq_550	99.67	4906	B.1	SAMN14641040	No
VIC335	VIC	ARTIC_ v1	Illumina_NextSeq_550	99.71	4593	A.1	SAMN14641041	Yes
VIC336	VIC	ARTIC_ v1	Illumina_NextSeq_550	99.66	4954	A.1	SAMN14641042	No
VIC337	VIC	ARTIC_ v1	Illumina_NextSeq_550	99.16	4450	B.1	SAMN14641043	Yes
VIC338	VIC	ARTIC_ v1	Illumina_NextSeq_550	99.63	4423	A.2	SAMN14641044	Yes
VIC339	VIC	ARTIC_ v1	Illumina_NextSeq_550	99.64	3057	B.1	SAMN14641045	Yes
VIC340	VIC	ARTIC_ v1	Illumina_NextSeq_550	99.68	5748	B.1.11	SAMN14641046	Yes
VIC341	VIC	ARTIC_ v1	Illumina_NextSeq_550	99.65	3515	B.1.5	SAMN14641047	Yes
VIC342	VIC	ARTIC_ v1	Illumina_NextSeq_550	99.66	4782	B.2.4	SAMN14641048	Yes
VIC343	VIC	ARTIC_ v1	Illumina_NextSeq_550	98.84	4923	B.1.5	SAMN14641049	No
VIC344	VIC	ARTIC_ v1	Illumina_NextSeq_550	99.63	5003	B.2.4	SAMN14641050	Yes
VIC345	VIC	ARTIC_ v1	Illumina_NextSeq_550	99.66	3592	B.1	SAMN14641051	Yes
VIC346	VIC	ARTIC_ v1	Illumina_NextSeq_550	99.64	4602	B.1	SAMN14641052	Yes
VIC347	VIC	ARTIC_ v1	Illumina_NextSeq_550	99.65	4126	B.1.3	SAMN14641053	Yes
VIC348	VIC, IPD	ARTIC_ v1	Illumina_NextSeq_550	99.65	4669	B.1	SAMN14641054	Yes
VIC349	VIC	ARTIC_ v1	Illumina_NextSeq_550	99.29	2753	A.3	SAMN14641055	Yes
VIC350	VIC	ARTIC_ v1	Illumina_NextSeq_550	99.66	3997	A.3	SAMN14641056	Yes
VIC351	VIC	ARTIC_ v1	Illumina_NextSeq_550	99.69	5058	A.2	SAMN14641057	Yes
VIC352	VIC	ARTIC_ v1	Illumina_NextSeq_550	97.4	972	B.3	SAMN14641058	Yes
VIC353	VIC	ARTIC_ v1	Illumina_NextSeq_550	99.67	4130	B.1	SAMN14641059	Yes
VIC354	VIC	ARTIC_ v1	Illumina_NextSeq_550	99.66	4082	B.1.1	SAMN14641060	Yes
VIC355	VIC	ARTIC_ v1	Illumina_NextSeq_550	99.74	3409	A.1	SAMN14641061	Yes
VIC356	VIC	ARTIC_ v1	Illumina_NextSeq_550	99.66	4620	B.1	SAMN14641062	Yes
VIC357	VIC	ARTIC_ v1	Illumina_NextSeq_550	99.67	3859	B.1	SAMN14641063	Yes
VIC358	VIC	ARTIC_ v1	Illumina_NextSeq_550	97.84	4597	A.2	SAMN14641064	Yes
VIC359	VIC	ARTIC_ v1	Illumina_NextSeq_550	98.26	4291	A.1	SAMN14641065	Yes
VIC360	VIC	ARTIC_ v1	Illumina_NextSeq_550	93.83	2432	B.1	SAMN14641066	Yes
VIC361	VIC	ARTIC_ v1	Illumina_NextSeq_550	98.87	4269	B.1	SAMN14641067	No
VIC362	VIC	ARTIC_ v1	Illumina_NextSeq_550	99.68	4765	B.1	SAMN14641068	Yes
VIC363	VIC	ARTIC_ v1	Illumina_NextSeq_550	98.1	3180	B.1	SAMN14641069	Yes
VIC364	VIC	ARTIC_ v1	Illumina_NextSeq_550	99.67	4473	A.1	SAMN14641070	Yes
VIC365	VIC	ARTIC_ v1	Illumina_NextSeq_550	99.7	4717	A.1	SAMN14641071	Yes
VIC366	VIC	ARTIC_ v1	Illumina_NextSeq_550	99.64	3129	B.1	SAMN14641072	Yes
VIC367	VIC	ARTIC_ v1	Illumina_NextSeq_550	99.8	4101	A.2	SAMN14641073	Yes
VIC368	VIC	ARTIC_ v1	Illumina_NextSeq_550	99.41	3375	B.1	SAMN14641074	Yes
VIC371	VIC	ARTIC_ v1	Illumina_NextSeq_550	99.52	4720	B.1.25	SAMN14641077	Yes
VIC372	VIC	ARTIC_ v1	Illumina_NextSeq_550	98.26	4360	B.1	SAMN14641078	Yes
VIC373	VIC	ARTIC_ v1	Illumina_NextSeq_550	99.73	4858	B.1	SAMN14641079	Yes
VIC374	VIC	ARTIC_ v1	Illumina_NextSeq_550	97.56	2339	B.1.5	SAMN14641080	Yes
VIC375	VIC	ARTIC_ v1	Illumina_NextSeq_550	99	3817	B.1.5	SAMN14641081	Yes
VIC376	VIC	ARTIC_ v1	Illumina_NextSeq_550	99.63	4518	B.1	SAMN14641082	Yes
VIC377	VIC	ARTIC_ v1	Illumina_NextSeq_550	99.57	4219	B.1	SAMN14641083	Yes
VIC379	VIC, IPD	ARTIC_ v1	Illumina_NextSeq_550	97.87	3431	A.1	SAMN14641085	Yes
VIC380	VIC	ARTIC_ v1	Illumina_NextSeq_550	97.88	464	B.1	SAMN14641086	Yes
VIC381	VIC	ARTIC_ v1	Illumina_NextSeq_550	97.99	2426	A.2	SAMN14641087	Yes
VIC382	VIC	ARTIC_ v1	Illumina_NextSeq_550	99.37	4737	B.1.25	SAMN14641088	Yes
VIC383	VIC	ARTIC_ v1	Illumina_NextSeq_550	99.28	4472	B.1	SAMN14641089	No
VIC384	VIC, IPD	ARTIC_ v1	Illumina_NextSeq_550	99.17	4263	B.1	SAMN14641090	Yes
VIC385	VIC	ARTIC_ v1	Illumina_NextSeq_550	99.43	4129	B.2.5	SAMN14641091	Yes
VIC386	VIC	ARTIC_ v1	Illumina_NextSeq_550	98.03	2614	A	SAMN14641092	Yes
VIC387	VIC	ARTIC_ v1	Illumina_NextSeq_550	99.56	4597	B.1	SAMN14641093	Yes
VIC388	IPD	ARTIC_ v1	Illumina_NextSeq_550	97.85	4527	B.1	SAMN14641094	Yes
VIC389	VIC	ARTIC_ v1	Illumina_NextSeq_550	99.33	4026	B.2	SAMN14641095	Yes
VIC390	IPD	ARTIC_ v1	Illumina_NextSeq_550	91.03	2255	B.6	SAMN14641096	Yes
VIC391	VIC	ARTIC_ v1	Illumina_NextSeq_550	99.62	4888	B.1	SAMN14641097	Yes
VIC392	VIC	ARTIC_ v1	Illumina_NextSeq_550	98.32	4157	A	SAMN14641098	Yes
VIC394	VIC	ARTIC_ v1	Illumina_NextSeq_550	99.25	4806	B.1	SAMN14641100	Yes
VIC395	VIC	ARTIC_ v1	Illumina_NextSeq_550	99.28	4773	B.1.3	SAMN14641101	Yes
VIC397	IPD	ARTIC_ v1	Illumina_NextSeq_550	97.87	3883	B.6	SAMN14641103	Yes
VIC398	VIC	ARTIC_ v1	Illumina_NextSeq_550	99.62	4659	B.1	SAMN14641104	Yes
VIC399	VIC	ARTIC_ v1	Illumina_NextSeq_550	98.43	5308	B.1	SAMN14641105	No
VIC402	IPD	ARTIC_ v1	Illumina_NextSeq_550	98.72	4960	B.1.25	SAMN14641108	Yes
VIC404	VIC	ARTIC_ v1	Illumina_NextSeq_500	99.59	3890	B.1	SAMN14641110	Yes
VIC406	IPD	ARTIC_ v3	Illumina_NextSeq_550	97.99	2528	B.4	SAMN14641111	No
VIC407	VIC, IPD	ARTIC_ v3	Illumina_NextSeq_550	98.93	4028	B.4	SAMN14641112	No
VIC408	VIC	ARTIC_ v3	Illumina_NextSeq_550	97.55	2324	B.1	SAMN14641113	Yes
VIC409	VIC	ARTIC_ v3	Illumina_NextSeq_550	99.01	2672	B.1	SAMN14641114	No
VIC411	VIC	ARTIC_ v3	Illumina_NextSeq_550	97.67	2016	B.1.25	SAMN14641116	Yes
VIC413	IPD	ARTIC_ v3	Illumina_NextSeq_550	97.31	3309	B.1	SAMN14641117	No
VIC414	VIC	ARTIC_ v3	Illumina_NextSeq_550	98.99	2651	B.1.23	SAMN14641118	Yes
VIC415	VIC	ARTIC_ v3	Illumina_NextSeq_550	99.06	3421	A.2	SAMN14641119	Yes
VIC416	VIC	ARTIC_ v3	Illumina_NextSeq_550	92.83	2261	B.2.5	SAMN14641120	Yes
VIC417	VIC	ARTIC_ v3	Illumina_NextSeq_550	98.07	2041	B.1.23	SAMN14641121	No
VIC419	VIC	ARTIC_ v3	Illumina_NextSeq_550	92.13	2320	B.1.23	SAMN14641123	No
VIC420	VIC	ARTIC_ v3	Illumina_NextSeq_550	90.6	1981	B.1	SAMN14641124	No
VIC421	VIC	ARTIC_ v3	Illumina_NextSeq_550	98.98	1938	B.1	SAMN14641125	Yes
VIC422	VIC	ARTIC_ v3	Illumina_NextSeq_550	93.44	2805	B.2.4	SAMN14641126	Yes
VIC423	VIC	ARTIC_ v3	Illumina_NextSeq_550	94.68	2640	A.1	SAMN14641127	Yes
VIC424	VIC	ARTIC_ v3	Illumina_NextSeq_550	95.62	3184	B.1	SAMN14641128	Yes
VIC425	VIC	ARTIC_ v3	Illumina_NextSeq_550	98.19	2589	B.1.31	SAMN14641129	Yes
VIC426	VIC	ARTIC_ v3	Illumina_NextSeq_550	97.13	2545	B.2.1	SAMN14641130	Yes
VIC427	VIC	ARTIC_ v3	Illumina_NextSeq_550	99.01	2646	B.1	SAMN14641131	No
VIC428	VIC	ARTIC_ v3	Illumina_NextSeq_550	93.31	2480	B.2.1	SAMN14641132	Yes
VIC429	VIC	ARTIC_ v3	Illumina_NextSeq_550	99.05	2626	B.1.31	SAMN14641133	No
VIC430	VIC	ARTIC_ v3	Illumina_NextSeq_550	98.1	2285	A.1	SAMN14641134	Yes
VIC431	VIC	ARTIC_ v3	Illumina_NextSeq_550	93.16	2175	B.1	SAMN14641135	No
VIC433	VIC	ARTIC_ v3	Illumina_NextSeq_550	97.79	2255	A.2	SAMN14641136	Yes
VIC434	VIC	ARTIC_ v3	Illumina_NextSeq_550	97.49	2444	A.1	SAMN14641137	No
VIC437	VIC	ARTIC_ v3	Illumina_NextSeq_550	98.75	1228	B.1	SAMN14641139	Yes
VIC438	VIC	ARTIC_ v3	Illumina_NextSeq_550	99	2637	B.1	SAMN14641140	Yes
VIC439	IPD	ARTIC_ v3	Illumina_NextSeq_550	99.01	2898	B.1	SAMN14641141	No
VIC440	VIC	ARTIC_ v3	Illumina_NextSeq_550	99.03	2474	B.1.7	SAMN14641142	No
VIC441	VIC	ARTIC_ v3	Illumina_NextSeq_550	91.55	2512	B.1.5	SAMN14641143	No
VIC442	VIC	ARTIC_ v3	Illumina_NextSeq_550	96	2441	B.1	SAMN14641144	Yes
VIC443	VIC	ARTIC_ v3	Illumina_NextSeq_550	99.01	2976	B.1	SAMN14641145	Yes
VIC447	IPD	ARTIC_ v3	Illumina_NextSeq_550	99.07	1999	B.4	SAMN14641149	No
VIC448	VIC	ARTIC_ v3	Illumina_NextSeq_550	95.77	2216	B.1	SAMN14641150	Yes
VIC449	VIC	ARTIC_ v3	Illumina_NextSeq_550	99.07	2382	B.1	SAMN14641151	Yes
VIC450	VIC	ARTIC_ v3	Illumina_NextSeq_550	99.04	3153	B.1	SAMN14641152	No
VIC451	VIC	ARTIC_ v3	Illumina_NextSeq_550	98.39	2763	B.1	SAMN14641153	Yes
VIC452	IPD	ARTIC_ v3	Illumina_NextSeq_550	93.63	2946	B.1	SAMN14641154	Yes
VIC453	VIC	ARTIC_ v3	Illumina_NextSeq_550	94.73	2049	B.1	SAMN14641155	Yes
VIC454	VIC	ARTIC_ v3	Illumina_NextSeq_550	97.57	2918	B.2.5	SAMN14641156	No
VIC455	VIC	ARTIC_ v3	Illumina_NextSeq_550	99.03	2536	B.1	SAMN14641157	No
VIC456	VIC	ARTIC_ v3	Illumina_NextSeq_550	98.97	2875	B.2	SAMN14641158	No
VIC458	VIC	ARTIC_ v3	Illumina_NextSeq_550	99.42	3289	B.1	SAMN14641160	No
VIC460	VIC	ARTIC_ v3	Illumina_NextSeq_550	96.96	2787	B.1	SAMN14641161	No
VIC461	IPD	ARTIC_ v3	Illumina_NextSeq_550	98.21	2555	B.6	SAMN14641162	No
VIC462	VIC	ARTIC_ v3	Illumina_NextSeq_550	91.41	2484	B.1	SAMN14641163	Yes
VIC463	VIC, IPD	ARTIC_ v3	Illumina_NextSeq_550	99.03	2851	B.1	SAMN14641164	Yes
VIC464	VIC	ARTIC_ v3	Illumina_NextSeq_550	92.43	2285	B.1.23	SAMN14641165	No
VIC465	VIC	ARTIC_ v3	Illumina_NextSeq_550	94.13	1358	B.1	SAMN14641166	No
VIC466	VIC	ARTIC_ v3	Illumina_NextSeq_550	95.82	1523	B.1.5	SAMN14641167	Yes
VIC467	VIC	ARTIC_ v3	Illumina_NextSeq_550	98.07	2840	B.1	SAMN14641168	No
VIC470	VIC	ARTIC_ v3	Illumina_NextSeq_550	96.21	2420	A.1	SAMN14641171	Yes
VIC473	VIC	ARTIC_ v3	Illumina_NextSeq_550	98.97	2075	B.1	SAMN14641174	Yes
VIC475	VIC	ARTIC_ v3	Illumina_NextSeq_550	98.6	2600	B.1.23	SAMN14641175	No
VIC476	VIC	ARTIC_ v3	Illumina_NextSeq_550	97.38	2454	B.1.23	SAMN14641176	No
VIC477	VIC	ARTIC_ v3	Illumina_NextSeq_550	95.52	2572	B.1.23	SAMN14641177	No
VIC478	VIC	ARTIC_ v3	Illumina_NextSeq_550	97.62	2406	B.1.23	SAMN14641178	No
VIC479	VIC	ARTIC_ v3	Illumina_NextSeq_550	92.49	1953	B.1.23	SAMN14641179	No
VIC481	VIC	ARTIC_ v3	Illumina_NextSeq_550	97.02	2729	B.1.5	SAMN14641180	No
VIC483	VIC	ARTIC_ v3	Illumina_NextSeq_550	99.03	2350	B.1.1	SAMN14641182	Yes
VIC484	VIC	ARTIC_ v3	Illumina_NextSeq_550	91.63	2789	B.1.5	SAMN14641183	No
VIC485	VIC	ARTIC_ v3	Illumina_NextSeq_550	93.83	2647	B.1.23	SAMN14641184	No
VIC486	VIC	ARTIC_ v3	Illumina_NextSeq_550	98.46	2296	B.1.23	SAMN14641185	No
VIC487	VIC	ARTIC_ v3	Illumina_NextSeq_550	98.77	2514	B.1	SAMN14641186	Yes
VIC488	VIC	ARTIC_ v3	Illumina_NextSeq_550	98.52	2731	B.1.23	SAMN14641187	No
VIC489	VIC	ARTIC_ v3	Illumina_NextSeq_550	98.97	2441	B.1	SAMN14641188	Yes
VIC490	VIC	ARTIC_ v3	Illumina_NextSeq_550	98.85	2585	B.1.23	SAMN14641189	No
VIC491	VIC	ARTIC_ v3	Illumina_NextSeq_550	97.96	2840	B.1.23	SAMN14641190	Yes
VIC492	VIC	ARTIC_ v3	Illumina_NextSeq_550	98.09	3909	B.2	SAMN14641191	Yes
VIC493	VIC	ARTIC_ v3	Illumina_NextSeq_550	97.71	4176	B.1	SAMN14641192	Yes
VIC495	VIC	ARTIC_ v3	Illumina_NextSeq_550	98.89	4109	B.1	SAMN14641194	No
VIC496	VIC	ARTIC_ v3	Illumina_NextSeq_550	99.05	3722	B.1	SAMN14641195	Yes
VIC498	VIC	ARTIC_ v3	Illumina_NextSeq_550	99.48	4512	B.1	SAMN14641197	No
VIC500	VIC	ARTIC_ v3	Illumina_NextSeq_550	99.68	4417	B.1	SAMN14641199	Yes
VIC501	IPD	ARTIC_ v3	Illumina_NextSeq_550	97.49	3522	A.1	SAMN14641200	Yes
VIC504	VIC, IPD	ARTIC_ v3	Illumina_NextSeq_550	99.36	4149	B.1	SAMN14641203	Yes
VIC508	VIC	ARTIC_ v3	Illumina_NextSeq_550	96.08	3549	B.1	SAMN14641207	Yes
VIC520	VIC	ARTIC_ v3	Illumina_NextSeq_550	99.34	4017	B.1.23	SAMN14641219	No
VIC523	VIC, IPD	ARTIC_ v3	Illumina_NextSeq_550	93.05	3667	B.1	SAMN14641221	No
VIC525	VIC	ARTIC_ v3	Illumina_NextSeq_550	98.89	3695	B.2.5	SAMN14641222	No
VIC527	VIC	ARTIC_ v3	Illumina_NextSeq_550	99.06	3924	B.1	SAMN14641223	Yes
VIC528	VIC	ARTIC_ v3	Illumina_NextSeq_550	94.25	3530	A.1	SAMN14641224	Yes
VIC529	VIC	ARTIC_ v3	Illumina_NextSeq_550	92.86	3507	B.1	SAMN14641225	Yes
VIC530	VIC	ARTIC_ v3	Illumina_NextSeq_550	99.08	3939	B.1	SAMN14641226	No
VIC531	VIC	ARTIC_ v3	Illumina_NextSeq_550	99.05	3818	B.1	SAMN14641227	No
VIC532	VIC	ARTIC_ v3	Illumina_NextSeq_550	99.09	3721	A.1	SAMN14641228	Yes
VIC533	VIC	ARTIC_ v3	Illumina_NextSeq_550	99.07	3427	B.1	SAMN14641229	Yes
VIC534	VIC	ARTIC_ v3	Illumina_NextSeq_550	98.09	3740	B.1.23	SAMN14641230	No
VIC535	VIC	ARTIC_ v3	Illumina_NextSeq_550	99.02	3719	B	SAMN14641231	Yes
VIC536	VIC	ARTIC_ v3	Illumina_NextSeq_550	98.48	3441	B.1	SAMN14641232	Yes
VIC538	IPD	ARTIC_ v3	Illumina_NextSeq_550	98.86	2935	B.1	SAMN14641234	No
VIC541	VIC	ARTIC_ v3	Illumina_NextSeq_550	99.43	3060	B.1	SAMN14641237	No
VIC544	VIC	ARTIC_ v3	Illumina_NextSeq_550	98.65	3814	B.1	SAMN14641240	Yes
VIC545	VIC	ARTIC_ v3	Illumina_NextSeq_550	95.38	3197	B.1	SAMN14641241	Yes
VIC546	VIC	ARTIC_ v3	Illumina_NextSeq_550	95.28	3554	B.1	SAMN14641242	Yes
VIC547	VIC, IPD	ARTIC_ v3	Illumina_NextSeq_550	99.69	3984	B.4	SAMN14641243	No
VIC548	VIC	ARTIC_ v3	Illumina_NextSeq_550	98.76	4108	B.1	SAMN14641244	Yes
VIC549	VIC	ARTIC_ v3	Illumina_NextSeq_550	97.78	4039	B.1.3	SAMN14641245	Yes
VIC550	VIC	ARTIC_ v3	Illumina_NextSeq_550	98.98	4312	B.6	SAMN14846133	Yes
VIC551	VIC	ARTIC_ v3	Illumina_NextSeq_550	98.67	2916	B.1.25	SAMN14641246	No
VIC553	VIC	ARTIC_ v3	Illumina_NextSeq_550	98.01	4268	B.1	SAMN14641248	No
VIC555	VIC	ARTIC_ v3	Illumina_NextSeq_550	98.92	4017	B.1.3	SAMN14641250	Yes
VIC556	VIC	ARTIC_ v3	Illumina_NextSeq_550	98.4	3539	B.2.1	SAMN14641251	Yes
VIC558	VIC	ARTIC_ v3	Illumina_NextSeq_550	99.07	4775	B.1	SAMN14641253	Yes
VIC559	IPD	ARTIC_ v3	Illumina_NextSeq_550	94.95	4147	B.1.25	SAMN14641254	Yes
VIC560	VIC	ARTIC_ v3	Illumina_NextSeq_550	98.18	4074	B.1.3	SAMN14641255	Yes
VIC561	VIC	ARTIC_ v3	Illumina_NextSeq_550	99.33	4144	B.1	SAMN14641256	Yes
VIC562	VIC	ARTIC_ v3	Illumina_NextSeq_550	98.08	3793	B.1	SAMN14641257	Yes
VIC563	VIC	ARTIC_ v3	Illumina_NextSeq_550	99.13	3295	B.1.23	SAMN14641258	No
VIC565	VIC, IPD	ARTIC_ v3	Illumina_NextSeq_550	99.41	4596	A.2	SAMN14641260	Yes
VIC566	VIC, IPD	ARTIC_ v3	Illumina_NextSeq_550	99.02	3550	B.1	SAMN14641261	No
VIC571	VIC	ARTIC_ v3	Illumina_NextSeq_550	99	3800	B.1.2	SAMN14641266	Yes
VIC572	VIC	ARTIC_ v3	Illumina_NextSeq_550	99.61	5034	B.2.1	SAMN14641267	Yes
VIC574	VIC	ARTIC_ v3	Illumina_NextSeq_550	98.13	3748	B.1	SAMN14641269	Yes
VIC576	VIC	ARTIC_ v3	Illumina_NextSeq_550	98.78	4560	B.1.5	SAMN14641271	Yes
VIC577	VIC	ARTIC_ v3	Illumina_NextSeq_550	98.19	3609	B.1.25	SAMN14641272	No
VIC578	VIC	ARTIC_ v3	Illumina_NextSeq_550	97.86	3759	B	SAMN14641273	Yes
VIC580	VIC	ARTIC_ v3	Illumina_NextSeq_550	97.4	2720	B.1.31	SAMN14641275	Yes
VIC581	VIC	ARTIC_ v3	Illumina_NextSeq_550	98.34	4203	B.1.5	SAMN14641276	Yes
VIC582	VIC	ARTIC_ v3	Illumina_NextSeq_550	98.97	3076	B.1.26	SAMN14641277	Yes
VIC583	VIC	ARTIC_ v3	Illumina_NextSeq_550	98.79	3667	B.1.5	SAMN14641278	Yes
VIC584	VIC	ARTIC_ v3	Illumina_NextSeq_550	99.02	3713	A.2	SAMN14641279	Yes
VIC585	IPD	ARTIC_ v3	Illumina_NextSeq_550	98.66	3355	A.2	SAMN14641280	Yes
VIC586	VIC	ARTIC_ v3	Illumina_NextSeq_550	93.05	1731	B.2.1	SAMN14641281	Yes
VIC587	VIC	ARTIC_ v3	Illumina_NextSeq_550	98.36	3745	B.1	SAMN14641282	Yes
VIC589	VIC	ARTIC_ v3	Illumina_NextSeq_550	98.76	4420	B.1.5	SAMN14641284	No
VIC590	VIC	ARTIC_ v3	Illumina_NextSeq_550	98.3	3984	B.1.5	SAMN14641285	No
VIC591	VIC	ARTIC_ v3	Illumina_NextSeq_550	97.85	4428	B.3	SAMN14641286	Yes
VIC592	VIC	ARTIC_ v3	Illumina_NextSeq_550	95.79	3831	B.1	SAMN14641287	Yes
VIC593	VIC	ARTIC_ v3	Illumina_NextSeq_550	99.01	2783	B.3	SAMN14641288	Yes
VIC594	VIC	ARTIC_ v3	Illumina_NextSeq_550	99.01	3213	B.1	SAMN14641289	Yes
VIC597	VIC	ARTIC_ v3	Illumina_NextSeq_550	99.67	3213	B.1	SAMN14641292	Yes
VIC598	VIC	ARTIC_ v3	Illumina_NextSeq_550	99.67	3213	A.2	SAMN14641293	Yes
VIC599	VIC	ARTIC_ v3	Illumina_NextSeq_550	99.14	3036	A.2	SAMN14641294	No
VIC604	VIC	ARTIC_ v3	Illumina_NextSeq_500	96.38	3696	B.1.8	SAMN14641298	Yes
VIC605	VIC	ARTIC_ v3	Illumina_NextSeq_500	99.08	3942	B.1.31	SAMN14641299	Yes
VIC606	VIC	ARTIC_ v3	Illumina_NextSeq_500	99.35	4220	B.1	SAMN14641300	No
VIC607	VIC	ARTIC_ v3	Illumina_NextSeq_500	99.07	4510	B.1.31	SAMN14641301	Yes
VIC608	VIC	ARTIC_ v3	Illumina_NextSeq_550	94.08	1062	B.1.31	SAMN14641302	No
VIC609	IPD	ARTIC_ v3	Illumina_NextSeq_550	94.9	2983	B.1.25	SAMN14641303	Yes
VIC610	VIC	ARTIC_ v3	Illumina_NextSeq_500	99.03	4628	B.1.23	SAMN14641304	No
VIC611	VIC	ARTIC_ v3	Illumina_NextSeq_500	99.03	2976	B.1	SAMN14641305	No
VIC612	VIC	ARTIC_ v3	Illumina_NextSeq_500	98.08	4032	B.1	SAMN14641306	No
VIC613	VIC	ARTIC_ v3	Illumina_NextSeq_550	92.76	2996	B.1.10	SAMN14641307	Yes
VIC614	VIC	ARTIC_ v3	Illumina_NextSeq_550	91.58	2939	A.1	SAMN14641308	No
VIC615	VIC	ARTIC_ v3	Illumina_NextSeq_500	99.05	3752	B.4	SAMN14641309	No
VIC616	VIC	ARTIC_ v3	Illumina_NextSeq_550	92.42	2750	B.1	SAMN14641310	No
VIC617	VIC	ARTIC_ v3	Illumina_NextSeq_500	99.28	3895	B.1	SAMN14641311	No
VIC619	VIC	ARTIC_ v3	Illumina_NextSeq_550	99.06	4123	B.1.5	SAMN14641313	No
VIC620	VIC	ARTIC_ v3	Illumina_NextSeq_550	99.01	3030	B.1.5	SAMN14641314	No
VIC621	VIC	ARTIC_ v3	Illumina_NextSeq_550	96.46	3412	B.1.5	SAMN14641315	No
VIC622	VIC	ARTIC_ v3	Illumina_NextSeq_550	99.08	3851	B.1.5	SAMN14641316	No
VIC623	VIC, IPD	ARTIC_ v3	Illumina_NextSeq_550	99.13	3783	A.5	SAMN14641317	No
VIC624	VIC	ARTIC_ v3	Illumina_NextSeq_550	96.21	3960	B.1	SAMN14641318	No
VIC625	VIC	ARTIC_ v3	Illumina_NextSeq_550	99.06	4044	B.1	SAMN14641319	No
VIC626	VIC	ARTIC_ v3	Illumina_NextSeq_550	99.07	4007	B.4	SAMN14641320	Yes
VIC627	VIC, IPD	ARTIC_ v3	Illumina_NextSeq_550	99.05	3680	B.4	SAMN14641321	No
VIC628	VIC	ARTIC_ v3	Illumina_NextSeq_550	99.57	4121	B.1.23	SAMN14641322	No
VIC629	IPD	ARTIC_ v3	Illumina_NextSeq_550	99.15	3755	B.4	SAMN14641323	No
VIC630	IPD	ARTIC_ v3	Illumina_NextSeq_550	99.22	3334	B.4	SAMN14641324	No
VIC633	VIC	ARTIC_ v3	Illumina_NextSeq_550	98.16	3145	B.1.29	SAMN14641326	Yes
VIC634	VIC	ARTIC_ v3	Illumina_NextSeq_550	92.4	2726	B.1.29	SAMN14641327	Yes
VIC635	VIC	ARTIC_ v3	Illumina_NextSeq_550	99.05	2679	B.1	SAMN14641328	No
VIC636	VIC	ARTIC_ v3	Illumina_NextSeq_550	99.44	4163	A.1	SAMN14641329	Yes
VIC637	VIC	ARTIC_ v3	Illumina_NextSeq_550	99.05	3446	B.1	SAMN14641330	No
VIC638	VIC, IPD	ARTIC_ v3	Illumina_NextSeq_550	99.7	3377	B.1	SAMN14641331	Yes
VIC639	VIC	ARTIC_ v3	Illumina_NextSeq_550	99.71	3970	B.1	SAMN14641332	No
VIC641	VIC	ARTIC_ v3	Illumina_NextSeq_550	95.11	3724	B.1	SAMN14641334	Yes
VIC642	VIC	ARTIC_ v3	Illumina_NextSeq_550	91.23	4176	B.1	SAMN14641335	Yes
VIC643	IPD	ARTIC_ v3	Illumina_NextSeq_550	91.69	4281	B.1	SAMN14641336	Yes
VIC644	VIC	ARTIC_ v3	Illumina_NextSeq_550	99.15	3730	B.1	SAMN14641337	Yes
VIC645	VIC, IPD	ARTIC_ v3	Illumina_NextSeq_550	99.68	4100	B.4	SAMN14641338	No
VIC646	VIC, IPD	ARTIC_ v3	Illumina_NextSeq_550	99.7	3985	A.3	SAMN14641339	No
VIC647	VIC	ARTIC_ v3	Illumina_NextSeq_550	99.69	4115	A.2	SAMN14641340	Yes
VIC649	VIC	ARTIC_ v3	Illumina_NextSeq_550	92.17	3622	A.2	SAMN14641342	Yes
VIC651	VIC	ARTIC_ v3	Illumina_NextSeq_550	96.14	4014	B.1	SAMN14641344	Yes
VIC652	VIC, IPD	ARTIC_ v3	Illumina_NextSeq_550	99.13	3818	B.1	SAMN14641345	Yes
VIC653	VIC	ARTIC_ v3	Illumina_NextSeq_550	98.13	3706	B.1	SAMN14641346	Yes
VIC654	VIC	ARTIC_ v3	Illumina_NextSeq_550	96.43	3438	B.1	SAMN14641347	Yes
VIC655	VIC	ARTIC_ v3	Illumina_NextSeq_550	98.8	3685	B.1	SAMN14641348	Yes
VIC656	VIC, IPD	ARTIC_ v3	Illumina_NextSeq_550	99.78	3657	A.2	SAMN14641349	No
VIC657	VIC	ARTIC_ v3	Illumina_NextSeq_550	99	3151	B.1	SAMN14641350	No
VIC658	VIC	ARTIC_ v3	Illumina_NextSeq_550	98.04	3597	B.1	SAMN14641351	Yes
VIC659	VIC	ARTIC_ v3	Illumina_NextSeq_550	99.08	3828	B.3	SAMN14641352	Yes
VIC660	VIC	ARTIC_ v3	Illumina_NextSeq_550	99	3403	B.6	SAMN14641353	No
VIC661	VIC	ARTIC_ v3	Illumina_NextSeq_550	98.9	3228	B.2	SAMN14641354	No
VIC662	VIC	ARTIC_ v3	Illumina_NextSeq_550	99.09	3763	A.1	SAMN14641355	Yes
VIC663	IPD	ARTIC_ v3	Illumina_NextSeq_550	98.86	3464	B	SAMN14641356	No
VIC664	VIC	ARTIC_ v3	Illumina_NextSeq_550	98.91	3907	B.1	SAMN14641357	Yes
VIC665	VIC	ARTIC_ v3	Illumina_NextSeq_550	99.58	2606	B.1	SAMN14641358	No
VIC666	VIC	ARTIC_ v3	Illumina_NextSeq_550	99.04	4013	B.1.5	SAMN14641359	Yes
VIC667	VIC	ARTIC_ v3	Illumina_NextSeq_550	99.42	3813	B.3	SAMN14641360	Yes
VIC668	VIC	ARTIC_ v3	Illumina_NextSeq_550	99.08	3374	B.2	SAMN14641361	Yes
VIC669	IPD	ARTIC_ v3	Illumina_NextSeq_550	97.93	3708	A.3	SAMN14641362	No
VIC670	VIC	ARTIC_ v3	Illumina_NextSeq_550	98.17	3359	B.1	SAMN14641363	Yes
VIC671	VIC	ARTIC_ v3	Illumina_NextSeq_550	97.61	3236	A.2	SAMN14641364	Yes
VIC672	VIC	ARTIC_ v3	Illumina_NextSeq_550	99.7	3579	B.1	SAMN14641365	No
VIC673	VIC	ARTIC_ v3	Illumina_NextSeq_550	95.5	3092	B.1.7	SAMN14641366	No
VIC674	VIC	ARTIC_ v3	Illumina_NextSeq_550	99.06	2820	B.1	SAMN14641367	Yes
VIC676	VIC	ARTIC_ v3	Illumina_NextSeq_550	99.05	3072	A.2	SAMN14641368	Yes
VIC677	VIC	ARTIC_ v3	Illumina_NextSeq_550	99.26	3493	B.1	SAMN14641369	No
VIC678	VIC	ARTIC_ v3	Illumina_NextSeq_550	98.37	3443	B.6	SAMN14641370	No
VIC679	VIC, IPD	ARTIC_ v3	Illumina_NextSeq_550	99	2832	B	SAMN14641371	No
VIC680	VIC	ARTIC_ v3	Illumina_NextSeq_550	99.27	3883	B.4	SAMN14641372	No
VIC681	VIC	ARTIC_ v3	Illumina_NextSeq_550	99.12	3553	B.4	SAMN14641373	No
VIC682	VIC	ARTIC_ v3	Illumina_NextSeq_550	99.15	3181	B.1	SAMN14641374	No
VIC683	VIC	ARTIC_ v3	Illumina_NextSeq_550	99.06	3854	B.4	SAMN14641375	No
VIC684	VIC	ARTIC_ v3	Illumina_NextSeq_550	94.86	2921	B.1	SAMN14641376	Yes
VIC685	VIC	ARTIC_ v3	Illumina_NextSeq_550	98.7	3217	B.2.1	SAMN14641377	Yes
VIC687	VIC	ARTIC_ v3	Illumina_NextSeq_550	99.07	2965	A.1	SAMN14641378	No
VIC688	VIC	ARTIC_ v3	Illumina_NextSeq_550	99.16	3087	B.1	SAMN14641379	No
VIC689	VIC	ARTIC_ v3	Illumina_NextSeq_550	93.82	2788	B.1	SAMN14641380	Yes
VIC693	VIC	ARTIC_ v3	Illumina_NextSeq_550	98.18	3241	B.1.1	SAMN14641384	Yes
VIC694	VIC	ARTIC_ v3	Illumina_NextSeq_550	99.15	3175	B.1.5	SAMN14641385	No
VIC695	VIC	ARTIC_ v3	Illumina_NextSeq_550	95.05	3709	B.1	SAMN14641386	No
VIC696	VIC	ARTIC_ v3	Illumina_NextSeq_550	98.21	3151	B.1	SAMN14641387	Yes
VIC697	VIC	ARTIC_ v3	Illumina_NextSeq_550	99.6	3571	B.2.1	SAMN14641388	Yes
VIC700	IPD	ARTIC_ v3	Illumina_NextSeq_550	97.95	2110	B.1	SAMN14641389	Yes
VIC701	VIC	ARTIC_ v3	Illumina_NextSeq_550	98.9	3590	A.1	SAMN14641390	No
VIC705	VIC	ARTIC_ v3	Illumina_NextSeq_500	96.71	3595	B.1	SAMN14641392	Yes
VIC706	VIC	ARTIC_ v3	Illumina_NextSeq_500	98.92	3709	B.1.7	SAMN14641393	Yes
VIC707	VIC, IPD	ARTIC_ v3	Illumina_NextSeq_500	99.04	3242	B.1	SAMN14641394	No
VIC708	VIC	ARTIC_ v3	Illumina_NextSeq_500	98.62	4804	B.1	SAMN14641395	No
VIC709	VIC	ARTIC_ v3	Illumina_NextSeq_500	96.23	3650	B	SAMN14641396	No
VIC710	VIC	ARTIC_ v3	Illumina_NextSeq_500	98.98	3697	B	SAMN14641397	No
VIC711	IPD	ARTIC_ v3	Illumina_NextSeq_500	95.62	3202	A.3	SAMN14641398	No
VIC712	VIC	ARTIC_ v3	Illumina_NextSeq_500	99.44	4176	B.1	SAMN14641399	No
VIC713	VIC	ARTIC_ v3	Illumina_NextSeq_500	97.95	2981	B.1	SAMN14641400	No
VIC715	VIC	ARTIC_ v3	Illumina_NextSeq_500	99.13	3933	B.1	SAMN14641401	No
VIC716	VIC	ARTIC_ v3	Illumina_NextSeq_550	99.07	3404	B.2.5	SAMN14641402	No
VIC718	VIC	ARTIC_ v3	Illumina_NextSeq_550	99.04	3160	B.1.23	SAMN14641403	No
VIC720	VIC	ARTIC_ v3	Illumina_NextSeq_550	98.68	2760	B.1	SAMN14641404	Yes
VIC721	VIC	ARTIC_ v3	Illumina_NextSeq_550	94.46	3199	A.1	SAMN14641405	Yes
VIC722	VIC	ARTIC_ v3	Illumina_NextSeq_550	92.02	2306	B.1	SAMN14641406	Yes
VIC727	VIC	ARTIC_ v3	Illumina_NextSeq_550	98.28	3057	B.3	SAMN14641410	Yes
VIC729	IPD	ARTIC_ v3	Illumina_NextSeq_550	97.37	3416	B.1.23	SAMN14641412	No
VIC730	VIC	ARTIC_ v3	Illumina_NextSeq_550	95.48	3760	B.1	SAMN14641413	Yes
VIC731	VIC	ARTIC_ v3	Illumina_NextSeq_550	99.06	3447	B.1	SAMN14641414	No
VIC732	VIC	ARTIC_ v3	Illumina_NextSeq_550	98.92	4548	B.1	SAMN14641415	No
VIC733	VIC	ARTIC_ v3	Illumina_NextSeq_550	99.05	3285	A.1	SAMN14641416	No
VIC734	VIC	ARTIC_ v3	Illumina_NextSeq_550	99.08	2942	A.1	SAMN14641417	No
VIC735	VIC	ARTIC_ v3	Illumina_NextSeq_550	99.04	2581	B.1.23	SAMN14641418	Yes
VIC736	VIC	ARTIC_ v3	Illumina_NextSeq_550	99.01	3846	A.1	SAMN14641419	No
VIC737	VIC	ARTIC_ v3	Illumina_NextSeq_550	99.05	3468	B.1.23	SAMN14641420	Yes
VIC738	VIC	ARTIC_ v3	Illumina_NextSeq_550	99.08	3631	B.1.23	SAMN14641421	Yes
VIC739	VIC	ARTIC_ v3	Illumina_NextSeq_550	99.03	3860	B.1	SAMN14641422	No
VIC740	VIC	ARTIC_ v3	Illumina_NextSeq_550	99.07	3406	B.1	SAMN14641423	No
VIC741	VIC	ARTIC_ v3	Illumina_NextSeq_550	99.18	3426	A.1	SAMN14641424	No
VIC742	VIC	ARTIC_ v3	Illumina_NextSeq_550	99.04	3058	B.1	SAMN14641425	Yes
VIC744	VIC	ARTIC_ v3	Illumina_NextSeq_550	98.7	3324	B.1	SAMN14641427	Yes
VIC745	VIC	ARTIC_ v3	Illumina_NextSeq_550	99.02	3213	B.1	SAMN14641428	Yes
VIC746	IPD	ARTIC_ v3	Illumina_NextSeq_550	99.04	3231	A.3	SAMN14641429	No
VIC747	VIC	ARTIC_ v3	Illumina_NextSeq_550	99.05	4267	B.4	SAMN14641430	No
VIC748	VIC	ARTIC_ v3	Illumina_NextSeq_550	98.26	3523	B.1	SAMN14641431	Yes
VIC751	VIC	ARTIC_ v3	Illumina_NextSeq_550	99.08	3876	B.2.4	SAMN14641433	Yes
VIC752	VIC, IPD	ARTIC_ v3	Illumina_NextSeq_550	99.07	3623	B.4	SAMN14641434	Yes
VIC753	VIC	ARTIC_ v3	Illumina_NextSeq_550	99.01	3607	B.2.4	SAMN14641435	No
VIC754	VIC	ARTIC_ v3	Illumina_NextSeq_550	99.06	3173	B.1	SAMN14641436	Yes
VIC755	VIC	ARTIC_ v3	Illumina_NextSeq_550	92.98	2841	B.1	SAMN14641437	No
VIC757	VIC	ARTIC_ v3	Illumina_NextSeq_500	97.93	4168	B.1	SAMN14641439	No
VIC760	VIC	ARTIC_ v3	Illumina_NextSeq_550	98.26	3883	B.1	SAMN14641442	No
VIC762	VIC	ARTIC_ v3	Illumina_NextSeq_550	99.08	4400	B.1	SAMN14641444	No
VIC763	VIC	ARTIC_ v3	Illumina_NextSeq_550	94.83	4051	A.2	SAMN14641445	Yes
VIC764	VIC	ARTIC_ v3	Illumina_NextSeq_550	99.03	3785	B.1	SAMN14641446	Yes
VIC765	VIC	ARTIC_ v3	Illumina_NextSeq_550	99.07	4336	B.1	SAMN14641447	No
VIC766	VIC	ARTIC_ v3	Illumina_NextSeq_550	96.94	3410	B.3	SAMN14641448	Yes
VIC767	VIC	ARTIC_ v3	Illumina_NextSeq_550	97.31	4212	B.6	SAMN14641449	No
VIC768	VIC	ARTIC_ v3	Illumina_NextSeq_550	99.04	3778	B.6	SAMN14641450	No
VIC769	VIC	ARTIC_ v3	Illumina_NextSeq_550	99.08	4274	A.2	SAMN14641451	Yes
VIC770	VIC	ARTIC_ v3	Illumina_NextSeq_550	99.07	3840	B.6	SAMN14641452	Yes
VIC771	VIC	ARTIC_ v3	Illumina_NextSeq_550	96.43	3190	B.4	SAMN14641453	Yes
VIC772	VIC	ARTIC_ v3	Illumina_NextSeq_550	99	3796	B.6	SAMN14641454	No
VIC773	VIC	ARTIC_ v3	Illumina_NextSeq_550	99.03	4071	B.6	SAMN14641455	No
VIC774	VIC	ARTIC_ v3	Illumina_NextSeq_550	97.78	3445	B.1.23	SAMN14641456	Yes
VIC776	VIC	ARTIC_ v3	Illumina_NextSeq_550	96.58	4287	B.1.7	SAMN14641458	No
VIC777	VIC	ARTIC_ v3	Illumina_NextSeq_550	95.81	3746	A.2	SAMN14641459	No
VIC778	VIC	ARTIC_ v3	Illumina_NextSeq_550	95.35	3305	B.2	SAMN14641460	Yes
VIC779	VIC, IPD	ARTIC_ v3	Illumina_NextSeq_550	99.06	3764	B	SAMN14641461	No
VIC780	VIC	ARTIC_ v3	Illumina_NextSeq_550	98.47	4214	B.1	SAMN14641462	Yes
VIC781	VIC	ARTIC_ v3	Illumina_NextSeq_550	98.21	3592	B.1.23	SAMN14641463	No
VIC782	VIC	ARTIC_ v3	Illumina_NextSeq_550	99.04	3930	B.1	SAMN14641464	Yes
VIC783	VIC	ARTIC_ v3	Illumina_NextSeq_550	99.08	4281	B.1.23	SAMN14641465	No
VIC784	VIC	ARTIC_ v3	Illumina_NextSeq_550	98.08	3499	A.1	SAMN14641466	Yes
VIC785	VIC	ARTIC_ v3	Illumina_NextSeq_550	99.39	4141	B.1.23	SAMN14641467	No
VIC786	VIC	ARTIC_ v3	Illumina_NextSeq_550	98.25	3341	B.1	SAMN14641468	Yes
VIC787	VIC	ARTIC_ v3	Illumina_NextSeq_550	98.51	3659	B.1.23	SAMN14641469	No
VIC788	VIC	ARTIC_ v3	Illumina_NextSeq_550	99.05	3659	B.2.1	SAMN14641470	Yes
VIC789	VIC	ARTIC_ v3	Illumina_NextSeq_550	98.18	3760	B.1.22	SAMN14641471	Yes
VIC790	VIC	ARTIC_ v3	Illumina_NextSeq_550	97.27	3182	B.1.22	SAMN14641472	Yes
VIC791	VIC	ARTIC_ v3	Illumina_NextSeq_550	97.55	3695	A.2	SAMN14641473	No
VIC792	VIC	ARTIC_ v3	Illumina_NextSeq_550	97.2	2871	A.2	SAMN14641474	No
VIC793	VIC	ARTIC_ v3	Illumina_NextSeq_550	98.88	3706	B.1.23	SAMN14641475	No
VIC794	VIC	ARTIC_ v3	Illumina_NextSeq_550	97.95	3779	B.1.23	SAMN14641476	No
VIC795	VIC	ARTIC_ v3	Illumina_NextSeq_550	91.54	3841	B.1.23	SAMN14641477	No
VIC796	VIC	ARTIC_ v3	Illumina_NextSeq_550	99.06	3461	B.1.23	SAMN14641478	No
VIC797	VIC	ARTIC_ v3	Illumina_NextSeq_550	98.57	3783	B.1.23	SAMN14641479	No
VIC798	VIC	ARTIC_ v3	Illumina_NextSeq_550	98.87	4104	B.1	SAMN14641480	No
VIC799	VIC	ARTIC_ v3	Illumina_NextSeq_550	98	4242	B.1	SAMN14641481	Yes
VIC800	VIC	ARTIC_ v3	Illumina_NextSeq_550	99.04	3794	B.1.23	SAMN14641482	No
VIC802	VIC	ARTIC_ v3	Illumina_NextSeq_550	99.07	4324	B.1.23	SAMN14641484	No
VIC803	VIC	ARTIC_ v3	Illumina_NextSeq_550	97.77	2867	B.1.23	SAMN14641485	No
VIC804	VIC	ARTIC_ v3	Illumina_NextSeq_550	98.13	3225	B.1.23	SAMN14641486	No
VIC805	VIC	ARTIC_ v3	Illumina_NextSeq_500	97.06	16582	B.1	SAMN14641487	Yes
VIC806	VIC	ARTIC_ v3	Illumina_NextSeq_500	99.06	11611	B.1.1	SAMN14641488	Yes
VIC807	VIC, IPD	ARTIC_ v3	Illumina_NextSeq_500	99.7	11873	B.1.13	SAMN14641489	Yes
VIC808	VIC	ARTIC_ v3	Illumina_NextSeq_500	99	12210	B.2.4	SAMN14641490	Yes
VIC809	VIC	ARTIC_ v3	Illumina_NextSeq_500	97.32	8888	B.1	SAMN14641491	Yes
VIC810	VIC	ARTIC_ v3	Illumina_NextSeq_500	95.23	3416	A.1	SAMN14641492	Yes
VIC814	VIC	ARTIC_ v3	Illumina_NextSeq_500	96	11906	B.1	SAMN14641496	Yes
VIC815	IPD	ARTIC_ v3	Illumina_NextSeq_500	90.46	9001	B.1.13	SAMN14641497	Yes
VIC816	VIC	ARTIC_ v3	Illumina_NextSeq_500	96.45	7473	B.1	SAMN14641498	No
VIC817	VIC	ARTIC_ v3	Illumina_NextSeq_500	93.17	12876	B.6	SAMN14641499	No
VIC818	IPD	ARTIC_ v3	Illumina_NextSeq_500	92.01	1702	B.1.22	SAMN14641500	Yes
VIC819	VIC, IPD	ARTIC_ v3	Illumina_NextSeq_500	94.05	5474	B.6	SAMN14641501	Yes
VIC820	VIC	ARTIC_ v3	Illumina_NextSeq_500	99.55	20643	B.1	SAMN14641502	Yes
VIC821	IPD	ARTIC_ v3	Illumina_NextSeq_500	97.77	9316	B.1	SAMN14641503	Yes
VIC823	VIC	ARTIC_ v3	Illumina_NextSeq_500	99.75	15803	B.1	SAMN14641505	Yes
VIC824	VIC	ARTIC_ v3	Illumina_NextSeq_500	99.69	12572	B.1	SAMN14641506	Yes
VIC828	VIC	ARTIC_ v3	Illumina_NextSeq_500	99.71	14475	B.1	SAMN14641507	No
VIC829	VIC	ARTIC_ v3	Illumina_NextSeq_500	97.36	8167	B.1	SAMN14641508	Yes
VIC830	VIC	ARTIC_ v3	Illumina_NextSeq_500	92.32	12963	B.1	SAMN14641509	No
VIC836	VIC, IPD	ARTIC_ v3	Illumina_NextSeq_500	99.68	12267	A.3	SAMN14641513	No
VIC837	VIC	ARTIC_ v3	Illumina_NextSeq_500	99.18	13239	B.1.22	SAMN14641514	Yes
VIC842	VIC	ARTIC_ v3	Illumina_NextSeq_500	99.66	13961	B.1	SAMN14641516	Yes
VIC843	VIC	ARTIC_ v3	Illumina_NextSeq_500	99.09	12921	B.1	SAMN14641517	No
VIC844	IPD	ARTIC_ v3	Illumina_NextSeq_500	90.02	3243	B.1	SAMN14641518	No
VIC845	VIC	ARTIC_ v3	Illumina_NextSeq_500	99.05	12852	B.1.22	SAMN14641519	Yes
VIC846	VIC	ARTIC_ v3	Illumina_NextSeq_500	99.76	12366	B.4	SAMN14641520	Yes
VIC847	VIC	ARTIC_ v3	Illumina_NextSeq_500	99.39	11857	A.1	SAMN14641521	No
VIC848	VIC	ARTIC_ v3	Illumina_NextSeq_500	99.71	13914	B.1	SAMN14641522	Yes
VIC849	IPD	ARTIC_ v3	Illumina_NextSeq_500	98.48	13509	B.1	SAMN14641523	No
VIC850	VIC	ARTIC_ v3	Illumina_NextSeq_500	99.04	11766	B.1	SAMN14641524	No
VIC851	VIC	ARTIC_ v3	Illumina_NextSeq_500	97.88	11539	B.1	SAMN14641525	Yes
VIC852	VIC	ARTIC_ v3	Illumina_NextSeq_500	98.55	10267	B.1	SAMN14641526	No
VIC853	VIC, IPD	ARTIC_ v3	Illumina_NextSeq_500	99.74	16816	B.1	SAMN14641527	No
VIC854	VIC	ARTIC_ v3	Illumina_NextSeq_500	95.16	13854	B.4	SAMN14641528	No
VIC856	VIC	ARTIC_ v3	Illumina_NextSeq_500	99.44	12781	B.1	SAMN14641530	No
VIC857	VIC	ARTIC_ v3	Illumina_NextSeq_500	98.05	12965	B.1	SAMN14641531	No
VIC858	VIC	ARTIC_ v3	Illumina_NextSeq_500	99.06	12557	B.1	SAMN14641532	No
VIC860	VIC	ARTIC_ v3	Illumina_NextSeq_500	99.72	13630	B.1	SAMN14641533	Yes
VIC862	VIC	ARTIC_ v3	Illumina_NextSeq_500	99.71	10776	B.2	SAMN14641534	No
VIC863	VIC	ARTIC_ v3	Illumina_NextSeq_500	99.58	9872	B.1	SAMN14641535	No
VIC864	VIC	ARTIC_ v3	Illumina_NextSeq_500	95.37	12235	B.1	SAMN14641536	No
VIC865	IPD	ARTIC_ v3	Illumina_NextSeq_500	90.32	8172	B.1	SAMN14641537	Yes
VIC866	VIC	ARTIC_ v3	Illumina_NextSeq_500	99.02	15806	B.1	SAMN14641538	No
VIC867	VIC	ARTIC_ v3	Illumina_NextSeq_500	99.72	17803	B.1	SAMN14641539	No
VIC868	VIC	ARTIC_ v3	Illumina_NextSeq_500	99.71	16076	B.1	SAMN14641540	No
VIC869	VIC	ARTIC_ v3	Illumina_NextSeq_500	99.65	15902	B.3	SAMN14641541	Yes
VIC870	VIC	ARTIC_ v3	Illumina_NextSeq_500	99.03	14093	B.1	SAMN14641542	No
VIC871	VIC	ARTIC_ v3	Illumina_NextSeq_500	99.72	16180	B.1	SAMN14641543	Yes
VIC872	VIC	ARTIC_ v3	Illumina_NextSeq_500	93.72	5520	B	SAMN14641544	No
VIC873	IPD	ARTIC_ v3	Illumina_NextSeq_500	98.63	11940	B.1.11	SAMN14641545	Yes
VIC874	VIC	ARTIC_ v3	Illumina_NextSeq_500	99.17	13500	B.1	SAMN14641546	Yes
VIC875	IPD	ARTIC_ v3	Illumina_NextSeq_500	99.37	14146	A.3	SAMN14641547	No
VIC876	VIC	ARTIC_ v3	Illumina_NextSeq_500	99.07	13302	B.1	SAMN14641548	Yes
VIC879	VIC	ARTIC_ v3	Illumina_NextSeq_500	99.77	17941	B.4	SAMN14641551	No
VIC880	IPD	ARTIC_ v3	Illumina_NextSeq_500	92.21	9949	B.1	SAMN14641552	No
VIC881	VIC, IPD	ARTIC_ v3	Illumina_NextSeq_500	98.27	13373	B.1	SAMN14641553	Yes
VIC883	VIC, IPD	ARTIC_ v3	Illumina_NextSeq_500	99.48	15143	B.1	SAMN14641555	Yes
VIC884	IPD	ARTIC_ v3	Illumina_NextSeq_500	99.08	15189	B.1	SAMN14641556	Yes
VIC885	VIC	ARTIC_ v3	Illumina_NextSeq_500	97.22	10481	B.1	SAMN14641557	No
VIC886	IPD	ARTIC_ v3	Illumina_NextSeq_500	99.08	11403	A.3	SAMN14641558	No
VIC887	VIC	ARTIC_ v3	Illumina_NextSeq_500	97.12	11659	B.2.4	SAMN14641559	Yes
VIC888	IPD	ARTIC_ v3	Illumina_NextSeq_500	94.42	7034	B.1	SAMN14641560	No
VIC890	VIC	ARTIC_ v3	Illumina_NextSeq_500	94.06	1040	A.2	SAMN14641562	Yes
VIC892	VIC	ARTIC_ v3	Illumina_NextSeq_500	98.73	15707	A.2	SAMN14641564	No
VIC893	VIC	ARTIC_ v3	Illumina_NextSeq_500	98.57	15606	B.1	SAMN14641565	Yes
VIC894	IPD	ARTIC_ v3	Illumina_NextSeq_500	98	14074	B.4	SAMN14641566	No
VIC895	IPD	ARTIC_ v3	Illumina_NextSeq_500	98.12	15167	B.4	SAMN14641567	No
VIC898	VIC	ARTIC_ v3	Illumina_NextSeq_500	98.91	15386	B.1.23	SAMN14641569	No
VIC899	IPD	ARTIC_ v3	Illumina_NextSeq_500	98.49	16099	B	SAMN14641570	No
VIC912	VIC	ARTIC_ v3	Illumina_iSeq	99.02	1451	B.1.23	SAMN14641573	No
VIC920	VIC	ARTIC_ v3	Illumina_iSeq	99.02	1679	B.1	SAMN14641579	No
VIC927	VIC	ARTIC_ v3	Illumina_iSeq	98.85	1792	B.1	SAMN14641583	Yes
VIC928	VIC	ARTIC_ v3	Illumina_iSeq	98.14	1545	B.1	SAMN14641584	No
VIC929	IPD	ARTIC_ v3	Illumina_iSeq	98.26	1518	B.1	SAMN14641585	No
VIC930	VIC	ARTIC_ v3	Illumina_iSeq	98.02	1446	B.1	SAMN14641586	No
VIC931	VIC	ARTIC_ v3	Illumina_iSeq	99.01	1523	B.1.1	SAMN14641587	Yes
VIC932	VIC	ARTIC_ v3	Illumina_iSeq	98.98	1762	B.1	SAMN14641588	Yes
VIC935	VIC	ARTIC_ v3	Illumina_NextSeq_500	99.07	5122	B.6	SAMN14751138	Yes
VIC936	VIC	ARTIC_ v3	Illumina_NextSeq_550	97.22	3308	B.1	SAMN14751139	Yes
VIC938	VIC	ARTIC_ v3	Illumina_NextSeq_500	99.24	6105	B.1.23	SAMN14751140	No
VIC942	VIC	ARTIC_ v3	Illumina_NextSeq_500	99.71	5584	B.1	SAMN14751141	Yes
VIC943	VIC, IPD	ARTIC_ v3	Illumina_NextSeq_500	98.98	3906	B.1	SAMN14751142	Yes
VIC944	VIC	ARTIC_ v3	Illumina_NextSeq_500	98.1	4149	B.1	SAMN14751143	Yes
VIC946	VIC	ARTIC_ v3	Illumina_NextSeq_500	99.05	5239	B.1	SAMN14751144	Yes
VIC947	VIC	ARTIC_ v3	Illumina_NextSeq_500	90.61	1423	B.1	SAMN14751145	Yes
VIC948	VIC	ARTIC_ v3	Illumina_NextSeq_500	99.09	4613	B.1	SAMN14751146	Yes
VIC949	VIC	ARTIC_ v3	Illumina_NextSeq_500	97.31	5003	B.1	SAMN14751147	Yes
VIC950	VIC	ARTIC_ v3	Illumina_NextSeq_500	99.54	5035	B.1	SAMN14751148	No
VIC951	VIC	ARTIC_ v3	Illumina_NextSeq_500	99.52	5086	B.2.1	SAMN14751149	Yes
VIC953	VIC	ARTIC_ v3	Illumina_NextSeq_500	99.09	4253	A.1	SAMN14751150	Yes
VIC955	VIC	ARTIC_ v3	Illumina_NextSeq_500	98.68	5696	B.1	SAMN14751151	Yes
VIC956	VIC	ARTIC_ v3	Illumina_NextSeq_500	97.97	4637	B.1.10	SAMN14751152	Yes
VIC957	VIC	ARTIC_ v3	Illumina_NextSeq_500	99.09	5329	B.1	SAMN14751153	Yes
VIC959	VIC	ARTIC_ v3	Illumina_NextSeq_500	99.54	6150	B.1	SAMN14751154	Yes
VIC960	VIC	ARTIC_ v3	Illumina_NextSeq_500	97.61	5008	B.1	SAMN14751155	No
VIC961	VIC	ARTIC_ v3	Illumina_NextSeq_500	99.08	4977	B.6	SAMN14751156	Yes
VIC962	VIC	ARTIC_ v3	Illumina_NextSeq_500	96.62	4690	B.1	SAMN14751157	Yes
VIC964	VIC	ARTIC_ v3	Illumina_NextSeq_500	99.7	5853	B.1.23	SAMN14751158	No
VIC965	VIC	ARTIC_ v3	Illumina_NextSeq_500	95.66	4719	B.1	SAMN14751159	Yes
VIC966	VIC	ARTIC_ v3	Illumina_NextSeq_500	99.66	4577	B.2.4	SAMN14751160	Yes
VIC967	VIC	ARTIC_ v3	Illumina_NextSeq_500	98.38	4175	B.1	SAMN14751161	No
VIC968	VIC	ARTIC_ v3	Illumina_NextSeq_500	98.96	4881	B.2.4	SAMN14751162	Yes
VIC969	VIC	ARTIC_ v3	Illumina_NextSeq_500	93.51	4210	A	SAMN14751163	Yes
VIC970	VIC	ARTIC_ v3	Illumina_NextSeq_500	95.61	4768	B.2	SAMN14751164	Yes
VIC971	VIC	ARTIC_ v3	Illumina_NextSeq_500	99.01	3911	B.1	SAMN14751165	Yes
VIC973	VIC	ARTIC_ v3	Illumina_NextSeq_500	90.53	4780	B.1	SAMN14751166	No
VIC974	VIC	ARTIC_ v3	Illumina_NextSeq_500	99.06	5070	B.1.23	SAMN14751167	No
VIC975	VIC	ARTIC_ v3	Illumina_NextSeq_500	99.04	4740	B.1.23	SAMN14751168	No
VIC978	VIC	ARTIC_ v3	Illumina_NextSeq_500	99.76	13000	A.2	SAMN14751169	No
VIC982	VIC	ARTIC_ v3	Illumina_NextSeq_500	99.77	11740	A.2	SAMN14751170	No
VIC983	VIC	ARTIC_ v3	Illumina_NextSeq_500	99.81	9686	B.1.23	SAMN14751171	No
VIC984	VIC	ARTIC_ v3	Illumina_NextSeq_500	99.13	9389	B.1	SAMN14751172	Yes
VIC985	VIC, IPD	ARTIC_ v3	Illumina_NextSeq_500	98.87	11272	B.1	SAMN14751173	No
VIC986	VIC	ARTIC_ v3	Illumina_NextSeq_500	98.26	9495	B.2.5	SAMN14751174	No
VIC987	VIC	ARTIC_ v3	Illumina_NextSeq_500	97.99	6033	B.1	SAMN14751175	Yes
VIC988	VIC	ARTIC_ v3	Illumina_NextSeq_500	95.54	9054	B.1.11	SAMN14751176	Yes
VIC989	VIC	ARTIC_ v3	Illumina_NextSeq_500	99.7	7197	B.1.23	SAMN14751177	No
VIC990	VIC	ARTIC_ v3	Illumina_NextSeq_500	99.81	6486	B.1	SAMN14751178	No
VIC991	VIC	ARTIC_ v3	Illumina_NextSeq_500	98.99	4551	B.1	SAMN14751179	No
VIC992	VIC	ARTIC_ v3	Illumina_NextSeq_500	97.44	4990	B.4	SAMN14751180	No
VIC993	VIC	ARTIC_ v3	Illumina_NextSeq_500	96.45	4640	A.2	SAMN14751181	Yes
VIC994	VIC	ARTIC_ v3	Illumina_NextSeq_500	99.09	4602	B.1.7	SAMN14751182	No
VIC995	VIC	ARTIC_ v3	Illumina_NextSeq_500	99.67	4525	A.2	SAMN14751183	Yes
VIC996	VIC	ARTIC_ v3	Illumina_NextSeq_500	98.86	4487	B.4	SAMN14751184	No
VIC997	VIC	ARTIC_ v3	Illumina_NextSeq_500	99.08	4976	B.1.5	SAMN14751185	Yes
VIC998	VIC	ARTIC_ v3	Illumina_NextSeq_500	99.08	4591	B.1	SAMN14751186	No
VIC999	VIC	ARTIC_ v3	Illumina_NextSeq_500	99.06	4631	A	SAMN14751187	Yes
VIC1000	VIC	ARTIC_ v3	Illumina_NextSeq_500	99.47	4338	B.1.23	SAMN14750942	No
VIC1001	VIC	ARTIC_ v3	Illumina_NextSeq_500	94.94	3744	B.1	SAMN14750943	No
VIC1002	VIC	ARTIC_ v3	Illumina_NextSeq_500	99.06	4736	B.1.23	SAMN14750944	No
VIC1003	VIC	ARTIC_ v3	Illumina_NextSeq_500	97.36	4001	B.1.23	SAMN14750945	No
VIC1004	VIC	ARTIC_ v3	Illumina_NextSeq_500	98.38	4283	B.1.23	SAMN14750946	No
VIC1005	VIC	ARTIC_ v3	Illumina_NextSeq_500	97.87	4592	B.1	SAMN14750947	No
VIC1008	VIC	ARTIC_ v3	Illumina_NextSeq_500	99.06	5430	B.1	SAMN14750948	No
VIC1010	VIC	ARTIC_ v3	Illumina_NextSeq_500	95.49	6035	B.1	SAMN14750949	No
VIC1011	VIC	ARTIC_ v3	Illumina_NextSeq_500	99.64	7339	B.1.5	SAMN14750950	Yes
VIC1012	VIC	ARTIC_ v3	Illumina_NextSeq_500	98.79	6655	B.1	SAMN14750951	Yes
VIC1013	VIC	ARTIC_ v3	Illumina_NextSeq_500	99.27	4280	B.1.5	SAMN14750952	Yes
VIC1014	VIC	ARTIC_ v3	Illumina_NextSeq_500	97.35	8557	B.1.5	SAMN14750953	Yes
VIC1015	VIC	ARTIC_ v3	Illumina_NextSeq_500	99.25	7010	B.1.2	SAMN14750954	Yes
VIC1016	VIC	ARTIC_ v3	Illumina_NextSeq_500	99.08	4469	B.6	SAMN14750955	No
VIC1017	VIC	ARTIC_ v3	Illumina_NextSeq_500	97.67	4202	B.1.23	SAMN14750956	No
VIC1018	VIC	ARTIC_ v3	Illumina_NextSeq_500	99.08	4875	B.1	SAMN14750957	No
VIC1020	VIC	ARTIC_ v3	Illumina_NextSeq_500	92.65	3279	B.1.1	SAMN14750958	Yes
VIC1021	VIC	ARTIC_ v3	Illumina_NextSeq_500	91.01	2455	B.1	SAMN14750959	No
VIC1023	IPD	ARTIC_ v3	Illumina_NextSeq_500	98.84	4726	A.3	SAMN14750960	No
VIC1024	VIC	ARTIC_ v3	Illumina_NextSeq_500	98.93	7682	B.1	SAMN14750961	No
VIC1025	VIC, IPD	ARTIC_ v3	Illumina_NextSeq_500	99.46	7308	B.1	SAMN14750962	No
VIC1030	VIC	ARTIC_ v3	Illumina_NextSeq_500	96.35	4191	B.1.23	SAMN14750963	No
VIC1032	VIC	ARTIC_ v3	Illumina_NextSeq_500	97.2	4003	B.1.23	SAMN14750964	No
VIC1033	VIC	ARTIC_ v3	Illumina_NextSeq_500	94.02	3861	B.1.5	SAMN14750965	Yes
VIC1035	VIC, IPD	ARTIC_ v3	Illumina_NextSeq_500	92.58	5750	B.1	SAMN14750966	No
VIC1037	VIC	ARTIC_ v3	Illumina_NextSeq_500	99.71	12258	B.1	SAMN14750967	Yes
VIC1038	VIC	ARTIC_ v3	Illumina_NextSeq_500	98.04	12008	B.1	SAMN14750968	No
VIC1039	VIC	ARTIC_ v3	Illumina_NextSeq_500	99.41	8406	B.1	SAMN14750969	Yes
VIC1040	IPD	ARTIC_ v3	Illumina_NextSeq_500	99.06	8184	B.1	SAMN14750970	Yes
VIC1041	VIC	ARTIC_ v3	Illumina_NextSeq_500	99.72	16531	B.1	SAMN14750971	Yes
VIC1042	VIC, IPD	ARTIC_ v3	Illumina_NextSeq_500	99.66	8736	B.4	SAMN14750972	No
VIC1043	VIC	ARTIC_ v3	Illumina_NextSeq_500	99.7	14598	B.4	SAMN14750973	No
VIC1044	VIC	ARTIC_ v3	Illumina_NextSeq_500	98.7	14306	B.3	SAMN14750974	Yes
VIC1045	VIC	ARTIC_ v3	Illumina_NextSeq_500	98.87	11849	B.1	SAMN14750975	Yes
VIC1046	VIC	ARTIC_ v3	Illumina_NextSeq_500	99.82	18374	B.1	SAMN14750976	No
VIC1047	VIC	ARTIC_ v3	Illumina_NextSeq_500	98.75	4578	B.1.23	SAMN14750977	No
VIC1048	VIC	ARTIC_ v3	Illumina_NextSeq_500	98.75	4146	B.1.23	SAMN14750978	No
VIC1049	VIC	ARTIC_ v3	Illumina_NextSeq_500	95.79	3072	B.1.23	SAMN14750979	No
VIC1050	VIC	ARTIC_ v3	Illumina_NextSeq_500	92.61	4974	B.1.23	SAMN14750980	No
VIC1054	VIC	ARTIC_ v3	Illumina_NextSeq_500	94.89	4571	B.1.23	SAMN14750981	No
VIC1055	VIC	ARTIC_ v3	Illumina_NextSeq_500	98.62	5233	B.1	SAMN14750982	Yes
VIC1056	VIC	ARTIC_ v3	Illumina_NextSeq_500	99.46	4730	B.1.23	SAMN14750983	No
VIC1057	VIC	ARTIC_ v3	Illumina_NextSeq_500	98.32	5850	A.1	SAMN14750984	No
VIC1059	VIC	ARTIC_ v3	Illumina_NextSeq_500	92.76	8882	B.2	SAMN14750985	Yes
VIC1061	VIC	ARTIC_ v3	Illumina_NextSeq_500	98.29	8027	A.2	SAMN14750986	No
VIC1062	VIC	ARTIC_ v3	Illumina_NextSeq_500	99.71	13714	B.1.5	SAMN14750987	Yes
VIC1064	VIC	ARTIC_ v3	Illumina_NextSeq_500	97.32	4168	B.1.23	SAMN14750988	No
VIC1067	VIC	ARTIC_ v3	Illumina_NextSeq_500	99.7	4850	B.1.23	SAMN14750989	No
VIC1068	VIC	ARTIC_ v3	Illumina_NextSeq_500	97.95	4626	B.1.23	SAMN14750990	No
VIC1071	VIC	ARTIC_ v3	Illumina_NextSeq_500	99.36	6325	B.1	SAMN14750991	Yes
VIC1076	IPD	ARTIC_ v3	Illumina_NextSeq_500	96.69	8852	B.4	SAMN14750992	No
VIC1078	IPD	ARTIC_ v3	Illumina_NextSeq_500	97.31	3588	B.1	SAMN14750993	Yes
VIC1079	VIC, IPD	ARTIC_ v3	Illumina_NextSeq_500	98.2	5391	A.3	SAMN14750994	No
VIC1080	VIC, IPD	ARTIC_ v3	Illumina_NextSeq_500	99.71	11424	B.1	SAMN14750995	Yes
VIC1081	VIC	ARTIC_ v3	Illumina_NextSeq_500	99.22	7387	B.1.23	SAMN14750996	No
VIC1085	VIC	ARTIC_ v3	Illumina_NextSeq_500	98.91	6793	B.2.5	SAMN14750997	No
VIC1086	VIC	ARTIC_ v3	Illumina_NextSeq_500	99.68	8289	B.1.23	SAMN14750998	No
VIC1087	VIC	ARTIC_ v3	Illumina_NextSeq_500	99.31	5031	A.1	SAMN14750999	No
VIC1089	VIC	ARTIC_ v3	Illumina_NextSeq_500	98.76	5172	B.1	SAMN14751000	Yes
VIC1091	IPD	ARTIC_ v3	Illumina_NextSeq_500	93.77	4491	A.5	SAMN14751001	No
VIC1092	IPD	ARTIC_ v3	Illumina_NextSeq_500	95	5973	B.1.11	SAMN14751002	Yes
VIC1094	IPD	ARTIC_ v3	Illumina_NextSeq_500	99.45	6973	B.1	SAMN14751003	Yes
VIC1098	VIC	ARTIC_ v3	Illumina_NextSeq_500	95.02	5010	B.2.5	SAMN14751004	Yes
VIC1103	VIC	ARTIC_ v3	Illumina_NextSeq_500	99.49	8541	A.2	SAMN14751005	No
VIC1104	VIC, IPD	ARTIC_ v3	Illumina_NextSeq_500	98.86	4983	A.2	SAMN14751006	No
VIC1105	VIC	ARTIC_ v3	Illumina_NextSeq_500	94.45	4965	B.1	SAMN14751007	Yes
VIC1106	VIC	ARTIC_ v3	Illumina_NextSeq_500	98.46	3726	B.1.2	SAMN14751008	Yes
VIC1107	VIC	ARTIC_ v3	Illumina_NextSeq_500	99.04	4850	B.1.23	SAMN14751009	No
VIC1108	IPD	ARTIC_ v3	Illumina_NextSeq_500	97.08	3596	B.1.23	SAMN14751010	No
VIC1109	IPD	ARTIC_ v3	Illumina_NextSeq_500	99.17	9971	B.1	SAMN14751011	Yes
VIC1110	VIC	ARTIC_ v3	Illumina_NextSeq_500	99.13	5397	B.1	SAMN14751012	Yes
VIC1111	VIC, IPD	ARTIC_ v3	Illumina_NextSeq_500	95.93	3380	B.1	SAMN14751013	Yes
VIC1112	VIC	ARTIC_ v3	Illumina_NextSeq_500	99.69	4417	B.1	SAMN14751014	No
VIC1113	IPD	ARTIC_ v3	Illumina_NextSeq_500	98.99	5551	B.1	SAMN14751015	Yes
VIC1114	IPD	ARTIC_ v3	Illumina_NextSeq_500	99.17	5111	B.4	SAMN14751016	No
VIC1115	VIC, IPD	ARTIC_ v3	Illumina_NextSeq_500	99.64	5137	B.4	SAMN14751017	No
VIC1116	VIC	ARTIC_ v3	Illumina_NextSeq_500	94.7	4621	B.1	SAMN14751018	Yes
VIC1117	IPD	ARTIC_ v3	Illumina_NextSeq_500	90.25	5097	B.1	SAMN14751019	Yes
VIC1119	VIC	ARTIC_ v3	Illumina_NextSeq_500	99.57	6039	B.1	SAMN14751020	Yes
VIC1120	IPD	ARTIC_ v3	Illumina_NextSeq_500	94.25	5880	B.1	SAMN14751021	No
VIC1121	IPD	ARTIC_ v3	Illumina_NextSeq_500	93.33	4407	B.1	SAMN14751022	No
VIC1127	IPD	ARTIC_ v3	Illumina_NextSeq_500	95.14	3362	B.1	SAMN14751023	Yes
VIC1131	VIC	ARTIC_ v3	Illumina_NextSeq_500	96.77	3728	B.1.23	SAMN14751024	No
VIC1132	VIC	ARTIC_ v3	Illumina_NextSeq_500	99.03	7129	B.1	SAMN14751025	No
VIC1133	VIC	ARTIC_ v3	Illumina_NextSeq_500	99.06	3416	B.2.5	SAMN14751026	No
VIC1134	VIC	ARTIC_ v3	Illumina_NextSeq_500	99.06	6841	B.1	SAMN14751027	No
VIC1135	VIC	ARTIC_ v3	Illumina_NextSeq_500	99.7	6057	B.1.2	SAMN14751028	Yes
VIC1136	VIC	ARTIC_ v3	Illumina_NextSeq_500	97.7	6222	B.2	SAMN14751029	No
VIC1137	VIC	ARTIC_ v3	Illumina_NextSeq_500	99.08	10802	B.1	SAMN14751030	No
VIC1138	IPD	ARTIC_ v3	Illumina_NextSeq_500	99.06	6044	B.1	SAMN14751031	Yes
VIC1139	VIC	ARTIC_ v3	Illumina_NextSeq_500	99.09	7628	B.1	SAMN14751032	Yes
VIC1140	VIC	ARTIC_ v3	Illumina_NextSeq_500	96.33	5129	B.1	SAMN14751033	Yes
VIC1141	VIC	ARTIC_ v3	Illumina_NextSeq_500	95.39	4070	B.1.23	SAMN14751034	No
VIC1142	VIC, IPD	ARTIC_ v3	Illumina_NextSeq_500	98.03	4357	B.1.23	SAMN14751035	No
VIC1143	VIC	ARTIC_ v3	Illumina_NextSeq_500	99.08	8969	B.1	SAMN14751036	No
VIC1144	VIC, IPD	ARTIC_ v3	Illumina_NextSeq_500	99.54	7350	B.4	SAMN14751037	No
VIC1145	IPD	ARTIC_ v3	Illumina_NextSeq_500	98.59	3795	B.4	SAMN14751038	No
VIC1151	VIC	ARTIC_ v3	Illumina_NextSeq_500	90.66	3704	B.1	SAMN14751039	Yes
VIC1156	IPD	ARTIC_ v3	Illumina_NextSeq_500	90.37	3629	B.1	SAMN14751040	No
VIC1157	VIC	ARTIC_ v3	Illumina_NextSeq_500	99.58	9965	B.1.23	SAMN14751041	No
VIC1158	VIC	ARTIC_ v3	Illumina_NextSeq_500	99.6	13020	B.1	SAMN14751042	Yes
VIC1159	VIC	ARTIC_ v3	Illumina_NextSeq_500	99.78	17424	B.1.2	SAMN14751043	Yes
VIC1160	VIC	ARTIC_ v3	Illumina_NextSeq_500	99.08	6303	B.1.2	SAMN14751044	Yes
VIC1161	VIC	ARTIC_ v3	Illumina_NextSeq_500	99.68	8987	B.1	SAMN14751045	No
VIC1162	VIC, IPD	ARTIC_ v3	Illumina_NextSeq_500	99.05	4481	B.1	SAMN14751046	No
VIC1163	IPD	ARTIC_ v3	Illumina_NextSeq_500	97.58	12345	B.4	SAMN14751047	No
VIC1164	VIC, IPD	ARTIC_ v3	Illumina_NextSeq_500	98.54	5989	B.1.22	SAMN14751048	Yes
VIC1165	IPD	ARTIC_ v3	Illumina_NextSeq_500	97.43	8450	B	SAMN14751049	No
VIC1173	IPD	ARTIC_ v3	Illumina_NextSeq_500	96.08	6363	B.4	SAMN14751050	No
VIC1174	VIC	ARTIC_ v3	Illumina_NextSeq_500	99.05	10843	B.1.2	SAMN14751051	Yes
VIC1175	IPD	ARTIC_ v3	Illumina_NextSeq_500	97.9	3482	B.1.22	SAMN14751052	Yes
VIC1176	IPD	ARTIC_ v3	Illumina_NextSeq_500	98.2	7124	B.1	SAMN14751053	No
VIC1177	IPD	ARTIC_ v3	Illumina_NextSeq_500	97.47	4766	B.1	SAMN14751054	Yes
VIC1178	VIC	ARTIC_ v3	Illumina_NextSeq_500	99.75	5490	B.1	SAMN14751055	Yes
VIC1180	IPD	ARTIC_ v3	Illumina_NextSeq_500	92.48	3454	B.1	SAMN14751056	Yes
VIC1181	VIC	ARTIC_ v3	Illumina_NextSeq_500	97.54	11380	B.1	SAMN14751057	Yes
VIC1183	VIC	ARTIC_ v3	Illumina_NextSeq_500	94.59	3741	B.1	SAMN14751058	Yes
VIC1186	VIC, IPD	ARTIC_ v3	Illumina_NextSeq_500	98.17	8066	B.1	SAMN14751059	No
VIC1187	VIC	ARTIC_ v3	Illumina_NextSeq_500	97.99	15311	B.1	SAMN14751060	No
VIC1189	VIC	ARTIC_ v3	Illumina_NextSeq_550	99	3190	B.6	SAMN14751061	Yes
VIC1192	VIC	ARTIC_ v3	Illumina_NextSeq_550	99.02	3260	B.1	SAMN14751062	No
VIC1196	VIC	ARTIC_ v3	Illumina_NextSeq_550	95.37	2153	B.2.1	SAMN14751063	No
VIC1197	VIC	ARTIC_ v3	Illumina_NextSeq_550	97.74	3157	B.1	SAMN14751064	No
VIC1198	VIC	ARTIC_ v3	Illumina_NextSeq_550	98.99	2521	B.1.22	SAMN14751065	Yes
VIC1199	VIC, IPD	ARTIC_ v3	Illumina_NextSeq_550	98.93	3137	B.1	SAMN14751066	No
VIC1200	VIC	ARTIC_ v3	Illumina_NextSeq_550	98.98	3386	A.1	SAMN14751067	No
VIC1203	VIC	ARTIC_ v3	Illumina_NextSeq_550	90.17	2725	B.4	SAMN14751068	No
VIC1208	VIC	ARTIC_ v3	Illumina_NextSeq_550	99.02	2929	B.1	SAMN14751069	Yes
VIC1209	VIC	ARTIC_ v3	Illumina_NextSeq_550	97.93	3389	B.1	SAMN14751070	Yes
VIC1210	VIC	ARTIC_ v3	Illumina_NextSeq_550	99.02	2694	B.4	SAMN14751071	No
VIC1211	VIC	ARTIC_ v3	Illumina_NextSeq_550	98.81	3309	B.1	SAMN14751072	Yes
VIC1212	VIC	ARTIC_ v3	Illumina_NextSeq_550	98.05	3087	B.1.13	SAMN14751073	Yes
VIC1213	VIC	ARTIC_ v3	Illumina_NextSeq_550	96.36	3003	B.1.13	SAMN14751074	No
VIC1214	VIC, IPD	ARTIC_ v3	Illumina_NextSeq_550	99	2814	B.1	SAMN14751075	No
VIC1215	VIC	ARTIC_ v3	Illumina_NextSeq_550	95.83	3032	B.1	SAMN14751076	Yes
VIC1216	VIC	ARTIC_ v3	Illumina_NextSeq_550	93.54	2460	B.1	SAMN14751077	No
VIC1217	IPD	ARTIC_ v3	Illumina_NextSeq_550	93.39	3346	A.2	SAMN14751078	Yes
VIC1218	IPD	ARTIC_ v3	Illumina_NextSeq_550	97.28	3114	B.1	SAMN14751079	Yes
VIC1219	VIC	ARTIC_ v3	Illumina_NextSeq_550	98.11	3225	B.1.22	SAMN14751080	Yes
VIC1220	VIC	ARTIC_ v3	Illumina_NextSeq_550	98.08	2586	A.1	SAMN14751081	Yes
VIC1221	VIC	ARTIC_ v3	Illumina_NextSeq_550	97.24	2871	A.1	SAMN14751082	Yes
VIC1222	VIC	ARTIC_ v3	Illumina_NextSeq_550	99.05	2852	B.1	SAMN14751083	No
VIC1224	IPD	ARTIC_ v3	Illumina_NextSeq_550	99.03	2994	B.1	SAMN14751084	No
VIC1228	VIC	ARTIC_ v3	Illumina_NextSeq_550	91.02	3083	B.1	SAMN14751085	Yes
VIC1230	VIC	ARTIC_ v3	Illumina_NextSeq_550	99	2728	A.3	SAMN14846132	No
VIC1233	VIC	ARTIC_ v3	Illumina_NextSeq_550	98.11	2927	B.4	SAMN14751086	No
VIC1234	VIC	ARTIC_ v3	Illumina_NextSeq_550	98.2	3167	B.1	SAMN14751087	Yes
VIC1235	VIC	ARTIC_ v3	Illumina_NextSeq_550	99.03	3323	A.1	SAMN14751088	No
VIC1236	VIC	ARTIC_ v3	Illumina_NextSeq_550	93.61	3711	B.1.23	SAMN14751089	No
VIC1237	VIC	ARTIC_ v3	Illumina_NextSeq_550	98.16	3095	A.1	SAMN14751090	No
VIC1238	VIC	ARTIC_ v3	Illumina_NextSeq_550	98.97	3553	B.1	SAMN14751091	Yes
VIC1239	VIC	ARTIC_ v3	Illumina_NextSeq_550	92.64	3040	B.1	SAMN14751092	Yes
VIC1240	VIC	ARTIC_ v3	Illumina_NextSeq_550	96.14	3172	B.1	SAMN14751093	Yes
VIC1244	VIC	ARTIC_ v3	Illumina_NextSeq_550	93.82	2566	B.1	SAMN14838982	Yes
VIC1245	VIC	ARTIC_ v3	Illumina_NextSeq_550	91.85	91	B.1	SAMN14838983	No
VIC1247	VIC	ARTIC_ v3	Illumina_NextSeq_550	98.8	3168	B.1	SAMN14838984	No
VIC1248	IPD	ARTIC_ v3	Illumina_NextSeq_550	99	3545	B.1	SAMN14838985	No
VIC1250	VIC	ARTIC_ v3	Illumina_NextSeq_550	98.07	2669	B.1	SAMN14838986	Yes
VIC1251	IPD	ARTIC_ v3	Illumina_NextSeq_550	94.11	2912	A.2	SAMN14838987	No
VIC1252	IPD	ARTIC_ v3	Illumina_NextSeq_550	94.03	3306	A.3	SAMN14838988	No
VIC1253	VIC	ARTIC_ v3	Illumina_NextSeq_550	92.77	3179	B.1	SAMN14838989	Yes
VIC1255	VIC	ARTIC_ v3	Illumina_NextSeq_550	99.05	3514	B.4	SAMN14838990	No
VIC1256	VIC	ARTIC_ v3	Illumina_NextSeq_550	99.06	3287	B.1.2	SAMN14838991	Yes
VIC1257	IPD	ARTIC_ v3	Illumina_NextSeq_550	97.79	3619	B.4	SAMN14838992	No
VIC1258	IPD	ARTIC_ v3	Illumina_NextSeq_550	94.61	2769	B.1	SAMN14838993	No
VIC1260	IPD	ARTIC_ v3	Illumina_NextSeq_550	97.22	3140	B.4	SAMN14838994	Yes
VIC1262	VIC	ARTIC_ v3	Illumina_NextSeq_550	90.76	3081	B.1	SAMN14751094	Yes
VIC1265	IPD	ARTIC_ v3	Illumina_NextSeq_550	94.14	2763	A.2	SAMN14838995	No
VIC1266	VIC	ARTIC_ v3	Illumina_NextSeq_550	96.72	2499	B.1.23	SAMN14838996	No
VIC1267	VIC	ARTIC_ v3	Illumina_NextSeq_550	98.97	2979	B.1.2	SAMN14838997	Yes
VIC1269	VIC	ARTIC_ v3	Illumina_NextSeq_550	92.21	3091	A.5	SAMN14838998	Yes
VIC1270	VIC	ARTIC_ v3	Illumina_NextSeq_550	90.41	2583	B.1.2	SAMN14838999	Yes
VIC1271	IPD	ARTIC_ v3	Illumina_NextSeq_550	93.68	2443	A.2	SAMN14839000	No
VIC1272	VIC	ARTIC_ v3	Illumina_NextSeq_550	92.74	3231	B.1	SAMN14839001	Yes
VIC1273	VIC	ARTIC_ v3	Illumina_NextSeq_550	99.03	3125	B.1	SAMN14839002	No
VIC1274	VIC	ARTIC_ v3	Illumina_NextSeq_550	96.54	2957	B.1.2	SAMN14839003	Yes

## Sheet: Readme
This table includes data on all the sequences used in the manuscript, "Tracking the COVID-19 pandemic in Australia using genomics"
<<citation>>
VIC_ID	Allocated name for sequence
Analysis_dataset
	VIC	Victorian dataset, single sequence per patient included
	IPD	Intra-patient diversity dataset
Pangolin_lineage	https://github.com/hCoV-2019/pangolin, reference 10.
SRA	GenBank sequence read archive
