# Supplementary material for: Tracking the COVID-19 pandemic in Australia using genomics
Source: Nat Commun. 2020 Sep 1;11:4376. doi: 10.1038/s41467-020-18314-x (PMC7462846; doi:10.1038/s41467-020-18314-x)
Supplement: Supplementary file 5 — Supplementary Data 2 [file 41467_2020_18314_MOESM5_ESM.xlsx]

## Sheet: Sheet1
ARTIC Version	Name	Pool	Sequence
1	nCoV-2019_1_LEFT	nCoV-2019_1	ACCAACCAACTTTCGATCTCTTGT
1	nCoV-2019_1_RIGHT	nCoV-2019_1	CATCTTTAAGATGTTGACGTGCCTC
1	nCoV-2019_11_LEFT	nCoV-2019_1	GGAATTTGGTGCCACTTCTGCT
1	nCoV-2019_11_RIGHT	nCoV-2019_1	TCATCAGATTCAACTTGCATGGCA
1	nCoV-2019_13_LEFT	nCoV-2019_1	TCGCACAAATGTCTACTTAGCTGT
1	nCoV-2019_13_RIGHT	nCoV-2019_1	ACCACAGCAGTTAAAACACCCT
1	nCoV-2019_15_LEFT	nCoV-2019_1	ACAGTGCTTAAAAAGTGTAAAAGTGCC
3	nCoV-2019_15_LEFT_alt1	nCoV-2019_1	AGTGCTTAAAAAGTGTAAAAGTGCCT
1	nCoV-2019_15_RIGHT	nCoV-2019_1	AACAGAAACTGTAGCTGGCACT
3	nCoV-2019_15_RIGHT_alt3	nCoV-2019_1	ACTGTAGCTGGCACTTTGAGAGA
1	nCoV-2019_17_LEFT	nCoV-2019_1	CTTCTTTCTTTGAGAGAAGTGAGGACT
1	nCoV-2019_17_RIGHT	nCoV-2019_1	TTTGTTGGAGTGTTAACAATGCAGT
1	nCoV-2019_19_LEFT	nCoV-2019_1	GCTGTTATGTACATGGGCACACT
1	nCoV-2019_19_RIGHT	nCoV-2019_1	TGTCCAACTTAGGGTCAATTTCTGT
1	nCoV-2019_21_LEFT	nCoV-2019_1	TGGCTATTGATTATAAACACTACACACCC
3	nCoV-2019_21_LEFT_alt2	nCoV-2019_1	GGCTATTGATTATAAACACTACACACCCT
1	nCoV-2019_21_RIGHT	nCoV-2019_1	TAGATCTGTGTGGCCAACCTCT
3	nCoV-2019_21_RIGHT_alt0	nCoV-2019_1	GATCTGTGTGGCCAACCTCTTC
1	nCoV-2019_23_LEFT	nCoV-2019_1	ACAACTACTAACATAGTTACACGGTGT
1	nCoV-2019_23_RIGHT	nCoV-2019_1	ACCAGTACAGTAGGTTGCAATAGTG
1	nCoV-2019_25_LEFT	nCoV-2019_1	GCAATTGTTTTTCAGCTATTTTGCAGT
1	nCoV-2019_25_RIGHT	nCoV-2019_1	ACTGTAGTGACAAGTCTCTCGCA
1	nCoV-2019_27_LEFT	nCoV-2019_1	ACTACAGTCAGCTTATGTGTCAACC
1	nCoV-2019_27_RIGHT	nCoV-2019_1	AATACAAGCACCAAGGTCACGG
1	nCoV-2019_29_LEFT	nCoV-2019_1	ACTTGTGTTCCTTTTTGTTGCTGC
1	nCoV-2019_29_RIGHT	nCoV-2019_1	AGTGTACTCTATAAGTTTTGATGGTGTGT
1	nCoV-2019_3_LEFT	nCoV-2019_1	CGGTAATAAAGGAGCTGGTGGC
1	nCoV-2019_3_RIGHT	nCoV-2019_1	AAGGTGTCTGCAATTCATAGCTCT
1	nCoV-2019_31_LEFT	nCoV-2019_1	TTCTGAGTACTGTAGGCACGGC
1	nCoV-2019_31_RIGHT	nCoV-2019_1	ACAGAATAAACACCAGGTAAGAATGAGT
1	nCoV-2019_33_LEFT	nCoV-2019_1	ACTTTTGAAGAAGCTGCGCTGT
1	nCoV-2019_33_RIGHT	nCoV-2019_1	TGGACAGTAAACTACGTCATCAAGC
1	nCoV-2019_35_LEFT	nCoV-2019_1	TGTTCGCATTCAACCAGGACAG
1	nCoV-2019_35_RIGHT	nCoV-2019_1	ACTTCATAGCCACAAGGTTAAAGTCA
1	nCoV-2019_37_LEFT	nCoV-2019_1	ACACACCACTGGTTGTTACTCAC
1	nCoV-2019_37_RIGHT	nCoV-2019_1	GTCCACACTCTCCTAGCACCAT
1	nCoV-2019_39_LEFT	nCoV-2019_1	AGTATTGCCCTATTTTCTTCATAACTGGT
1	nCoV-2019_39_RIGHT	nCoV-2019_1	TGTAACTGGACACATTGAGCCC
1	nCoV-2019_41_LEFT	nCoV-2019_1	GTTCCCTTCCATCATATGCAGCT
1	nCoV-2019_41_RIGHT	nCoV-2019_1	TGGTATGACAACCATTAGTTTGGCT
1	nCoV-2019_43_LEFT	nCoV-2019_1	TACGACAGATGTCTTGTGCTGC
1	nCoV-2019_43_RIGHT	nCoV-2019_1	AGCAGCATCTACAGCAAAAGCA
1	nCoV-2019_45_LEFT	nCoV-2019_1	TACCTACAACTTGTGCTAATGACCC
3	nCoV-2019_45_LEFT_alt2	nCoV-2019_1	AGTATGTACAAATACCTACAACTTGTGCT
1	nCoV-2019_45_RIGHT	nCoV-2019_1	AAATTGTTTCTTCATGTTGGTAGTTAGAGA
3	nCoV-2019_45_RIGHT_alt7	nCoV-2019_1	TTCATGTTGGTAGTTAGAGAAAGTGTGTC
1	nCoV-2019_47_LEFT	nCoV-2019_1	AGGACTGGTATGATTTTGTAGAAAACCC
1	nCoV-2019_47_RIGHT	nCoV-2019_1	AATAACGGTCAAAGAGTTTTAACCTCTC
1	nCoV-2019_49_LEFT	nCoV-2019_1	AGGAATTACTTGTGTATGCTGCTGA
1	nCoV-2019_49_RIGHT	nCoV-2019_1	TGACGATGACTTGGTTAGCATTAATACA
1	nCoV-2019_5_LEFT	nCoV-2019_1	TGGTGAAACTTCATGGCAGACG
1	nCoV-2019_5_RIGHT	nCoV-2019_1	ATTGATGTTGACTTTCTCTTTTTGGAGT
1	nCoV-2019_51_LEFT	nCoV-2019_1	TCAATAGCCGCCACTAGAGGAG
1	nCoV-2019_51_RIGHT	nCoV-2019_1	AGTGCATTAACATTGGCCGTGA
1	nCoV-2019_53_LEFT	nCoV-2019_1	AGCAAAATGTTGGACTGAGACTGA
1	nCoV-2019_53_RIGHT	nCoV-2019_1	AGCCTCATAAAACTCAGGTTCCC
1	nCoV-2019_55_LEFT	nCoV-2019_1	ACTCAACTTTACTTAGGAGGTATGAGCT
1	nCoV-2019_55_RIGHT	nCoV-2019_1	GGTGTACTCTCCTATTTGTACTTTACTGT
1	nCoV-2019_57_LEFT	nCoV-2019_1	ATTCTACACTCCAGGGACCACC
1	nCoV-2019_57_RIGHT	nCoV-2019_1	GTAATTGAGCAGGGTCGCCAAT
1	nCoV-2019_59_LEFT	nCoV-2019_1	TCACGCATGATGTTTCATCTGCA
1	nCoV-2019_59_RIGHT	nCoV-2019_1	AAGAGTCCTGTTACATTTTCAGCTTG
1	nCoV-2019_61_LEFT	nCoV-2019_1	TGTTTATCACCCGCGAAGAAGC
1	nCoV-2019_61_RIGHT	nCoV-2019_1	ATCACATAGACAACAGGTGCGC
1	nCoV-2019_63_LEFT	nCoV-2019_1	TGTTAAGCGTGTTGACTGGACT
1	nCoV-2019_63_RIGHT	nCoV-2019_1	ACAAACTGCCACCATCACAACC
1	nCoV-2019_65_LEFT	nCoV-2019_1	GCTGGCTTTAGCTTGTGGGTTT
1	nCoV-2019_65_RIGHT	nCoV-2019_1	TGTCAGTCATAGAACAAACACCAATAGT
1	nCoV-2019_67_LEFT	nCoV-2019_1	GTTGTCCAACAATTACCTGAAACTTACT
1	nCoV-2019_67_RIGHT	nCoV-2019_1	CAACCTTAGAAACTACAGATAAATCTTGGG
1	nCoV-2019_69_LEFT	nCoV-2019_1	TGTCGCAAAATATACTCAACTGTGTCA
1	nCoV-2019_69_RIGHT	nCoV-2019_1	TCTTTATAGCCACGGAACCTCCA
1	nCoV-2019_7_LEFT	nCoV-2019_1	ATCAGAGGCTGCTCGTGTTGTA
3	nCoV-2019_7_LEFT_alt0	nCoV-2019_1	CATTTGCATCAGAGGCTGCTCG
1	nCoV-2019_7_RIGHT	nCoV-2019_1	TGCACAGGTGACAATTTGTCCA
3	nCoV-2019_7_RIGHT_alt5	nCoV-2019_1	AGGTGACAATTTGTCCACCGAC
1	nCoV-2019_71_LEFT	nCoV-2019_1	ACAAATCCAATTCAGTTGTCTTCCTATTC
1	nCoV-2019_71_RIGHT	nCoV-2019_1	TGGAAAAGAAAGGTAAGAACAAGTCCT
1	nCoV-2019_73_LEFT	nCoV-2019_1	CAATTTTGTAATGATCCATTTTTGGGTGT
1	nCoV-2019_73_RIGHT	nCoV-2019_1	CACCAGCTGTCCAACCTGAAGA
1	nCoV-2019_75_LEFT	nCoV-2019_1	AGAGTCCAACCAACAGAATCTATTGT
1	nCoV-2019_75_RIGHT	nCoV-2019_1	ACCACCAACCTTAGAATCAAGATTGT
1	nCoV-2019_77_LEFT	nCoV-2019_1	CCAGCAACTGTTTGTGGACCTA
1	nCoV-2019_77_RIGHT	nCoV-2019_1	CAGCCCCTATTAAACAGCCTGC
1	nCoV-2019_79_LEFT	nCoV-2019_1	GTGGTGATTCAACTGAATGCAGC
1	nCoV-2019_79_RIGHT	nCoV-2019_1	CATTTCATCTGTGAGCAAAGGTGG
1	nCoV-2019_81_LEFT	nCoV-2019_1	GCACTTGGAAAACTTCAAGATGTGG
1	nCoV-2019_81_RIGHT	nCoV-2019_1	GTGAAGTTCTTTTCTTGTGCAGGG
1	nCoV-2019_83_LEFT	nCoV-2019_1	TCCTTTGCAACCTGAATTAGACTCA
1	nCoV-2019_83_RIGHT	nCoV-2019_1	TTTGACTCCTTTGAGCACTGGC
1	nCoV-2019_85_LEFT	nCoV-2019_1	ACTAGCACTCTCCAAGGGTGTT
1	nCoV-2019_85_RIGHT	nCoV-2019_1	ACACAGTCTTTTACTCCAGATTCCC
1	nCoV-2019_87_LEFT	nCoV-2019_1	CGACTACTAGCGTGCCTTTGTA
1	nCoV-2019_87_RIGHT	nCoV-2019_1	ACTAGGTTCCATTGTTCAAGGAGC
1	nCoV-2019_89_LEFT	nCoV-2019_1	GTACGCGTTCCATGTGGTCATT
3	nCoV-2019_89_LEFT_alt2	nCoV-2019_1	CGCGTTCCATGTGGTCATTCAA
1	nCoV-2019_89_RIGHT	nCoV-2019_1	ACCTGAAAGTCAACGAGATGAAACA
3	nCoV-2019_89_RIGHT_alt4	nCoV-2019_1	ACGAGATGAAACATCTGTTGTCACT
1	nCoV-2019_9_LEFT	nCoV-2019_1	TCCCACAGAAGTGTTAACAGAGGA
3	nCoV-2019_9_LEFT_alt4	nCoV-2019_1	TTCCCACAGAAGTGTTAACAGAGG
1	nCoV-2019_9_RIGHT	nCoV-2019_1	ATGACAGCATCTGCCACAACAC
3	nCoV-2019_9_RIGHT_alt2	nCoV-2019_1	GACAGCATCTGCCACAACACAG
1	nCoV-2019_91_LEFT	nCoV-2019_1	TCACTACCAAGAGTGTGTTAGAGGT
1	nCoV-2019_91_RIGHT	nCoV-2019_1	TTCAAGTGAGAACCAAAAGATAATAAGCA
1	nCoV-2019_93_LEFT	nCoV-2019_1	TGAGGCTGGTTCTAAATCACCCA
1	nCoV-2019_93_RIGHT	nCoV-2019_1	AGGTCTTCCTTGCCATGTTGAG
1	nCoV-2019_95_LEFT	nCoV-2019_1	TGAGGGAGCCTTGAATACACCA
1	nCoV-2019_95_RIGHT	nCoV-2019_1	CAGTACGTTTTTGCCGAGGCTT
1	nCoV-2019_97_LEFT	nCoV-2019_1	TGGATGACAAAGATCCAAATTTCAAAGA
1	nCoV-2019_97_RIGHT	nCoV-2019_1	ACACACTGATTAAAGATTGCTATGTGAG
1	nCoV-2019_10_LEFT	nCoV-2019_2	TGAGAAGTGCTCTGCCTATACAGT
1	nCoV-2019_10_RIGHT	nCoV-2019_2	TCATCTAACCAATCTTCTTCTTGCTCT
1	nCoV-2019_12_LEFT	nCoV-2019_2	AAACATGGAGGAGGTGTTGCAG
1	nCoV-2019_12_RIGHT	nCoV-2019_2	TTCACTCTTCATTTCCAAAAAGCTTGA
1	nCoV-2019_14_LEFT	nCoV-2019_2	CATCCAGATTCTGCCACTCTTGT
3	nCoV-2019_14_LEFT_alt4	nCoV-2019_2	TGGCAATCTTCATCCAGATTCTGC
1	nCoV-2019_14_RIGHT	nCoV-2019_2	AGTTTCCACACAGACAGGCATT
3	nCoV-2019_14_RIGHT_alt2	nCoV-2019_2	TGCGTGTTTCTTCTGCATGTGC
1	nCoV-2019_16_LEFT	nCoV-2019_2	AATTTGGAAGAAGCTGCTCGGT
1	nCoV-2019_16_RIGHT	nCoV-2019_2	CACAACTTGCGTGTGGAGGTTA
1	nCoV-2019_18_LEFT	nCoV-2019_2	TGGAAATACCCACAAGTTAATGGTTTAAC
3	nCoV-2019_18_LEFT_alt2	nCoV-2019_2	ACTTCTATTAAATGGGCAGATAACAACTGT
1	nCoV-2019_18_RIGHT	nCoV-2019_2	AGCTTGTTTACCACACGTACAAGG
3	nCoV-2019_18_RIGHT_alt1	nCoV-2019_2	GCTTGTTTACCACACGTACAAGG
1	nCoV-2019_2_LEFT	nCoV-2019_2	CTGTTTTACAGGTTCGCGACGT
1	nCoV-2019_2_RIGHT	nCoV-2019_2	TAAGGATCAGTGCCAAGCTCGT
1	nCoV-2019_20_LEFT	nCoV-2019_2	ACAAAGAAAACAGTTACACAACAACCA
1	nCoV-2019_20_RIGHT	nCoV-2019_2	ACGTGGCTTTATTAGTTGCATTGTT
1	nCoV-2019_22_LEFT	nCoV-2019_2	ACTACCGAAGTTGTAGGAGACATTATACT
1	nCoV-2019_22_RIGHT	nCoV-2019_2	ACAGTATTCTTTGCTATAGTAGTCGGC
1	nCoV-2019_24_LEFT	nCoV-2019_2	AGGCATGCCTTCTTACTGTACTG
1	nCoV-2019_24_RIGHT	nCoV-2019_2	ACATTCTAACCATAGCTGAAATCGGG
1	nCoV-2019_26_LEFT	nCoV-2019_2	TTGTGATACATTCTGTGCTGGTAGT
1	nCoV-2019_26_RIGHT	nCoV-2019_2	TCCGCACTATCACCAACATCAG
1	nCoV-2019_28_LEFT	nCoV-2019_2	ACATAGAAGTTACTGGCGATAGTTGT
1	nCoV-2019_28_RIGHT	nCoV-2019_2	TGTTTAGACATGACATGAACAGGTGT
1	nCoV-2019_30_LEFT	nCoV-2019_2	GCACAACTAATGGTGACTTTTTGCA
1	nCoV-2019_30_RIGHT	nCoV-2019_2	ACCACTAGTAGATACACAAACACCAG
1	nCoV-2019_32_LEFT	nCoV-2019_2	TGGTGAATACAGTCATGTAGTTGCC
1	nCoV-2019_32_RIGHT	nCoV-2019_2	AGCACATCACTACGCAACTTTAGA
1	nCoV-2019_34_LEFT	nCoV-2019_2	TCCCATCTGGTAAAGTTGAGGGT
1	nCoV-2019_34_RIGHT	nCoV-2019_2	AGTGAAATTGGGCCTCATAGCA
1	nCoV-2019_36_LEFT	nCoV-2019_2	TTAGCTTGGTTGTACGCTGCTG
1	nCoV-2019_36_RIGHT	nCoV-2019_2	GAACAAAGACCATTGAGTACTCTGGA
1	nCoV-2019_38_LEFT	nCoV-2019_2	ACTGTGTTATGTATGCATCAGCTGT
1	nCoV-2019_38_RIGHT	nCoV-2019_2	CACCAAGAGTCAGTCTAAAGTAGCG
1	nCoV-2019_4_LEFT	nCoV-2019_2	GGTGTATACTGCTGCCGTGAAC
1	nCoV-2019_4_RIGHT	nCoV-2019_2	CACAAGTAGTGGCACCTTCTTTAGT
1	nCoV-2019_40_LEFT	nCoV-2019_2	TGCACATCAGTAGTCTTACTCTCAGT
1	nCoV-2019_40_RIGHT	nCoV-2019_2	CATGGCTGCATCACGGTCAAAT
1	nCoV-2019_42_LEFT	nCoV-2019_2	TGCAAGAGATGGTTGTGTTCCC
1	nCoV-2019_42_RIGHT	nCoV-2019_2	CCTACCTCCCTTTGTTGTGTTGT
1	nCoV-2019_44_LEFT	nCoV-2019_2	TGCCACAGTACGTCTACAAGCT
3	nCoV-2019_44_LEFT_alt3	nCoV-2019_2	CCACAGTACGTCTACAAGCTGG
1	nCoV-2019_44_RIGHT	nCoV-2019_2	AACCTTTCCACATACCGCAGAC
3	nCoV-2019_44_RIGHT_alt0	nCoV-2019_2	CGCAGACGGTACAGACTGTGTT
1	nCoV-2019_46_LEFT	nCoV-2019_2	TGTCGCTTCCAAGAAAAGGACG
3	nCoV-2019_46_LEFT_alt1	nCoV-2019_2	CGCTTCCAAGAAAAGGACGAAGA
1	nCoV-2019_46_RIGHT	nCoV-2019_2	CACGTTCACCTAAGTTGGCGTA
3	nCoV-2019_46_RIGHT_alt2	nCoV-2019_2	CACGTTCACCTAAGTTGGCGTAT
1	nCoV-2019_48_LEFT	nCoV-2019_2	TGTTGACACTGACTTAACAAAGCCT
1	nCoV-2019_48_RIGHT	nCoV-2019_2	TAGATTACCAGAAGCAGCGTGC
1	nCoV-2019_50_LEFT	nCoV-2019_2	GTTGATAAGTACTTTGATTGTTACGATGGT
1	nCoV-2019_50_RIGHT	nCoV-2019_2	TAACATGTTGTGCCAACCACCA
1	nCoV-2019_52_LEFT	nCoV-2019_2	CATCAGGAGATGCCACAACTGC
1	nCoV-2019_52_RIGHT	nCoV-2019_2	GTTGAGAGCAAAATTCATGAGGTCC
1	nCoV-2019_54_LEFT	nCoV-2019_2	TGAGTTAACAGGACACATGTTAGACA
1	nCoV-2019_54_RIGHT	nCoV-2019_2	AACCAAAAACTTGTCCATTAGCACA
1	nCoV-2019_56_LEFT	nCoV-2019_2	ACCTAGACCACCACTTAACCGA
1	nCoV-2019_56_RIGHT	nCoV-2019_2	ACACTATGCGAGCAGAAGGGTA
1	nCoV-2019_58_LEFT	nCoV-2019_2	TGATTTGAGTGTTGTCAATGCCAGA
1	nCoV-2019_58_RIGHT	nCoV-2019_2	CTTTTCTCCAAGCAGGGTTACGT
1	nCoV-2019_6_LEFT	nCoV-2019_2	GGTGTTGTTGGAGAAGGTTCCG
1	nCoV-2019_6_RIGHT	nCoV-2019_2	TAGCGGCCTTCTGTAAAACACG
1	nCoV-2019_60_LEFT	nCoV-2019_2	TGATAGAGACCTTTATGACAAGTTGCA
1	nCoV-2019_60_RIGHT	nCoV-2019_2	GGTACCAACAGCTTCTCTAGTAGC
1	nCoV-2019_62_LEFT	nCoV-2019_2	GGCACATGGCTTTGAGTTGACA
1	nCoV-2019_62_RIGHT	nCoV-2019_2	GTTGAACCTTTCTACAAGCCGC
1	nCoV-2019_64_LEFT	nCoV-2019_2	TCGATAGATATCCTGCTAATTCCATTGT
1	nCoV-2019_64_RIGHT	nCoV-2019_2	AGTCTTGTAAAAGTGTTCCAGAGGT
1	nCoV-2019_66_LEFT	nCoV-2019_2	GGGTGTGGACATTGCTGCTAAT
1	nCoV-2019_66_RIGHT	nCoV-2019_2	TCAATTTCCATTTGACTCCTGGGT
1	nCoV-2019_68_LEFT	nCoV-2019_2	ACAGGTTCATCTAAGTGTGTGTGT
1	nCoV-2019_68_RIGHT	nCoV-2019_2	CTCCTTTATCAGAACCAGCACCA
1	nCoV-2019_70_LEFT	nCoV-2019_2	ACAAAAGAAAATGACTCTAAAGAGGGTTT
1	nCoV-2019_70_RIGHT	nCoV-2019_2	TGACCTTCTTTTAAAGACATAACAGCAG
1	nCoV-2019_72_LEFT	nCoV-2019_2	ACACGTGGTGTTTATTACCCTGAC
1	nCoV-2019_72_RIGHT	nCoV-2019_2	ACTCTGAACTCACTTTCCATCCAAC
1	nCoV-2019_74_LEFT	nCoV-2019_2	ACATCACTAGGTTTCAAACTTTACTTGC
1	nCoV-2019_74_RIGHT	nCoV-2019_2	GCAACACAGTTGCTGATTCTCTTC
1	nCoV-2019_76_LEFT	nCoV-2019_2	AGGGCAAACTGGAAAGATTGCT
3	nCoV-2019_76_LEFT_alt3	nCoV-2019_2	GGGCAAACTGGAAAGATTGCTGA
1	nCoV-2019_76_RIGHT	nCoV-2019_2	ACACCTGTGCCTGTTAAACCAT
3	nCoV-2019_76_RIGHT_alt0	nCoV-2019_2	ACCTGTGCCTGTTAAACCATTGA
1	nCoV-2019_78_LEFT	nCoV-2019_2	CAACTTACTCCTACTTGGCGTGT
1	nCoV-2019_78_RIGHT	nCoV-2019_2	TGTGTACAAAAACTGCCATATTGCA
1	nCoV-2019_8_LEFT	nCoV-2019_2	AGAGTTTCTTAGAGACGGTTGGGA
1	nCoV-2019_8_RIGHT	nCoV-2019_2	GCTTCAACAGCTTCACTAGTAGGT
1	nCoV-2019_80_LEFT	nCoV-2019_2	TTGCCTTGGTGATATTGCTGCT
1	nCoV-2019_80_RIGHT	nCoV-2019_2	TGGAGCTAAGTTGTTTAACAAGCG
1	nCoV-2019_82_LEFT	nCoV-2019_2	GGGCTATCATCTTATGTCCTTCCCT
1	nCoV-2019_82_RIGHT	nCoV-2019_2	TGCCAGAGATGTCACCTAAATCAA
1	nCoV-2019_84_LEFT	nCoV-2019_2	TGCTGTAGTTGTCTCAAGGGCT
1	nCoV-2019_84_RIGHT	nCoV-2019_2	AGGTGTGAGTAAACTGTTACAAACAAC
1	nCoV-2019_86_LEFT	nCoV-2019_2	TCAGGTGATGGCACAACAAGTC
1	nCoV-2019_86_RIGHT	nCoV-2019_2	ACGAAAGCAAGAAAAAGAAGTACGC
1	nCoV-2019_88_LEFT	nCoV-2019_2	CCATGGCAGATTCCAACGGTAC
1	nCoV-2019_88_RIGHT	nCoV-2019_2	TGGTCAGAATAGTGCCATGGAGT
1	nCoV-2019_90_LEFT	nCoV-2019_2	ACACAGACCATTCCAGTAGCAGT
1	nCoV-2019_90_RIGHT	nCoV-2019_2	TGAAATGGTGAATTGCCCTCGT
1	nCoV-2019_92_LEFT	nCoV-2019_2	TTTGTGCTTTTTAGCCTTTCTGCT
1	nCoV-2019_92_RIGHT	nCoV-2019_2	AGGTTCCTGGCAATTAATTGTAAAAGG
1	nCoV-2019_94_LEFT	nCoV-2019_2	GGCCCCAAGGTTTACCCAATAA
1	nCoV-2019_94_RIGHT	nCoV-2019_2	TTTGGCAATGTTGTTCCTTGAGG
1	nCoV-2019_96_LEFT	nCoV-2019_2	GCCAACAACAACAAGGCCAAAC
1	nCoV-2019_96_RIGHT	nCoV-2019_2	TAGGCTCTGTTGGTGGGAATGT
1	nCoV-2019_98_LEFT	nCoV-2019_2	AACAATTGCAACAATCCATGAGCA
1	nCoV-2019_98_RIGHT	nCoV-2019_2	TTCTCCTAAGAAGCTATTAAAATCACATGG
