# Supplementary material for: Tracking the COVID-19 pandemic in Australia using genomics
Source: Nat Commun. 2020 Sep 1;11:4376. doi: 10.1038/s41467-020-18314-x (PMC7462846; doi:10.1038/s41467-020-18314-x)
Supplement: Supplementary file 6 — Supplementary Data 3 [file 41467_2020_18314_MOESM6_ESM.xlsx]

## Sheet: metadata_2020-08-07_19-18
strain	virus	gisaid_epi_isl	date	region	country	division	location	originating_lab	submitting_lab	authors	url	title	paper_url	date_submitted
Australia/NT01/2020	ncov	EPI_ISL_419831	2020	Oceania	Australia	Northern Territory		Royal Darwin Hospital	Victorian Infectious Diseases Reference Laboratory and Microbiological Diagnostic Unit Public Health Laboratory, Doherty Institute	Meumann et al	https://www.gisaid.org	?	?	2020-04-03
Australia/NT02/2020	ncov	EPI_ISL_419832	2020	Oceania	Australia	Northern Territory		Royal Darwin Hospital	Victorian Infectious Diseases Reference Laboratory and Microbiological Diagnostic Unit Public Health Laboratory, Doherty Institute	Meumann et al	https://www.gisaid.org	?	?	2020-04-03
Australia/NT04/2020	ncov	EPI_ISL_419833	2020	Oceania	Australia	Northern Territory		Royal Darwin Hospital	Victorian Infectious Diseases Reference Laboratory and Microbiological Diagnostic Unit Public Health Laboratory, Doherty Institute	Meumann et al	https://www.gisaid.org	?	?	2020-04-03
Australia/NT05/2020	ncov	EPI_ISL_419835	2020	Oceania	Australia	Northern Territory		Royal Darwin Hospital	Victorian Infectious Diseases Reference Laboratory and Microbiological Diagnostic Unit Public Health Laboratory, Doherty Institute	Meumann et al	https://www.gisaid.org	?	?	2020-04-03
Australia/NT06/2020	ncov	EPI_ISL_426633	2020	Oceania	Australia	Northern Territory		Royal Darwin Hospital Pathology	Microbiological Diagnostic Unit Public Health Laboratory and Victorian Infectious Diseases Reference Laboratory, Doherty Institute	Meumann et al	https://www.gisaid.org	?	?	2020-04-17
Australia/NT08/2020	ncov	EPI_ISL_426634	2020	Oceania	Australia	Northern Territory		Royal Darwin Hospital Pathology	Microbiological Diagnostic Unit Public Health Laboratory and Victorian Infectious Diseases Reference Laboratory, Doherty Institute	Meumann et al	https://www.gisaid.org	?	?	2020-04-17
Australia/NT10/2020	ncov	EPI_ISL_426898	2020	Oceania	Australia	Northern Territory		Royal Darwin Hospital Pathology	Microbiological Diagnostic Unit Public Health Laboratory and Victorian Infectious Diseases Reference Laboratory, Doherty Institute	Meumann et al	https://www.gisaid.org	?	?	2020-04-17
Australia/NT11/2020	ncov	EPI_ISL_426899	2020	Oceania	Australia	Northern Territory		Royal Darwin Hospital Pathology	Microbiological Diagnostic Unit Public Health Laboratory and Victorian Infectious Diseases Reference Laboratory, Doherty Institute	Meumann et al	https://www.gisaid.org	?	?	2020-04-17
Australia/NT12/2020	ncov	EPI_ISL_426900	2020	Oceania	Australia	Northern Territory		Royal Darwin Hospital Pathology	Microbiological Diagnostic Unit Public Health Laboratory and Victorian Infectious Diseases Reference Laboratory, Doherty Institute	Meumann et al	https://www.gisaid.org	?	?	2020-04-17
Australia/NT13/2020	ncov	EPI_ISL_426901	2020	Oceania	Australia	Northern Territory		Royal Darwin Hospital Pathology	Microbiological Diagnostic Unit Public Health Laboratory and Victorian Infectious Diseases Reference Laboratory, Doherty Institute	Meumann et al	https://www.gisaid.org	?	?	2020-04-17
Australia/NT14/2020	ncov	EPI_ISL_426902	2020	Oceania	Australia	Northern Territory		Royal Darwin Hospital Pathology	Microbiological Diagnostic Unit Public Health Laboratory and Victorian Infectious Diseases Reference Laboratory, Doherty Institute	Meumann et al	https://www.gisaid.org	?	?	2020-04-17
Australia/NT16/2020	ncov	EPI_ISL_426903	2020	Oceania	Australia	Northern Territory		Royal Darwin Hospital Pathology	Microbiological Diagnostic Unit Public Health Laboratory and Victorian Infectious Diseases Reference Laboratory, Doherty Institute	Meumann et al	https://www.gisaid.org	?	?	2020-04-17
Australia/NT17/2020	ncov	EPI_ISL_426904	2020	Oceania	Australia	Northern Territory		Royal Darwin Hospital Pathology	Microbiological Diagnostic Unit Public Health Laboratory and Victorian Infectious Diseases Reference Laboratory, Doherty Institute	Meumann et al	https://www.gisaid.org	?	?	2020-04-17
Australia/NT18/2020	ncov	EPI_ISL_426635	2020	Oceania	Australia	Northern Territory		Royal Darwin Hospital Pathology	Microbiological Diagnostic Unit Public Health Laboratory and Victorian Infectious Diseases Reference Laboratory, Doherty Institute	Meumann et al	https://www.gisaid.org	?	?	2020-04-17
Australia/NT19/2020	ncov	EPI_ISL_426636	2020	Oceania	Australia	Northern Territory		Royal Darwin Hospital Pathology	Microbiological Diagnostic Unit Public Health Laboratory and Victorian Infectious Diseases Reference Laboratory, Doherty Institute	Meumann et al	https://www.gisaid.org	?	?	2020-04-17
Australia/NT27/2020	ncov	EPI_ISL_430634	2020	Oceania	Australia	Northern Territory		Royal Darwin Hospital Pathology	Microbiological Diagnostic Unit Public Health Laboratory and Victorian Infectious Diseases Reference Laboratory, The Peter Doherty Institute for Infection and Immunity	Meumann et al	https://www.gisaid.org	?	?	2020-04-27
Australia/NT28/2020	ncov	EPI_ISL_430631	2020	Oceania	Australia	Northern Territory		Royal Darwin Hospital Pathology	Microbiological Diagnostic Unit Public Health Laboratory and Victorian Infectious Diseases Reference Laboratory, The Peter Doherty Institute for Infection and Immunity	Meumann et al	https://www.gisaid.org	?	?	2020-04-27
Australia/NT29/2020	ncov	EPI_ISL_430632	2020	Oceania	Australia	Northern Territory		Royal Darwin Hospital Pathology	Microbiological Diagnostic Unit Public Health Laboratory and Victorian Infectious Diseases Reference Laboratory, The Peter Doherty Institute for Infection and Immunity	Meumann et al	https://www.gisaid.org	?	?	2020-04-27
Australia/NT30/2020	ncov	EPI_ISL_430633	2020	Oceania	Australia	Northern Territory		Royal Darwin Hospital Pathology	Microbiological Diagnostic Unit Public Health Laboratory and Victorian Infectious Diseases Reference Laboratory, The Peter Doherty Institute for Infection and Immunity	Meumann et al	https://www.gisaid.org	?	?	2020-04-27
Australia/NT31/2020	ncov	EPI_ISL_430635	2020	Oceania	Australia	Northern Territory		Royal Darwin Hospital Pathology	Microbiological Diagnostic Unit Public Health Laboratory and Victorian Infectious Diseases Reference Laboratory, The Peter Doherty Institute for Infection and Immunity	Meumann et al	https://www.gisaid.org	?	?	2020-04-27
Australia/NT32/2020	ncov	EPI_ISL_430636	2020	Oceania	Australia	Northern Territory		Royal Darwin Hospital Pathology	Microbiological Diagnostic Unit Public Health Laboratory and Victorian Infectious Diseases Reference Laboratory, The Peter Doherty Institute for Infection and Immunity	Meumann et al	https://www.gisaid.org	?	?	2020-04-27
Australia/NT36/2020	ncov	EPI_ISL_430494	2020	Oceania	Australia	Northern Territory		Royal Darwin Hospital Pathology	Microbiological Diagnostic Unit Public Health Laboratory and Victorian Infectious Diseases Reference Laboratory, The Peter Doherty Institute for Infection and Immunity	Meumann et al	https://www.gisaid.org	?	?	2020-04-27
Australia/NT37/2020	ncov	EPI_ISL_430495	2020	Oceania	Australia	Northern Territory		Royal Darwin Hospital Pathology	Microbiological Diagnostic Unit Public Health Laboratory and Victorian Infectious Diseases Reference Laboratory, The Peter Doherty Institute for Infection and Immunity	Meumann et al	https://www.gisaid.org	?	?	2020-04-27
Australia/NT38/2020	ncov	EPI_ISL_430496	2020	Oceania	Australia	Northern Territory		Royal Darwin Hospital Pathology	Microbiological Diagnostic Unit Public Health Laboratory and Victorian Infectious Diseases Reference Laboratory, The Peter Doherty Institute for Infection and Immunity	Meumann et al	https://www.gisaid.org	?	?	2020-04-27
Australia/NT39/2020	ncov	EPI_ISL_430497	2020	Oceania	Australia	Northern Territory		Royal Darwin Hospital Pathology	Microbiological Diagnostic Unit Public Health Laboratory and Victorian Infectious Diseases Reference Laboratory, The Peter Doherty Institute for Infection and Immunity	Meumann et al	https://www.gisaid.org	?	?	2020-04-27
Canada/ON_PHL2294/2020	ncov	EPI_ISL_418384	2020	North America	Canada	Ontario		Public Health Ontario Laboratories	Public Health Ontario Laboratories	Alireza Eshaghi et al	https://www.gisaid.org	?	?	2020-03-30
CzechRepublic/IAB20-006-16/2020	ncov	EPI_ISL_426581	2020	Europe	Czech Republic	Czech Republic		Motol University Hospital	Institute of Applied Biotechnologies a.s.	Petr Bro≈æ et al	https://www.gisaid.org	?	?	2020-04-17
England/CAMB-73976/2020	ncov	EPI_ISL_425258	2020	Europe	United Kingdom	England		Department of Pathology, University of Cambridge	COVID-19 Genomics UK (COG-UK) Consortium	Luke W Meredith et al	https://www.gisaid.org	Rapid implementation of SARS-CoV-2 sequencing to investigate cases of health-care associated COVID-19: a prospective genomic surveillance study	https://dx.doi.org/10.1016/S1473-3099(20)30562-4	2020-04-14
England/CAMB-73985/2020	ncov	EPI_ISL_425259	2020	Europe	United Kingdom	England		Department of Pathology, University of Cambridge	COVID-19 Genomics UK (COG-UK) Consortium	Luke W Meredith et al	https://www.gisaid.org	Rapid implementation of SARS-CoV-2 sequencing to investigate cases of health-care associated COVID-19: a prospective genomic surveillance study	https://dx.doi.org/10.1016/S1473-3099(20)30562-4	2020-04-14
England/CAMB-739A3/2020	ncov	EPI_ISL_425261	2020	Europe	United Kingdom	England		Department of Pathology, University of Cambridge	COVID-19 Genomics UK (COG-UK) Consortium	Luke W Meredith et al	https://www.gisaid.org	Rapid implementation of SARS-CoV-2 sequencing to investigate cases of health-care associated COVID-19: a prospective genomic surveillance study	https://dx.doi.org/10.1016/S1473-3099(20)30562-4	2020-04-14
England/CAMB-73AA0/2020	ncov	EPI_ISL_425274	2020	Europe	United Kingdom	England		Department of Pathology, University of Cambridge	COVID-19 Genomics UK (COG-UK) Consortium	Luke W Meredith et al	https://www.gisaid.org	Rapid implementation of SARS-CoV-2 sequencing to investigate cases of health-care associated COVID-19: a prospective genomic surveillance study	https://dx.doi.org/10.1016/S1473-3099(20)30562-4	2020-04-14
England/CAMB-73D10/2020	ncov	EPI_ISL_433687	2020	Europe	United Kingdom	England		Department of Pathology, University of Cambridge	COVID-19 Genomics UK (COG-UK) Consortium	Luke W Meredith et al	https://www.gisaid.org	Rapid implementation of SARS-CoV-2 sequencing to investigate cases of health-care associated COVID-19: a prospective genomic surveillance study	https://dx.doi.org/10.1016/S1473-3099(20)30562-4	2020-04-29
England/CAMB-74359/2020	ncov	EPI_ISL_425280	2020	Europe	United Kingdom	England		Department of Pathology, University of Cambridge	COVID-19 Genomics UK (COG-UK) Consortium	Luke W Meredith et al	https://www.gisaid.org	Rapid implementation of SARS-CoV-2 sequencing to investigate cases of health-care associated COVID-19: a prospective genomic surveillance study	https://dx.doi.org/10.1016/S1473-3099(20)30562-4	2020-04-14
England/CAMB-74B24/2020	ncov	EPI_ISL_425346	2020	Europe	United Kingdom	England		Department of Pathology, University of Cambridge	COVID-19 Genomics UK (COG-UK) Consortium	Luke W Meredith et al	https://www.gisaid.org	Rapid implementation of SARS-CoV-2 sequencing to investigate cases of health-care associated COVID-19: a prospective genomic surveillance study	https://dx.doi.org/10.1016/S1473-3099(20)30562-4	2020-04-14
England/CAMB-7537E/2020	ncov	EPI_ISL_425386	2020	Europe	United Kingdom	England		Department of Pathology, University of Cambridge	COVID-19 Genomics UK (COG-UK) Consortium	Luke W Meredith et al	https://www.gisaid.org	Rapid implementation of SARS-CoV-2 sequencing to investigate cases of health-care associated COVID-19: a prospective genomic surveillance study	https://dx.doi.org/10.1016/S1473-3099(20)30562-4	2020-04-14
England/CAMB-75552/2020	ncov	EPI_ISL_425405	2020	Europe	United Kingdom	England		Department of Pathology, University of Cambridge	COVID-19 Genomics UK (COG-UK) Consortium	Luke W Meredith et al	https://www.gisaid.org	Rapid implementation of SARS-CoV-2 sequencing to investigate cases of health-care associated COVID-19: a prospective genomic surveillance study	https://dx.doi.org/10.1016/S1473-3099(20)30562-4	2020-04-14
England/CAMB-755DA/2020	ncov	EPI_ISL_425410	2020	Europe	United Kingdom	England		Department of Pathology, University of Cambridge	COVID-19 Genomics UK (COG-UK) Consortium	Luke W Meredith et al	https://www.gisaid.org	Rapid implementation of SARS-CoV-2 sequencing to investigate cases of health-care associated COVID-19: a prospective genomic surveillance study	https://dx.doi.org/10.1016/S1473-3099(20)30562-4	2020-04-14
England/CAMB-7566E/2020	ncov	EPI_ISL_425419	2020	Europe	United Kingdom	England		Department of Pathology, University of Cambridge	COVID-19 Genomics UK (COG-UK) Consortium	Luke W Meredith et al	https://www.gisaid.org	Rapid implementation of SARS-CoV-2 sequencing to investigate cases of health-care associated COVID-19: a prospective genomic surveillance study	https://dx.doi.org/10.1016/S1473-3099(20)30562-4	2020-04-14
England/CAMB-756AA/2020	ncov	EPI_ISL_425422	2020	Europe	United Kingdom	England		Department of Pathology, University of Cambridge	COVID-19 Genomics UK (COG-UK) Consortium	Luke W Meredith et al	https://www.gisaid.org	Rapid implementation of SARS-CoV-2 sequencing to investigate cases of health-care associated COVID-19: a prospective genomic surveillance study	https://dx.doi.org/10.1016/S1473-3099(20)30562-4	2020-04-14
England/CAMB-76F17/2020	ncov	EPI_ISL_425439	2020	Europe	United Kingdom	England		Department of Pathology, University of Cambridge	COVID-19 Genomics UK (COG-UK) Consortium	Luke W Meredith et al	https://www.gisaid.org	Rapid implementation of SARS-CoV-2 sequencing to investigate cases of health-care associated COVID-19: a prospective genomic surveillance study	https://dx.doi.org/10.1016/S1473-3099(20)30562-4	2020-04-14
England/CAMB-76F35/2020	ncov	EPI_ISL_425440	2020	Europe	United Kingdom	England		Department of Pathology, University of Cambridge	COVID-19 Genomics UK (COG-UK) Consortium	Luke W Meredith et al	https://www.gisaid.org	Rapid implementation of SARS-CoV-2 sequencing to investigate cases of health-care associated COVID-19: a prospective genomic surveillance study	https://dx.doi.org/10.1016/S1473-3099(20)30562-4	2020-04-14
England/CAMB-78276/2020	ncov	EPI_ISL_433708	2020	Europe	United Kingdom	England		Department of Pathology, University of Cambridge	COVID-19 Genomics UK (COG-UK) Consortium	Luke W Meredith et al	https://www.gisaid.org	Rapid implementation of SARS-CoV-2 sequencing to investigate cases of health-care associated COVID-19: a prospective genomic surveillance study	https://dx.doi.org/10.1016/S1473-3099(20)30562-4	2020-04-29
England/CAMB-7830A/2020	ncov	EPI_ISL_433716	2020	Europe	United Kingdom	England		Department of Pathology, University of Cambridge	COVID-19 Genomics UK (COG-UK) Consortium	Luke W Meredith et al	https://www.gisaid.org	Rapid implementation of SARS-CoV-2 sequencing to investigate cases of health-care associated COVID-19: a prospective genomic surveillance study	https://dx.doi.org/10.1016/S1473-3099(20)30562-4	2020-04-29
England/CAMB-784BC/2020	ncov	EPI_ISL_433740	2020	Europe	United Kingdom	England		Department of Pathology, University of Cambridge	COVID-19 Genomics UK (COG-UK) Consortium	Luke W Meredith et al	https://www.gisaid.org	Rapid implementation of SARS-CoV-2 sequencing to investigate cases of health-care associated COVID-19: a prospective genomic surveillance study	https://dx.doi.org/10.1016/S1473-3099(20)30562-4	2020-04-29
England/CAMB-7855F/2020	ncov	EPI_ISL_433747	2020	Europe	United Kingdom	England		Department of Pathology, University of Cambridge	COVID-19 Genomics UK (COG-UK) Consortium	Luke W Meredith et al	https://www.gisaid.org	Rapid implementation of SARS-CoV-2 sequencing to investigate cases of health-care associated COVID-19: a prospective genomic surveillance study	https://dx.doi.org/10.1016/S1473-3099(20)30562-4	2020-04-29
England/CAMB-7872C/2020	ncov	EPI_ISL_433766	2020	Europe	United Kingdom	England		Department of Pathology, University of Cambridge	COVID-19 Genomics UK (COG-UK) Consortium	Luke W Meredith et al	https://www.gisaid.org	Rapid implementation of SARS-CoV-2 sequencing to investigate cases of health-care associated COVID-19: a prospective genomic surveillance study	https://dx.doi.org/10.1016/S1473-3099(20)30562-4	2020-04-29
England/CAMB-78A14/2020	ncov	EPI_ISL_433807	2020	Europe	United Kingdom	England		Department of Pathology, University of Cambridge	COVID-19 Genomics UK (COG-UK) Consortium	Luke W Meredith et al	https://www.gisaid.org	Rapid implementation of SARS-CoV-2 sequencing to investigate cases of health-care associated COVID-19: a prospective genomic surveillance study	https://dx.doi.org/10.1016/S1473-3099(20)30562-4	2020-04-29
England/CAMB-7AAE5/2020	ncov	EPI_ISL_433838	2020	Europe	United Kingdom	England		Department of Pathology, University of Cambridge	COVID-19 Genomics UK (COG-UK) Consortium	Luke W Meredith et al	https://www.gisaid.org	Rapid implementation of SARS-CoV-2 sequencing to investigate cases of health-care associated COVID-19: a prospective genomic surveillance study	https://dx.doi.org/10.1016/S1473-3099(20)30562-4	2020-04-29
England/CAMB-7B53E/2020	ncov	EPI_ISL_433972	2020	Europe	United Kingdom	England		Department of Pathology, University of Cambridge	COVID-19 Genomics UK (COG-UK) Consortium	Luke W Meredith et al	https://www.gisaid.org	Rapid implementation of SARS-CoV-2 sequencing to investigate cases of health-care associated COVID-19: a prospective genomic surveillance study	https://dx.doi.org/10.1016/S1473-3099(20)30562-4	2020-04-29
England/CAMB-7B54D/2020	ncov	EPI_ISL_433973	2020	Europe	United Kingdom	England		Department of Pathology, University of Cambridge	COVID-19 Genomics UK (COG-UK) Consortium	Luke W Meredith et al	https://www.gisaid.org	Rapid implementation of SARS-CoV-2 sequencing to investigate cases of health-care associated COVID-19: a prospective genomic surveillance study	https://dx.doi.org/10.1016/S1473-3099(20)30562-4	2020-04-29
England/CAMB-7C05A/2020	ncov	EPI_ISL_433984	2020	Europe	United Kingdom	England		Department of Pathology, University of Cambridge	COVID-19 Genomics UK (COG-UK) Consortium	Luke W Meredith et al	https://www.gisaid.org	Rapid implementation of SARS-CoV-2 sequencing to investigate cases of health-care associated COVID-19: a prospective genomic surveillance study	https://dx.doi.org/10.1016/S1473-3099(20)30562-4	2020-04-29
England/CAMB-7C069/2020	ncov	EPI_ISL_433985	2020	Europe	United Kingdom	England		Department of Pathology, University of Cambridge	COVID-19 Genomics UK (COG-UK) Consortium	Luke W Meredith et al	https://www.gisaid.org	Rapid implementation of SARS-CoV-2 sequencing to investigate cases of health-care associated COVID-19: a prospective genomic surveillance study	https://dx.doi.org/10.1016/S1473-3099(20)30562-4	2020-04-29
England/CAMB-7C139/2020	ncov	EPI_ISL_433998	2020	Europe	United Kingdom	England		Department of Pathology, University of Cambridge	COVID-19 Genomics UK (COG-UK) Consortium	Luke W Meredith et al	https://www.gisaid.org	Rapid implementation of SARS-CoV-2 sequencing to investigate cases of health-care associated COVID-19: a prospective genomic surveillance study	https://dx.doi.org/10.1016/S1473-3099(20)30562-4	2020-04-29
England/CAMB-7C1C0/2020	ncov	EPI_ISL_434007	2020	Europe	United Kingdom	England		Department of Pathology, University of Cambridge	COVID-19 Genomics UK (COG-UK) Consortium	Luke W Meredith et al	https://www.gisaid.org	Rapid implementation of SARS-CoV-2 sequencing to investigate cases of health-care associated COVID-19: a prospective genomic surveillance study	https://dx.doi.org/10.1016/S1473-3099(20)30562-4	2020-04-29
England/CAMB-7FBCF/2020	ncov	EPI_ISL_433488	2020	Europe	United Kingdom	England		Department of Pathology, University of Cambridge	COVID-19 Genomics UK (COG-UK) Consortium	Luke W Meredith et al	https://www.gisaid.org	Rapid implementation of SARS-CoV-2 sequencing to investigate cases of health-care associated COVID-19: a prospective genomic surveillance study	https://dx.doi.org/10.1016/S1473-3099(20)30562-4	2020-04-29
India/2020763/2020	ncov	EPI_ISL_420544	2020	Asia	India	India		Indian Council of Medical Research-National Institute of Virology, Microbial Containment Complex	Indian Council of Medical Research-National Institute of Virology, Microbial Containment Complex	Pragya D. Yadav. Savita Patil et al	https://www.gisaid.org	?	?	2020-04-06
India/2020770/2020	ncov	EPI_ISL_420546	2020	Asia	India	India		Indian Council of Medical Research-National Institute of Virology, Microbial Containment Complex	Indian Council of Medical Research-National Institute of Virology, Microbial Containment Complex	Pragya D. Yadav. Savita Patil et al	https://www.gisaid.org	?	?	2020-04-06
India/2020772/2020	ncov	EPI_ISL_420548	2020	Asia	India	India		Indian Council of Medical Research-National Institute of Virology, Microbial Containment Complex	Indian Council of Medical Research-National Institute of Virology, Microbial Containment Complex	Pragya D. Yadav. Savita Patil et al	https://www.gisaid.org	?	?	2020-04-06
India/2020773/2020	ncov	EPI_ISL_420550	2020	Asia	India	India		Indian Council of Medical Research-National Institute of Virology, Microbial Containment Complex	Indian Council of Medical Research-National Institute of Virology, Microbial Containment Complex	Pragya D. Yadav. Savita Patil et al	https://www.gisaid.org	?	?	2020-04-06
India/2020777/2020	ncov	EPI_ISL_420552	2020	Asia	India	India		Indian Council of Medical Research-National Institute of Virology, Microbial Containment Complex	Indian Council of Medical Research-National Institute of Virology, Microbial Containment Complex	Pragya D. Yadav. Savita Patil et al	https://www.gisaid.org	?	?	2020-04-06
India/2020781/2020	ncov	EPI_ISL_420554	2020	Asia	India	India		Indian Council of Medical Research-National Institute of Virology, Microbial Containment Complex	Indian Council of Medical Research-National Institute of Virology, Microbial Containment Complex	Pragya D. Yadav. Savita Patil et al	https://www.gisaid.org	?	?	2020-04-06
India/2020c32/2020	ncov	EPI_ISL_420556	2020	Asia	India	India		Indian Council of Medical Research-National Institute of Virology, Microbial Containment Complex	Indian Council of Medical Research-National Institute of Virology, Microbial Containment Complex	Pragya D. Yadav. Savita Patil et al	https://www.gisaid.org	?	?	2020-04-06
Netherlands/Coevorden_1363618/2020	ncov	EPI_ISL_413567	2020	Europe	Netherlands	Drenthe	Coevorden	Unknown	Erasmus Medical Center	David Nieuwenhuijse et al	https://www.gisaid.org	Rapid SARS-CoV-2 whole genome sequencing for informed public health decision making in the Netherlands	https://dx.doi.org/10.1038/s41591-020-0997-y	2020-03-07
Netherlands/Limburg_7/2020	ncov	EPI_ISL_415464	2020	Europe	Netherlands	Limburg		Dutch COVID-19 response team	Erasmus Medical Center	David Nieuwenhuijse et al	https://www.gisaid.org	Rapid SARS-CoV-2 whole genome sequencing for informed public health decision making in the Netherlands	https://dx.doi.org/10.1038/s41591-020-0997-y	2020-03-17
Netherlands/NA_4/2020	ncov	EPI_ISL_415493	2020	Europe	Netherlands	Netherlands		Dutch COVID-19 response team	Erasmus Medical Center	David Nieuwenhuijse et al	https://www.gisaid.org	Rapid SARS-CoV-2 whole genome sequencing for informed public health decision making in the Netherlands	https://dx.doi.org/10.1038/s41591-020-0997-y	2020-03-17
Netherlands/NA_5/2020	ncov	EPI_ISL_415494	2020	Europe	Netherlands	Netherlands		Dutch COVID-19 response team	Erasmus Medical Center	David Nieuwenhuijse et al	https://www.gisaid.org	Rapid SARS-CoV-2 whole genome sequencing for informed public health decision making in the Netherlands	https://dx.doi.org/10.1038/s41591-020-0997-y	2020-03-17
Netherlands/NoordBrabant_41/2020	ncov	EPI_ISL_415499	2020	Europe	Netherlands	North Brabant		Dutch COVID-19 response team	Erasmus Medical Center	David Nieuwenhuijse et al	https://www.gisaid.org	Rapid SARS-CoV-2 whole genome sequencing for informed public health decision making in the Netherlands	https://dx.doi.org/10.1038/s41591-020-0997-y	2020-03-17
Netherlands/NoordBrabant_51/2020	ncov	EPI_ISL_415507	2020	Europe	Netherlands	North Brabant		Dutch COVID-19 response team	Erasmus Medical Center	David Nieuwenhuijse et al	https://www.gisaid.org	Rapid SARS-CoV-2 whole genome sequencing for informed public health decision making in the Netherlands	https://dx.doi.org/10.1038/s41591-020-0997-y	2020-03-17
Netherlands/NoordBrabant_53/2020	ncov	EPI_ISL_415509	2020	Europe	Netherlands	North Brabant		Dutch COVID-19 response team	Erasmus Medical Center	David Nieuwenhuijse et al	https://www.gisaid.org	Rapid SARS-CoV-2 whole genome sequencing for informed public health decision making in the Netherlands	https://dx.doi.org/10.1038/s41591-020-0997-y	2020-03-17
Netherlands/NoordBrabant_61/2020	ncov	EPI_ISL_415517	2020	Europe	Netherlands	North Brabant		Dutch COVID-19 response team	Erasmus Medical Center	David Nieuwenhuijse et al	https://www.gisaid.org	Rapid SARS-CoV-2 whole genome sequencing for informed public health decision making in the Netherlands	https://dx.doi.org/10.1038/s41591-020-0997-y	2020-03-17
Netherlands/NoordBrabant_62/2020	ncov	EPI_ISL_415518	2020	Europe	Netherlands	North Brabant		Dutch COVID-19 response team	Erasmus Medical Center	David Nieuwenhuijse et al	https://www.gisaid.org	Rapid SARS-CoV-2 whole genome sequencing for informed public health decision making in the Netherlands	https://dx.doi.org/10.1038/s41591-020-0997-y	2020-03-17
Netherlands/NoordBrabant_63/2020	ncov	EPI_ISL_415519	2020	Europe	Netherlands	North Brabant		Dutch COVID-19 response team	Erasmus Medical Center	David Nieuwenhuijse et al	https://www.gisaid.org	Rapid SARS-CoV-2 whole genome sequencing for informed public health decision making in the Netherlands	https://dx.doi.org/10.1038/s41591-020-0997-y	2020-03-17
Netherlands/NoordBrabant_64/2020	ncov	EPI_ISL_415520	2020	Europe	Netherlands	North Brabant		Dutch COVID-19 response team	Erasmus Medical Center	David Nieuwenhuijse et al	https://www.gisaid.org	Rapid SARS-CoV-2 whole genome sequencing for informed public health decision making in the Netherlands	https://dx.doi.org/10.1038/s41591-020-0997-y	2020-03-17
Netherlands/NoordBrabant_65/2020	ncov	EPI_ISL_415521	2020	Europe	Netherlands	North Brabant		Dutch COVID-19 response team	Erasmus Medical Center	David Nieuwenhuijse et al	https://www.gisaid.org	Rapid SARS-CoV-2 whole genome sequencing for informed public health decision making in the Netherlands	https://dx.doi.org/10.1038/s41591-020-0997-y	2020-03-17
Netherlands/NoordBrabant_66/2020	ncov	EPI_ISL_415522	2020	Europe	Netherlands	North Brabant		Dutch COVID-19 response team	Erasmus Medical Center	David Nieuwenhuijse et al	https://www.gisaid.org	Rapid SARS-CoV-2 whole genome sequencing for informed public health decision making in the Netherlands	https://dx.doi.org/10.1038/s41591-020-0997-y	2020-03-17
Netherlands/NoordBrabant_67/2020	ncov	EPI_ISL_415523	2020	Europe	Netherlands	North Brabant		Dutch COVID-19 response team	Erasmus Medical Center	David Nieuwenhuijse et al	https://www.gisaid.org	Rapid SARS-CoV-2 whole genome sequencing for informed public health decision making in the Netherlands	https://dx.doi.org/10.1038/s41591-020-0997-y	2020-03-17
Netherlands/NoordBrabant_88/2020	ncov	EPI_ISL_422882	2020	Europe	Netherlands	North Brabant		Dutch COVID-19 response team	Erasmus Medical Center	Bas Oude Munnink et al	https://www.gisaid.org	?	?	2020-04-11
Netherlands/NoordBrabant_89/2020	ncov	EPI_ISL_422883	2020	Europe	Netherlands	North Brabant		Dutch COVID-19 response team	Erasmus Medical Center	Bas Oude Munnink et al	https://www.gisaid.org	?	?	2020-04-11
Netherlands/NoordBrabant_90/2020	ncov	EPI_ISL_422884	2020	Europe	Netherlands	North Brabant		Dutch COVID-19 response team	Erasmus Medical Center	Bas Oude Munnink et al	https://www.gisaid.org	?	?	2020-04-11
Netherlands/Tilburg_/2020	ncov	EPI_ISL_413585	2020	Europe	Netherlands	North Brabant	Tilburg	unknown	Erasmus Medical Center	David Nieuwenhuijse et al	https://www.gisaid.org	Rapid SARS-CoV-2 whole genome sequencing for informed public health decision making in the Netherlands	https://dx.doi.org/10.1038/s41591-020-0997-y	2020-03-07
Netherlands/Utrecht_23/2020	ncov	EPI_ISL_422900	2020	Europe	Netherlands	Utrecht		Dutch COVID-19 response team	Erasmus Medical Center	Bas Oude Munnink et al	https://www.gisaid.org	?	?	2020-04-11
Spain/Cataluna201396/2020	ncov	EPI_ISL_418250	2020	Europe	Spain	Catalunya		HOSPITAL CLINIC	Instituto de Salud Carlos III	Iglesias-Caballero et al	https://www.gisaid.org	?	?	2020-03-29
Spain/Cataluna201397/2020	ncov	EPI_ISL_419707	2020	Europe	Spain	Catalunya		HOSPITAL CLINIC	Instituto de Salud Carlos III	Iglesias-Caballero et al	https://www.gisaid.org	?	?	2020-04-03
Wales/PHWC-27847/2020	ncov	EPI_ISL_431993	2020	Europe	United Kingdom	Wales		Wales Specialist Virology Centre	Public Health Wales Microbiology Cardiff	Catherine Moore et al	https://www.gisaid.org	Preliminary analysis of SARS-CoV-2 importation & establishment of UK transmission lineages	https://virological.org/t/preliminary-analysis-of-sars-cov-2-importation-establishment-of-uk-transmission-lineages/507	2020-04-29
Wales/PHWC-27D75/2020	ncov	EPI_ISL_432104	2020	Europe	United Kingdom	Wales		Wales Specialist Virology Centre	Public Health Wales Microbiology Cardiff	Catherine Moore et al	https://www.gisaid.org	Preliminary analysis of SARS-CoV-2 importation & establishment of UK transmission lineages	https://virological.org/t/preliminary-analysis-of-sars-cov-2-importation-establishment-of-uk-transmission-lineages/507	2020-04-29
Wales/PHWC-27D93/2020	ncov	EPI_ISL_432087	2020	Europe	United Kingdom	Wales		Wales Specialist Virology Centre	Public Health Wales Microbiology Cardiff	Catherine Moore et al	https://www.gisaid.org	Preliminary analysis of SARS-CoV-2 importation & establishment of UK transmission lineages	https://virological.org/t/preliminary-analysis-of-sars-cov-2-importation-establishment-of-uk-transmission-lineages/507	2020-04-29
Wales/PHWC-27DA2/2020	ncov	EPI_ISL_432061	2020	Europe	United Kingdom	Wales		Wales Specialist Virology Centre	Public Health Wales Microbiology Cardiff	Catherine Moore et al	https://www.gisaid.org	Preliminary analysis of SARS-CoV-2 importation & establishment of UK transmission lineages	https://virological.org/t/preliminary-analysis-of-sars-cov-2-importation-establishment-of-uk-transmission-lineages/507	2020-04-29
Wales/PHWC-27DB1/2020	ncov	EPI_ISL_432063	2020	Europe	United Kingdom	Wales		Wales Specialist Virology Centre	Public Health Wales Microbiology Cardiff	Catherine Moore et al	https://www.gisaid.org	Preliminary analysis of SARS-CoV-2 importation & establishment of UK transmission lineages	https://virological.org/t/preliminary-analysis-of-sars-cov-2-importation-establishment-of-uk-transmission-lineages/507	2020-04-29
Wales/PHWC-27E45/2020	ncov	EPI_ISL_432375	2020	Europe	United Kingdom	Wales		Wales Specialist Virology Centre	Public Health Wales Microbiology Cardiff	Catherine Moore et al	https://www.gisaid.org	Preliminary analysis of SARS-CoV-2 importation & establishment of UK transmission lineages	https://virological.org/t/preliminary-analysis-of-sars-cov-2-importation-establishment-of-uk-transmission-lineages/507	2020-04-29
Wales/PHWC-27E63/2020	ncov	EPI_ISL_432149	2020	Europe	United Kingdom	Wales		Wales Specialist Virology Centre	Public Health Wales Microbiology Cardiff	Catherine Moore et al	https://www.gisaid.org	Preliminary analysis of SARS-CoV-2 importation & establishment of UK transmission lineages	https://virological.org/t/preliminary-analysis-of-sars-cov-2-importation-establishment-of-uk-transmission-lineages/507	2020-04-29
Wales/PHWC-27E72/2020	ncov	EPI_ISL_431969	2020	Europe	United Kingdom	Wales		Wales Specialist Virology Centre	Public Health Wales Microbiology Cardiff	Catherine Moore et al	https://www.gisaid.org	Preliminary analysis of SARS-CoV-2 importation & establishment of UK transmission lineages	https://virological.org/t/preliminary-analysis-of-sars-cov-2-importation-establishment-of-uk-transmission-lineages/507	2020-04-29
Wales/PHWC-286C4/2020	ncov	EPI_ISL_431979	2020	Europe	United Kingdom	Wales		Wales Specialist Virology Centre	Public Health Wales Microbiology Cardiff	Catherine Moore et al	https://www.gisaid.org	Preliminary analysis of SARS-CoV-2 importation & establishment of UK transmission lineages	https://virological.org/t/preliminary-analysis-of-sars-cov-2-importation-establishment-of-uk-transmission-lineages/507	2020-04-29
Wales/PHWC-28934/2020	ncov	EPI_ISL_432102	2020	Europe	United Kingdom	Wales		Wales Specialist Virology Centre	Public Health Wales Microbiology Cardiff	Catherine Moore et al	https://www.gisaid.org	Preliminary analysis of SARS-CoV-2 importation & establishment of UK transmission lineages	https://virological.org/t/preliminary-analysis-of-sars-cov-2-importation-establishment-of-uk-transmission-lineages/507	2020-04-29
Wuhan/IPBCAMS-WH-01/2019	ncov	EPI_ISL_402123	2019-12-24	Asia	China	Hubei	Wuhan	Institute of Pathogen Biology, Chinese Academy of Medical Sciences & Peking Union Medical College	Institute of Pathogen Biology, Chinese Academy of Medical Sciences & Peking Union Medical College	Lili Ren et al	https://www.gisaid.org	?	?	2020-01-11
Wuhan/Hu-1/2019	ncov	EPI_ISL_402125	2019-12-26	Asia	China	Hubei	Wuhan	unknown	National Institute for Communicable Disease Control and Prevention (ICDC) Chinese Center for Disease Control and Prevention (China CDC)	Zhang et al	https://www.gisaid.org	A new coronavirus associated with human respiratory disease in China	https://dx.doi.org/10.1038/s41586-020-2008-3	2020-01-12
Wuhan/WH01/2019	ncov	EPI_ISL_406798	2019-12-26	Asia	China	Hubei	Wuhan	General Hospital of Central Theater Command of People's Liberation Army of China	BGI & Institute of Microbiology, Chinese Academy of Sciences & Shandong First Medical University & Shandong Academy of Medical Sciences & General Hospital of Central Theater Command of People's Liberation Army of China	Weijun Chen et al	https://www.gisaid.org	Genomic characterisation and epidemiology of 2019 novel coronavirus: implications for virus origins and receptor binding	https://dx.doi.org/10.1016/S0140-6736(20)30251-8	2020-01-30
Wuhan/HBCDC-HB-01/2019	ncov	EPI_ISL_402132	2019-12-30	Asia	China	Hubei	Wuhan	Wuhan Jinyintan Hospital	Hubei Provincial Center for Disease Control and Prevention	Bin Fang et al	https://www.gisaid.org	Genome-wide data inferring the evolution and population demography of the novel pneumonia coronavirus (SARS-CoV-2)	https://dx.doi.org/10.1101/2020.03.04.976662	2020-01-19
Wuhan/HBCDC-HB-02/2019	ncov	EPI_ISL_412898	2019-12-30	Asia	China	Hubei	Wuhan	Wuhan Jinyintan Hospital	Hubei Provincial Center for Disease Control and Prevention	Bin Fang et al	https://www.gisaid.org	Genome-wide data inferring the evolution and population demography of the novel pneumonia coronavirus (SARS-CoV-2)	https://dx.doi.org/10.1101/2020.03.04.976662	2020-02-28
Wuhan/HBCDC-HB-03/2019	ncov	EPI_ISL_412899	2019-12-30	Asia	China	Hubei	Wuhan	Wuhan Jinyintan Hospital	Hubei Provincial Center for Disease Control and Prevention	Bin Fang et al	https://www.gisaid.org	Genome-wide data inferring the evolution and population demography of the novel pneumonia coronavirus (SARS-CoV-2)	https://dx.doi.org/10.1101/2020.03.04.976662	2020-02-28
Wuhan/HBCDC-HB-04/2019	ncov	EPI_ISL_412900	2019-12-30	Asia	China	Hubei	Wuhan	Wuhan Jinyintan Hospital	Hubei Provincial Center for Disease Control and Prevention	Bin Fang et al	https://www.gisaid.org	Genome-wide data inferring the evolution and population demography of the novel pneumonia coronavirus (SARS-CoV-2)	https://dx.doi.org/10.1101/2020.03.04.976662	2020-02-28
Wuhan/IPBCAMS-WH-02/2019	ncov	EPI_ISL_403931	2019-12-30	Asia	China	Hubei	Wuhan	Institute of Pathogen Biology, Chinese Academy of Medical Sciences & Peking Union Medical College	Institute of Pathogen Biology, Chinese Academy of Medical Sciences & Peking Union Medical College	Lili Ren et al	https://www.gisaid.org	Genomic diversity of SARS-CoV-2 in Coronavirus Disease 2019 patients	https://dx.doi.org/10.1093/cid/ciaa203/5780800	2020-01-21
Wuhan/IPBCAMS-WH-03/2019	ncov	EPI_ISL_403930	2019-12-30	Asia	China	Hubei	Wuhan	Institute of Pathogen Biology, Chinese Academy of Medical Sciences & Peking Union Medical College	Institute of Pathogen Biology, Chinese Academy of Medical Sciences & Peking Union Medical College	Lili Ren et al	https://www.gisaid.org	Genomic diversity of SARS-CoV-2 in Coronavirus Disease 2019 patients	https://dx.doi.org/10.1093/cid/ciaa203/5780800	2020-01-21
Wuhan/IPBCAMS-WH-04/2019	ncov	EPI_ISL_403929	2019-12-30	Asia	China	Hubei	Wuhan	Institute of Pathogen Biology, Chinese Academy of Medical Sciences & Peking Union Medical College	Institute of Pathogen Biology, Chinese Academy of Medical Sciences & Peking Union Medical College	Lili Ren et al	https://www.gisaid.org	Genomic diversity of SARS-CoV-2 in Coronavirus Disease 2019 patients	https://dx.doi.org/10.1093/cid/ciaa203/5780800	2020-01-21
Wuhan/IVDC-HB-01/2019	ncov	EPI_ISL_402119	2019-12-30	Asia	China	Hubei	Wuhan	National Institute for Viral Disease Control and Prevention, China CDC	National Institute for Viral Disease Control and Prevention, China CDC	Wenjie Tan et al	https://www.gisaid.org	A Novel Coronavirus from Patients with Pneumonia in China, 2019	https://dx.doi.org/10.1056/NEJMoa2001017	2020-01-10
Wuhan/IVDC-HB-05/2019	ncov	EPI_ISL_402121	2019-12-30	Asia	China	Hubei	Wuhan	National Institute for Viral Disease Control and Prevention, China CDC	National Institute for Viral Disease Control and Prevention, China CDC	Wenjie Tan et al	https://www.gisaid.org	A Novel Coronavirus from Patients with Pneumonia in China, 2019	https://dx.doi.org/10.1056/NEJMoa2001017	2020-01-10
Wuhan/IVDC-HB-GX02/2019	ncov	EPI_ISL_434534	2019-12-30	Asia	China	Hubei	Wuhan	National Institute for Viral Disease Control and Prevention, China CDC	National Institute for Viral Disease Control and Prevention, China CDC, Yunnan Provincial CDC	Wenjie Tan et al	https://www.gisaid.org	?	?	2020-04-28
Wuhan/WIV02/2019	ncov	EPI_ISL_402127	2019-12-30	Asia	China	Hubei	Wuhan	Wuhan Jinyintan Hospital	Wuhan Institute of Virology, Chinese Academy of Sciences	Peng Zhou et al	https://www.gisaid.org	?	?	2020-01-18
Wuhan/WIV04/2019	ncov	EPI_ISL_402124	2019-12-30	Asia	China	Hubei	Wuhan	Wuhan Jinyintan Hospital	Wuhan Institute of Virology, Chinese Academy of Sciences	Peng Zhou et al	https://www.gisaid.org	?	?	2020-01-11
Wuhan/WIV05/2019	ncov	EPI_ISL_402128	2019-12-30	Asia	China	Hubei	Wuhan	Wuhan Jinyintan Hospital	Wuhan Institute of Virology, Chinese Academy of Sciences	Peng Zhou et al	https://www.gisaid.org	?	?	2020-01-18
Wuhan/WIV06/2019	ncov	EPI_ISL_402129	2019-12-30	Asia	China	Hubei	Wuhan	Wuhan Jinyintan Hospital	Wuhan Institute of Virology, Chinese Academy of Sciences	Peng Zhou et al	https://www.gisaid.org	?	?	2020-01-18
Wuhan/WIV07/2019	ncov	EPI_ISL_402130	2019-12-30	Asia	China	Hubei	Wuhan	Wuhan Jinyintan Hospital	Wuhan Institute of Virology, Chinese Academy of Sciences	Peng Zhou et al	https://www.gisaid.org	?	?	2020-01-18
Wuhan/WH02/2019	ncov	EPI_ISL_406799	2019-12-31	Asia	China	Hubei	Wuhan	General Hospital of Central Theater Command of People's Liberation Army of China	BGI & Institute of Microbiology, Chinese Academy of Sciences & Shandong First Medical University & Shandong Academy of Medical Sciences & General Hospital of Central Theater Command of People's Liberation Army of China	Weijun Chen et al	https://www.gisaid.org	?	?	2020-01-30
Wuhan/IPBCAMS-WH-05/2020	ncov	EPI_ISL_403928	2020-01-01	Asia	China	Hubei	Wuhan	Institute of Pathogen Biology, Chinese Academy of Medical Sciences & Peking Union Medical College	Institute of Pathogen Biology, Chinese Academy of Medical Sciences & Peking Union Medical College	Lili Ren et al	https://www.gisaid.org	Genomic diversity of SARS-CoV-2 in Coronavirus Disease 2019 patients	https://dx.doi.org/10.1093/cid/ciaa203/5780800	2020-01-21
Wuhan/IVDC-HB-04/2020	ncov	EPI_ISL_402120	2020-01-01	Asia	China	Hubei	Wuhan	National Institute for Viral Disease Control and Prevention, China CDC	National Institute for Viral Disease Control and Prevention, China CDC	Wenjie Tan et al	https://www.gisaid.org	A Novel Coronavirus from Patients with Pneumonia in China, 2019	https://dx.doi.org/10.1056/NEJMoa2001017	2020-01-11
Wuhan/WH03/2020	ncov	EPI_ISL_406800	2020-01-01	Asia	China	Hubei	Wuhan	General Hospital of Central Theater Command of People's Liberation Army of China	BGI & Institute of Microbiology, Chinese Academy of Sciences & Shandong First Medical University & Shandong Academy of Medical Sciences & General Hospital of Central Theater Command of People's Liberation Army of China	Weijun Chen et al	https://www.gisaid.org	Genomic characterisation and epidemiology of 2019 novel coronavirus: implications for virus origins and receptor binding	https://dx.doi.org/10.1016/S0140-6736(20)30251-8	2020-01-30
Wuhan/WHU01/2020	ncov	EPI_ISL_406716	2020-01-02	Asia	China	Hubei	Wuhan	unknown	State Key Laboratory of Virology, Wuhan University	Chen et al	https://www.gisaid.org	SARS-CoV-2 exhibits intra-host genomic plasticity and low-frequency polymorphic quasispecies	http://biorxiv.org/lookup/doi/10.1101/2020.03.27.009480	2020-01-30
Wuhan/WHU02/2020	ncov	EPI_ISL_406717	2020-01-02	Asia	China	Hubei	Wuhan	unknown	State Key Laboratory of Virology, Wuhan University	Chen et al	https://www.gisaid.org	SARS-CoV-2 exhibits intra-host genomic plasticity and low-frequency polymorphic quasispecies	http://biorxiv.org/lookup/doi/10.1101/2020.03.27.009480	2020-01-30
Wuhan/WH04/2020	ncov	EPI_ISL_406801	2020-01-05	Asia	China	Hubei	Wuhan	General Hospital of Central Theater Command of People's Liberation Army of China	BGI & Institute of Microbiology, Chinese Academy of Sciences & Shandong First Medical University & Shandong Academy of Medical Sciences & General Hospital of Central Theater Command of People's Liberation Army of China	Weijun Chen et al	https://www.gisaid.org	Genomic characterisation and epidemiology of 2019 novel coronavirus: implications for virus origins and receptor binding	https://dx.doi.org/10.1016/S0140-6736(20)30251-8	2020-01-30
China/WH-09/2020	ncov	EPI_ISL_411957	2020-01-08	Asia	China	Hubei	Wuhan	unknown	Key Laboratory of Human Diseases, Comparative Medicine, Institute of Laboratory Animal Science	Linlin et al	https://www.gisaid.org	?	?	2020-02-22
Jingzhou/HBCDC-HB-01/2020	ncov	EPI_ISL_412459	2020-01-08	Asia	China	Hubei	Jingzhou	Jingzhou Center for Disease Control and Prevention	Hubei Provincial Center for Disease Control and Prevention	Bin Fang et al	https://www.gisaid.org	Genome-wide data inferring the evolution and population demography of the novel pneumonia coronavirus (SARS-CoV-2)	https://dx.doi.org/10.1101/2020.03.04.976662	2020-02-26
Thailand/61/2020	ncov	EPI_ISL_403962	2020-01-08	Asia	Thailand	Nonthaburi		Bamrasnaradura Hospital	1. Department of Medical Sciences, Ministry of Public Health, Thailand 2. Thai Red Cross Emerging Infectious Diseases - Health Science Centre 3. Department of Disease Control, Ministry of Public Health, Thailand	Pilailuk et al	https://www.gisaid.org	Early transmission patterns of coronavirus disease 2019 (COVID-19) in travellers from Wuhan to Thailand, January 2020	https://dx.doi.org/10.2807/1560-7917.ES.2020.25.8.2000097	2020-01-17
Shenzhen/HKU-SZ-002/2020	ncov	EPI_ISL_406030	2020-01-10	Asia	China	Guangdong	Shenzhen	The University of Hong Kong - Shenzhen Hospital	Li Ka Shing Faculty of Medicine, The University of Hong Kong	Chan et al	https://www.gisaid.org	?	?	2020-01-24
Wuhan/OS52/2020	ncov	EPI_ISL_450500	2020-01-10	Asia	China	Hubei	Wuhan	unknown	CAS Key Laboratory of Special Pathogens and Biosafety and Center for Emerging Infectious Diseases	Si et al	https://www.gisaid.org	?	?	2020-03-30
Jiangxi/IVDC-JX-002/2020	ncov	EPI_ISL_408486	2020-01-11	Asia	China	Jiangxi	Pingxiang	National Institute for Viral Disease Control and Prevention, China CDC	National Institute for Viral Disease Control & Prevention, CCDC	Wenjie Tan et al	https://www.gisaid.org	Mutations, Recombination and Insertion in the Evolution of 2019-nCoV	https://dx.doi.org/10.1101/2020.02.29.971101	2020-02-09
Pingxiang/JX5/2020	ncov	EPI_ISL_421252	2020-01-11	Asia	China	Jiangxi	Pingxiang	Jiangxi Province Center for Disease Control and Prevention	Jiangxi Province Center for Disease Control and Prevention	JianXiong Li et al	https://www.gisaid.org	?	?	2020-04-07
Shenzhen/HKU-SZ-005/2020	ncov	EPI_ISL_405839	2020-01-11	Asia	China	Guangdong	Shenzhen	The University of Hong Kong - Shenzhen Hospital	Li Ka Shing Faculty of Medicine, The University of Hong Kong	Chan et al	https://www.gisaid.org	?	?	2020-01-24
Nepal/61/2020	ncov	EPI_ISL_410301	2020-01-13	Asia	Nepal	Kathmandu	Kathmandu	National Influenza Centre, National Public Health Laboratory, Kathmandu, Nepal	The University of Hong Kong	Ranjit Sah et al	https://www.gisaid.org	Insights into The Codon Usage Bias of 13 Severe Acute Respiratory Syndrome Coronavirus 2 (SARS-CoV-2) Isolates from Different Geo-locations	http://biorxiv.org/lookup/doi/10.1101/2020.04.01.019463	2020-02-14
Shenzhen/SZTH-001/2020	ncov	EPI_ISL_406592	2020-01-13	Asia	China	Guangdong	Shenzhen	Shenzhen Third People's Hospital	Shenzhen Key Laboratory of Pathogen and Immunity, National Clinical Research Center for Infectious Disease,Shenzhen Third People's Hospital	Yang Yang et al	https://www.gisaid.org	?	?	2020-01-29
Shenzhen/SZTH-002/2020	ncov	EPI_ISL_406593	2020-01-13	Asia	China	Guangdong	Shenzhen	Shenzhen Key Laboratory of Pathogen and Immunity, National Clinical Research Center for Infectious Disease, Shenzhen Third People's Hospital	Shenzhen Key Laboratory of Pathogen and Immunity, National Clinical Research Center for Infectious Disease, Shenzhen Third People's Hospital	Yang Yang et al	https://www.gisaid.org	?	?	2020-01-29
Thailand/74/2020	ncov	EPI_ISL_403963	2020-01-13	Asia	Thailand	Nonthaburi		Bamrasnaradura Hospital	1. Department of Medical Sciences, Ministry of Public Health, Thailand 2. Thai Red Cross Emerging Infectious Diseases - Health Science Centre 3. Department of Disease Control, Ministry of Public Health, Thailand	Pilailuk et al	https://www.gisaid.org	Early transmission patterns of coronavirus disease 2019 (COVID-19) in travellers from Wuhan to Thailand, January 2020	https://dx.doi.org/10.2807/1560-7917.ES.2020.25.8.2000097	2020-01-17
Guangdong/20SF012/2020	ncov	EPI_ISL_403932	2020-01-14	Asia	China	Guangdong	Shenzhen	Guangdong Provincial Center for Diseases Control and Prevention; Guangdong Provincial Public Health	Department of Microbiology, Guangdong Provincial Center for Diseases Control and Prevention	Min Kang et al	https://www.gisaid.org	?	?	2020-01-22
Guangdong/20SF013/2020	ncov	EPI_ISL_403933	2020-01-15	Asia	China	Guangdong	Shenzhen	Guangdong Provincial Center for Diseases Control and Prevention; Guangdong Provincial Public Health	Department of Microbiology, Guangdong Provincial Center for Diseases Control and Prevention	Min Kang et al	https://www.gisaid.org	?	?	2020-01-22
Guangdong/20SF014/2020	ncov	EPI_ISL_403934	2020-01-15	Asia	China	Guangdong	Shenzhen	Guangdong Provincial Center for Diseases Control and Prevention; Guangdong Provincial Public Health	Department of Microbiology, Guangdong Provincial Center for Diseases Control and Prevention	Min Kang et al	https://www.gisaid.org	?	?	2020-01-22
Guangdong/20SF025/2020	ncov	EPI_ISL_403935	2020-01-15	Asia	China	Guangdong	Shenzhen	Guangdong Provincial Center for Diseases Control and Prevention; Guangdong Provincial Public Health	Department of Microbiology, Guangdong Provincial Center for Diseases Control and Prevention	Min Kang et al	https://www.gisaid.org	Whole genome and phylogenetic analysis of two SARS-CoV-2 strains isolated in Italy in January and February 2020: additional clues on multiple introductions and further circulation in Europe	https://dx.doi.org/10.2807/1560-7917.ES.2020.25.13.2000305	2020-01-22
Sichuan/IVDC-SC-001/2020	ncov	EPI_ISL_408484	2020-01-15	Asia	China	Sichuan	Chengdu	National Institute for Viral Disease Control and Prevention, China CDC	National Institute for Viral Disease Control & Prevention, CCDC	Wenjie Tan et al	https://www.gisaid.org	Mutations, Recombination and Insertion in the Evolution of 2019-nCoV	https://dx.doi.org/10.1101/2020.02.29.971101	2020-02-09
Shenzhen/SZTH-003/2020	ncov	EPI_ISL_406594	2020-01-16	Asia	China	Guangdong	Shenzhen	Shenzhen Key Laboratory of Pathogen and Immunity, National Clinical Research Center for Infectious Disease, Shenzhen Third People's Hospital	Shenzhen Key Laboratory of Pathogen and Immunity, National Clinical Research Center for Infectious Disease, Shenzhen Third People's Hospital	Yang Yang et al	https://www.gisaid.org	?	?	2020-01-29
Shenzhen/SZTH-004/2020	ncov	EPI_ISL_406595	2020-01-16	Asia	China	Guangdong	Shenzhen	Shenzhen Key Laboratory of Pathogen and Immunity, National Clinical Research Center for Infectious Disease, Shenzhen Third People's Hospital	Shenzhen Key Laboratory of Pathogen and Immunity, National Clinical Research Center for Infectious Disease, Shenzhen Third People's Hospital	Yang Yang et al	https://www.gisaid.org	?	?	2020-01-29
Zhejiang/WZ-01/2020	ncov	EPI_ISL_404227	2020-01-16	Asia	China	Zhejiang	Hangzhou	Zhejiang Provincial Center for Disease Control and Prevention	Department of Microbiology, Zhejiang Provincial Center for Disease Control and Prevention	Yin Chen et al	https://www.gisaid.org	?	?	2020-01-21
Guangdong/20SF028/2020	ncov	EPI_ISL_403936	2020-01-17	Asia	China	Guangdong	Zhuhai	Guangdong Provincial Center for Diseases Control and Prevention; Guangdong Provincial Public Health	Department of Microbiology, Guangdong Provincial Center for Diseases Control and Prevention	Min Kang et al	https://www.gisaid.org	Whole genome and phylogenetic analysis of two SARS-CoV-2 strains isolated in Italy in January and February 2020: additional clues on multiple introductions and further circulation in Europe	https://dx.doi.org/10.2807/1560-7917.ES.2020.25.13.2000305	2020-01-22
Wuhan/HBCDC-HB-02/2020	ncov	EPI_ISL_412978	2020-01-17	Asia	China	Hubei	Wuhan	The Central Hospital Of Wuhan	Hubei Provincial Center for Disease Control and Prevention	Bin Fang et al	https://www.gisaid.org	Genome-wide data inferring the evolution and population demography of the novel pneumonia coronavirus (SARS-CoV-2)	https://dx.doi.org/10.1101/2020.03.04.976662	2020-03-02
Yunnan/IVDC-YN-003/2020	ncov	EPI_ISL_408480	2020-01-17	Asia	China	Yunnan	Kunming	National Institute for Viral Disease Control and Prevention, China CDC	National Institute for Viral Disease Control & Prevention, CCDC	Wenjie Tan et al	https://www.gisaid.org	Mutations, Recombination and Insertion in the Evolution of 2019-nCoV	https://dx.doi.org/10.1101/2020.02.29.971101	2020-02-09
Zhejiang/WZ-02/2020	ncov	EPI_ISL_404228	2020-01-17	Asia	China	Zhejiang	Hangzhou	Zhejiang Provincial Center for Disease Control and Prevention	Department of Microbiology, Zhejiang Provincial Center for Disease Control and Prevention	Yanjun Zhang et al	https://www.gisaid.org	?	?	2020-01-21
Beijing/IVDC-BJ-005/2020	ncov	EPI_ISL_408485	2020-01-18	Asia	China	Beijing		National Institute for Viral Disease Control and Prevention, China CDC	National Institute for Viral Disease Control & Prevention, CCDC	Wenjie Tan et al	https://www.gisaid.org	Mutations, Recombination and Insertion in the Evolution of 2019-nCoV	https://dx.doi.org/10.1101/2020.02.29.971101	2020-02-09
Chongqing/IVDC-CQ-001/2020	ncov	EPI_ISL_408481	2020-01-18	Asia	China	Chongqing		National Institute for Viral Disease Control and Prevention, China CDC	National Institute for Viral Disease Control & Prevention, CCDC	Wenjie Tan et al	https://www.gisaid.org	Mutations, Recombination and Insertion in the Evolution of 2019-nCoV	https://dx.doi.org/10.1101/2020.02.29.971101	2020-02-09
Guangdong/20SF040/2020	ncov	EPI_ISL_403937	2020-01-18	Asia	China	Guangdong	Zhuhai	Guangdong Provincial Center for Diseases Control and Prevention; Guangdong Provincial Public Health	Department of Microbiology, Guangdong Provincial Center for Diseases Control and Prevention	Min Kang et al	https://www.gisaid.org	?	?	2020-01-22
Guangdong/20SF043/2020	ncov	EPI_ISL_428440	2020-01-18	Asia	China	Guangdong	Zhuhai	Guangdong Provincial Center for Diseases Control and Prevention;Guangdong Provincial Institute of Public Health	School of Public Health, The University of Hong Kong	Bosheng Li et al	https://www.gisaid.org	?	?	2020-04-21
Wuhan/HBCDC-HB-03/2020	ncov	EPI_ISL_412979	2020-01-18	Asia	China	Hubei	Wuhan	Union Hospital of Tongji Medical College, Huazhong University of Science and Technology	Hubei Provincial Center for Disease Control and Prevention	Bin Fang et al	https://www.gisaid.org	Genome-wide data inferring the evolution and population demography of the novel pneumonia coronavirus (SARS-CoV-2)	https://dx.doi.org/10.1101/2020.03.04.976662	2020-03-02
Wuhan/HBCDC-HB-04/2020	ncov	EPI_ISL_412980	2020-01-18	Asia	China	Hubei	Wuhan	Union Hospital of Tongji Medical College, Huazhong University of Science and Technology	Hubei Provincial Center for Disease Control and Prevention	Bin Fang et al	https://www.gisaid.org	Genome-wide data inferring the evolution and population demography of the novel pneumonia coronavirus (SARS-CoV-2)	https://dx.doi.org/10.1101/2020.03.04.976662	2020-03-02
Wuhan/HBCDC-HB-05/2020	ncov	EPI_ISL_412981	2020-01-18	Asia	China	Hubei	Wuhan	CR&WISCO GENERAL HOSPITAL	Hubei Provincial Center for Disease Control and Prevention	Bin Fang et al	https://www.gisaid.org	A doubt of multiple introduction of SARS-CoV-2 in Italy: A preliminary overview	https://dx.doi.org/10.1002/jmv.25773	2020-03-02
Hangzhou/HZCDC0001/2020	ncov	EPI_ISL_407313	2020-01-19	Asia	China	Zhejiang	Hangzhou	Hangzhou Center for Disease Control and Prevention	Hangzhou Center for Disease Control and Prevention	Jun Li et al	https://www.gisaid.org	?	?	2020-02-05
Jiangsu/IVDC-JS-001/2020	ncov	EPI_ISL_408488	2020-01-19	Asia	China	Jiangsu	Huaian	National Institute for Viral Disease Control and Prevention, China CDC	National Institute for Viral Disease Control & Prevention, CCDC	Wenjie Tan et al	https://www.gisaid.org	Mutations, Recombination and Insertion in the Evolution of 2019-nCoV	https://dx.doi.org/10.1101/2020.02.29.971101	2020-02-09
Shandong/IVDC-SD-001/2020	ncov	EPI_ISL_408482	2020-01-19	Asia	China	Shandong	Qingdao	National Institute for Viral Disease Control and Prevention, China CDC	National Institute for Viral Disease Control & Prevention, CCDC	Wenjie Tan et al	https://www.gisaid.org	Mutations, Recombination and Insertion in the Evolution of 2019-nCoV	https://dx.doi.org/10.1101/2020.02.29.971101	2020-02-09
USA/WA1/2020	ncov	EPI_ISL_404895	2020-01-19	North America	USA	Washington	Snohomish County	Providence Regional Medical Center	Division of Viral Diseases, Centers for Disease Control and Prevention	Queen et al	https://www.gisaid.org	Isolation and characterization of SARS-CoV-2 from the first US COVID-19 patient	https://dx.doi.org/10.1101/2020.03.02.972935	2020-01-24
Guangdong/20SF123/2020	ncov	EPI_ISL_428449	2020-01-20	Asia	China	Guangdong	Zhanjiang	Guangdong Provincial Center for Diseases Control and Prevention;Guangdong Provincial Institute of Public Health	School of Public Health, The University of Hong Kong	Bosheng Li et al	https://www.gisaid.org	?	?	2020-04-21
Hangzhou/HZ-1/2020	ncov	EPI_ISL_406970	2020-01-20	Asia	China	Zhejiang	Hangzhou	Hangzhou Center for Disease and Control Microbiology Lab	Hangzhou Center for Disease and Control Microbiology Lab	Yu Hua et al	https://www.gisaid.org	Virus strain of a mild COVID-19 patient in Hangzhou representing a new trend in SARS-CoV-2 evolution related to Furin cleavage site	https://dx.doi.org/10.1101/2020.03.10.20033944	2020-02-03
Hangzhou/HZCDC0012/2020	ncov	EPI_ISL_421236	2020-01-20	Asia	China	Zhejiang	Hangzhou	Hangzhou Center for Diseases Control and Prevention	Hangzhou Center for Diseases Control and Prevention	Jun Li et al	https://www.gisaid.org	?	?	2020-04-07
Hangzhou/HZCDC0013/2020	ncov	EPI_ISL_421235	2020-01-20	Asia	China	Zhejiang	Hangzhou	Hangzhou Center for Diseases Control and Prevention	Hangzhou Center for Diseases Control and Prevention	Jun Li et al	https://www.gisaid.org	?	?	2020-04-07
Henan/IVDC-HeN-002/2020	ncov	EPI_ISL_408487	2020-01-20	Asia	China	Henan	Zhengzhou	National Institute for Viral Disease Control and Prevention, China CDC	National Institute for Viral Disease Control & Prevention, China CDC	Wenjie Tan et al	https://www.gisaid.org	Mutations, Recombination and Insertion in the Evolution of 2019-nCoV	https://dx.doi.org/10.1101/2020.02.29.971101	2020-02-09
Shanghai/IVDC-SH-001/2020	ncov	EPI_ISL_408483	2020-01-20	Asia	China	Shanghai		National Institute for Viral Disease Control and Prevention, China CDC	National Institute for Viral Disease Control & Prevention, CCDC	Wenjie Tan et al	https://www.gisaid.org	Mutations, Recombination and Insertion in the Evolution of 2019-nCoV	https://dx.doi.org/10.1101/2020.02.29.971101	2020-02-09
Chongqing/YC01/2020	ncov	EPI_ISL_408478	2020-01-21	Asia	China	Chongqing	Yongchuan	Yongchuan District Center for Disease Control and Prevention	Chongqing Municipal Center for Disease Control and Prevention	Ye Sheng et al	https://www.gisaid.org	?	?	2020-02-09
Fujian/8/2020	ncov	EPI_ISL_411060	2020-01-21	Asia	China	Fujian		Fujian Center for Disease Control and Prevention	Fujian Center for Disease Control and Prevention	Chen Wei et al	https://www.gisaid.org	?	?	2020-02-19
Guangdong/20SF115/2020	ncov	EPI_ISL_428443	2020-01-21	Asia	China	Guangdong	Guangzhou	Guangdong Provincial Center for Diseases Control and Prevention;Guangdong Provincial Institute of Public Health	School of Public Health, The University of Hong Kong	Bosheng Li et al	https://www.gisaid.org	?	?	2020-04-21
Guangdong/20SF117/2020	ncov	EPI_ISL_428447	2020-01-21	Asia	China	Guangdong	Shenzhen	Guangdong Provincial Center for Diseases Control and Prevention;Guangdong Provincial Institute of Public Health	School of Public Health, The University of Hong Kong	Bosheng Li et al	https://www.gisaid.org	?	?	2020-04-21
Guangdong/20SF118/2020	ncov	EPI_ISL_428448	2020-01-21	Asia	China	Guangdong	Shenzhen	Guangdong Provincial Center for Diseases Control and Prevention;Guangdong Provincial Institute of Public Health	School of Public Health, The University of Hong Kong	Bosheng Li et al	https://www.gisaid.org	?	?	2020-04-21
Hangzhou/HZ48/2020	ncov	EPI_ISL_418441	2020-01-21	Asia	China	Zhejiang	Hangzhou	Hangzhou Center for Disease Control and Prevention	Inspection Center of Hangzhou Center for Disease Control and Prevention	Yu hua et al	https://www.gisaid.org	?	?	2020-03-30
Hangzhou/HZ49/2020	ncov	EPI_ISL_418442	2020-01-21	Asia	China	Zhejiang	Hangzhou	Hangzhou Center for Disease Control and Prevention	Inspection Center of Hangzhou Center for Disease Control and Prevention	Yu hua et al	https://www.gisaid.org	?	?	2020-03-30
Hangzhou/HZ79/2020	ncov	EPI_ISL_418504	2020-01-21	Asia	China	Zhejiang	Hangzhou	Hangzhou Center for Disease Control and Prevention	Inspection Center of Hangzhou Center for Disease Control and Prevention	Yu hua et al	https://www.gisaid.org	?	?	2020-03-30
Hangzhou/HZ90/2020	ncov	EPI_ISL_418506	2020-01-21	Asia	China	Zhejiang	Hangzhou	Hangzhou Center for Disease Control and Prevention	Inspection Center of Hanghzou Center for Disease Control and Prevention	Yu hua et al	https://www.gisaid.org	?	?	2020-03-30
Hangzhou/HZ91/2020	ncov	EPI_ISL_418507	2020-01-21	Asia	China	Zhejiang	Hangzhou	Hangzhou Center for Disease Control and Prevention	Inspection Center of Hangzhou Center for Disease Control and Prevention	Yu hua et al	https://www.gisaid.org	?	?	2020-03-30
Hangzhou/HZCDC0025/2020	ncov	EPI_ISL_421234	2020-01-21	Asia	China	Zhejiang	Hangzhou	Hangzhou Center for Diseases Control and Prevention	Hangzhou Center for Diseases Control and Prevention	Jun Li et al	https://www.gisaid.org	?	?	2020-04-07
Hangzhou/HZCDC0048/2020	ncov	EPI_ISL_421233	2020-01-21	Asia	China	Zhejiang	Hangzhou	Hangzhou Center for Diseases Control and Prevention	Hangzhou Center for Diseases Control and Prevention	Jun Li et al	https://www.gisaid.org	?	?	2020-04-07
Hangzhou/HZCDC0048L/2020	ncov	EPI_ISL_421232	2020-01-21	Asia	China	Zhejiang	Hangzhou	Hangzhou Center for Diseases Control and Prevention	Hangzhou Center for Diseases Control and Prevention	Jun Li et al	https://www.gisaid.org	?	?	2020-04-07
Hangzhou/HZCDC0049L/2020	ncov	EPI_ISL_421231	2020-01-21	Asia	China	Zhejiang	Hangzhou	Hangzhou Center for Diseases Control and Prevention	Hangzhou Center for Diseases Control and Prevention	Jun Li et al	https://www.gisaid.org	?	?	2020-04-07
Hangzhou/HZCDC0090/2020	ncov	EPI_ISL_421230	2020-01-21	Asia	China	Zhejiang	Hangzhou	Hangzhou Center for Diseases Control and Prevention	Hangzhou Center for Diseases Control and Prevention	Jun Li et al	https://www.gisaid.org	?	?	2020-04-07
Hangzhou/HZCDC0090L/2020	ncov	EPI_ISL_421229	2020-01-21	Asia	China	Zhejiang	Hangzhou	Hangzhou Center for Diseases Control and Prevention	Hangzhou Center for Diseases Control and Prevention	Jun Li et al	https://www.gisaid.org	?	?	2020-04-07
Hangzhou/HZCDC0091/2020	ncov	EPI_ISL_421228	2020-01-21	Asia	China	Zhejiang	Hangzhou	Hangzhou Center for Diseases Control and Prevention	Hangzhou Center for Diseases Control and Prevention	Jun Li et al	https://www.gisaid.org	?	?	2020-04-07
Hangzhou/HZCDC0091L/2020	ncov	EPI_ISL_421227	2020-01-21	Asia	China	Zhejiang	Hangzhou	Hangzhou Center for Diseases Control and Prevention	Hangzhou Center for Diseases Control and Prevention	Jun Li et al	https://www.gisaid.org	?	?	2020-04-07
HongKong/HKPU1_2101/2020	ncov	EPI_ISL_417176	2020-01-21	Asia	Hong Kong	Hong Kong	Hong Kong	Department of Pathology, Princess Margaret Hospital	Department of Health Technology and Informatics, Faculty of Health and Social Science, The Hong Kong Polytechnic University	Kenneth Siu-Sing LEUNG et al	https://www.gisaid.org	A territory-wide study of early COVID-19 outbreak in Hong Kong community: A clinical, epidemiological and phylogenomic investigation	https://dx.doi.org/10.1101/2020.03.30.20045740	2020-03-24
HongKong/VB20017970-2/2020	ncov	EPI_ISL_417064	2020-01-21	Asia	Hong Kong	Hong Kong	Hong Kong	Prince of Wales Hospital	Hong Kong Department of Health	Alan K.L. Tsang et al	https://www.gisaid.org	?	?	2020-03-24
Nanchang/JX14/2020	ncov	EPI_ISL_421243	2020-01-21	Asia	China	Jiangxi	Nanchang	Jiangxi Province Center for Disease Control and Prevention	Jiangxi Province Center for Disease Control and Prevention	JianXiong Li et al	https://www.gisaid.org	?	?	2020-04-07
Shandong/LY001-2/2020	ncov	EPI_ISL_414934	2020-01-21	Asia	China	Shandong		Shandong Provincial Center for Disease Control and Prevention	Beijing Institute of Microbiology and Epidemiology	Xiao-Lin Jiang et al	https://www.gisaid.org	Transmission Potential of Asymptomatic and Paucisymptomatic Severe Acute Respiratory Syndrome Coronavirus 2 Infections: A 3-Family Cluster Study in China	https://dx.doi.org/10.1093/infdis/jiaa206	2020-03-16
Shandong/LY002-2/2020	ncov	EPI_ISL_414935	2020-01-21	Asia	China	Shandong		Shandong Provincial Center for Disease Control and Prevention	Beijing Institute of Microbiology and Epidemiology	Xiao-Lin Jiang et al	https://www.gisaid.org	Transmission Potential of Asymptomatic and Paucisymptomatic Severe Acute Respiratory Syndrome Coronavirus 2 Infections: A 3-Family Cluster Study in China	https://dx.doi.org/10.1093/infdis/jiaa206	2020-03-16
Shanghai/SH0093/2020	ncov	EPI_ISL_416389	2020-01-21	Asia	China	Shanghai		Shanghai Public Health Clinical Center, Shanghai Medical College, Fudan University	National Research Center for Translational Medicine (Shanghai), Ruijin Hospital affiliated to Shanghai Jiao Tong University School of Medicine & Shanghai Public Health Clinical Center	Shengyue Wang et al	https://www.gisaid.org	?	?	2020-03-20
USA/IL1/2020	ncov	EPI_ISL_404253	2020-01-21	North America	USA	Illinois	Chicago	IL Department of Public Health Chicago Laboratory	Pathogen Discovery, Respiratory Viruses Branch, Division of Viral Diseases, Centers for Disease Control and Prevention	Ying Tao et al	https://www.gisaid.org	First 12 patients with coronavirus disease 2019 (COVID-19) in the United States	https://dx.doi.org/10.1101/2020.03.09.20032896	2020-01-25
Australia/NSW02/2020	ncov	EPI_ISL_408976	2020-01-22	Oceania	Australia	New South Wales	Sydney	Centre for Infectious Diseases and Microbiology Laboratory Services	NSW Health Pathology - Institute of Clinical Pathology and Medical Research; Westmead Hospital; University of Sydney	Rockett R et al	https://www.gisaid.org	Revealing COVID-19 transmission in Australia by SARS-CoV-2 genome sequencing and agent-based modeling	https://www.nature.com/articles/s41591-020-1000-7	2020-02-11
Beijing/IME-HZ01/2020	ncov	EPI_ISL_450444	2020-01-22	Asia	China	Beijing		unknown	Dept. OPA	Zhang et al	https://www.gisaid.org	?	?	2020-04-11
Foshan/20SF207/2020	ncov	EPI_ISL_406534	2020-01-22	Asia	China	Guangdong	Foshan	Guangdong Provincial Center for Diseases Control and Prevention; Guangdong Provincial Public Health	Guangdong Provincial Center for Diseases Control and Prevention	Min Kang et al	https://www.gisaid.org	Whole genome and phylogenetic analysis of two SARS-CoV-2 strains isolated in Italy in January and February 2020: additional clues on multiple introductions and further circulation in Europe	https://dx.doi.org/10.2807/1560-7917.ES.2020.25.13.2000305	2020-01-29
Foshan/20SF210/2020	ncov	EPI_ISL_406535	2020-01-22	Asia	China	Guangdong	Foshan	Guangdong Provincial Center for Diseases Control and Prevention; Guangdong Provincial Public Health	Guangdong Provincial Center for Diseases Control and Prevention	Min Kang et al	https://www.gisaid.org	?	?	2020-01-29
Foshan/20SF211/2020	ncov	EPI_ISL_406536	2020-01-22	Asia	China	Guangdong	Foshan	Guangdong Provincial Center for Diseases Control and Prevention; Guangdong Provincial Public Health	Guangdong Provincial Center for Diseases Control and Prevention	Min Kang et al	https://www.gisaid.org	?	?	2020-01-29
Fujian/13/2020	ncov	EPI_ISL_411066	2020-01-22	Asia	China	Fujian		Fujian Center for Disease Control and Prevention	Fujian Center for Disease Control and Prevention	Chen Wei et al	https://www.gisaid.org	?	?	2020-02-19
Guangdong/20SF156/2020	ncov	EPI_ISL_428450	2020-01-22	Asia	China	Guangdong	Guangzhou	Guangdong Provincial Center for Diseases Control and Prevention;Guangdong Provincial Institute of Public Health	School of Public Health, The University of Hong Kong	Bosheng Li et al	https://www.gisaid.org	?	?	2020-04-21
Guangdong/20SF174/2020	ncov	EPI_ISL_406531	2020-01-22	Asia	China	Guangdong	Zhuhai	Guangdong Provincial Center for Diseases Control and Prevention; Guangdong Provinical Public Health	Guangdong Provincial Center for Disease Control and Prevention	Min Kang et al	https://www.gisaid.org	?	?	2020-01-29
Guangdong/20SF179/2020	ncov	EPI_ISL_428451	2020-01-22	Asia	China	Guangdong	Zhuhai	Guangdong Provincial Center for Diseases Control and Prevention;Guangdong Provincial Institute of Public Health	School of Public Health, The University of Hong Kong	Bosheng Li et al	https://www.gisaid.org	?	?	2020-04-21
Guangdong/20SF195/2020	ncov	EPI_ISL_428453	2020-01-22	Asia	China	Guangdong	Huizhou	Guangdong Provincial Center for Diseases Control and Prevention;Guangdong Provincial Institute of Public Health	School of Public Health, The University of Hong Kong	Bosheng Li et al	https://www.gisaid.org	?	?	2020-04-21
Guangdong/20SF198/2020	ncov	EPI_ISL_428454	2020-01-22	Asia	China	Guangdong	Huizhou	Guangdong Provincial Center for Diseases Control and Prevention;Guangdong Provincial Institute of Public Health	School of Public Health, The University of Hong Kong	Bosheng Li et al	https://www.gisaid.org	?	?	2020-04-21
Guangdong/20SF243/2020	ncov	EPI_ISL_428456	2020-01-22	Asia	China	Guangdong	Shenzhen	Guangdong Provincial Center for Diseases Control and Prevention;Guangdong Provincial Institute of Public Health	School of Public Health, The University of Hong Kong	Bosheng Li et al	https://www.gisaid.org	?	?	2020-04-21
Guangzhou/20SF206/2020	ncov	EPI_ISL_406533	2020-01-22	Asia	China	Guangdong	Guangzhou	Guangdong Provincial Center for Diseases Control and Prevention; Guangdong Provinical Public Health	Guangdong Provincial Center for Diseases Control and Prevention	Min Kang et al	https://www.gisaid.org	?	?	2020-01-29
Hangzhou/HZ60/2020	ncov	EPI_ISL_418502	2020-01-22	Asia	China	Zhejiang	Hangzhou	Hangzhou Center for Disease Control and Prevention	Inspection Center of Hangzhou Center for Disease Control and Prevention	Yu hua et al	https://www.gisaid.org	?	?	2020-03-30
Hangzhou/HZ62/2020	ncov	EPI_ISL_418503	2020-01-22	Asia	China	Zhejiang	Hangzhou	Hangzhou Center for Disease Control and Prevention	Inspection Center of Hangzhou Center for Disease Control and Prevention	Yu hua et al	https://www.gisaid.org	?	?	2020-03-30
Hangzhou/HZCDC0119/2020	ncov	EPI_ISL_421226	2020-01-22	Asia	China	Zhejiang	Hangzhou	Hangzhou Center for Diseases Control and Prevention	Hangzhou Center for Diseases Control and Prevention	Jun Li et al	https://www.gisaid.org	?	?	2020-04-07
Hangzhou/HZCDC0135/2020	ncov	EPI_ISL_421225	2020-01-22	Asia	China	Zhejiang	Hangzhou	Hangzhou Center for Diseases Control and Prevention	Hangzhou Center for Diseases Control and Prevention	Jun Li et al	https://www.gisaid.org	?	?	2020-04-07
Hangzhou/ZJU-05/2020	ncov	EPI_ISL_415711	2020-01-22	Asia	China	Zhejiang	Hangzhou	State Key Laboratory for Diagnosis and Treatment of Infectious Diseases, National Clinical Research Center for Infectious Diseases, First Affiliated Hospital, Zhejiang University School of Medicine, Hangzhou, China. 310003	State Key Laboratory for Diagnosis and Treatment of Infectious Diseases, National Clinical Research Center for Infectious Diseases, First Affiliated Hospital, Zhejiang University School of Medicine, Hangzhou, China. 310003	Hangping Yao et al	https://www.gisaid.org	Spread of SARS-CoV-2 in the Icelandic Population	https://dx.doi.org/10.1056/NEJMoa2006100	2020-03-19
HongKong/HKU-001a/2020	ncov	EPI_ISL_434571	2020-01-22	Asia	Hong Kong	Hong Kong		unknown	Microbiology	Chan et al	https://www.gisaid.org	?	?	2020-04-20
HongKong/VM20001061-2/2020	ncov	EPI_ISL_412028	2020-01-22	Asia	Hong Kong	Hong Kong	Hong Kong	Hong Kong Department of Health	School of Public Health, The University of Hon g Kong	Dominic N.C. Tsang et al	https://www.gisaid.org	?	?	2020-02-24
HongKong/XM-PII-S4/2020	ncov	EPI_ISL_417443	2020-01-22	Asia	Hong Kong	Hong Kong	Hong Kong	State Key Laboratory for Emerging Infectious Diseases Department of Microbiology Li Ka Shing Faculty of Medicine The University of Hong Kong	State Key Laboratory for Emerging Infectious Diseases Department of Microbiology Li Ka Shing Faculty of Medicine The University of Hong Kong	Pui Wang et al	https://www.gisaid.org	?	?	2020-03-26
Jiujiang/JX22/2020	ncov	EPI_ISL_421237	2020-01-22	Asia	China	Jiangxi	Jiujiang	Jiangxi Province Center for Disease Control and Prevention	Jiangxi Province Center for Disease Control and Prevention	JianXiong Li et al	https://www.gisaid.org	?	?	2020-04-07
Shangrao/JX29/2020	ncov	EPI_ISL_421244	2020-01-22	Asia	China	Jiangxi	Shangrao	Jiangxi Province Center for Disease Control and Prevention	Jiangxi Province Center for Disease Control and Prevention	JianXiong Li et al	https://www.gisaid.org	?	?	2020-04-07
USA/AZ1/2020	ncov	EPI_ISL_406223	2020-01-22	North America	USA	Arizona	Phoenix	Arizona Department of Health Services	Pathogen Discovery, Respiratory Viruses Branch, Division of Viral Diseases, Centers for Disease Control and Prevention	Ying Tao et al	https://www.gisaid.org	First 12 patients with coronavirus disease 2019 (COVID-19) in the United States	https://dx.doi.org/10.1101/2020.03.09.20032896	2020-01-28
USA/CA2/2020	ncov	EPI_ISL_406036	2020-01-22	North America	USA	California	Orange County CA	California Department of Public Health	Pathogen Discovery, Respiratory Viruses Branch, Division of Viral Diseases, Centers for Disease Control and Prevention	Anna Uehara et al	https://www.gisaid.org	First 12 patients with coronavirus disease 2019 (COVID-19) in the United States	https://dx.doi.org/10.1101/2020.03.09.20032896	2020-01-27
Vietnam/19-01S/2020	ncov	EPI_ISL_418269	2020-01-22	Asia	Vietnam	Ho Chi Minh City		unknown	Microbiology and Immunology department	Cao et al	https://www.gisaid.org	Insights into The Codon Usage Bias of 13 Severe Acute Respiratory Syndrome Coronavirus 2 (SARS-CoV-2) Isolates from Different Geo-locations	http://biorxiv.org/lookup/doi/10.1101/2020.04.01.019463	2020-03-30
Vietnam/19-02S/2020	ncov	EPI_ISL_418267	2020-01-22	Asia	Vietnam	Ho Chi Minh City		unknown	Microbiology and Immunology department	Nguyen et al	https://www.gisaid.org	?	?	2020-03-30
Canada/ON_ON-VIDO-01-2/2020	ncov	EPI_ISL_425177	2020-01-23	North America	Canada	Ontario		Public Health Ontario	Public Health Agency of Canada - National Microbiology Laboratory	Amrit S. Boese et al	https://www.gisaid.org	?	?	2020-04-14
Canada/ON_VIDO-01/2020	ncov	EPI_ISL_413015	2020-01-23	North America	Canada	Ontario		Public Health Ontario Laboratory	National Microbiology Laboratory	Shari Tyson et al	https://www.gisaid.org	?	?	2020-03-02
Chongqing/ZX01/2020	ncov	EPI_ISL_408479	2020-01-23	Asia	China	Chongqing	Zhongxian	Zhongxian Center for Disease Control and Prevention	Chongqing Municipal Center for Disease Control and Prevention	Ye Sheng et al	https://www.gisaid.org	?	?	2020-02-09
France/IDF0372-isl/2020	ncov	EPI_ISL_410720	2020-01-23	Europe	France	Ile de France	Paris	Department of Infectious and Tropical Diseases, Bichat Claude Bernard Hospital, Paris	National Reference Center for Viruses of Respiratory Infections, Institut Pasteur, Paris	M√©lanie Albert et al	https://www.gisaid.org	Whole genome and phylogenetic analysis of two SARS-CoV-2 strains isolated in Italy in January and February 2020: additional clues on multiple introductions and further circulation in Europe	https://dx.doi.org/10.2807/1560-7917.ES.2020.25.13.2000305	2020-02-18
France/IDF0372/2020	ncov	EPI_ISL_406596	2020-01-23	Europe	France	Ile de France	Paris	Department of Infectious and Tropical Diseases, Bichat Claude Bernard Hospital, Paris	National Reference Center for Viruses of Respiratory Infections, Institut Pasteur, Paris	M√©lanie Albert et al	https://www.gisaid.org	Introductions and early spread of SARS-CoV-2 in France	https://dx.doi.org/10.1101/2020.04.24.059576	2020-01-29
France/IDF0373/2020	ncov	EPI_ISL_406597	2020-01-23	Europe	France	Ile de France	Paris	Department of Infectious and Tropical Diseases, Bichat Claude Bernard Hospital, Paris	National Reference Center for Viruses of Respiratory Infections, Institut Pasteur, Paris	M√©lanie Albert et al	https://www.gisaid.org	Introductions and early spread of SARS-CoV-2 in France	https://dx.doi.org/10.1101/2020.04.24.059576	2020-01-29
Fujian/3520022Y/2020	ncov	EPI_ISL_431785	2020-01-23	Asia	China	Fujian		Fujian Center for Disease Control and Prevention	Fujian Center for Disease Control and Prevention	Lin Qi et al	https://www.gisaid.org	?	?	2020-04-29
Guangdong/20SF190/2020	ncov	EPI_ISL_428452	2020-01-23	Asia	China	Guangdong	Shaoguan	Guangdong Provincial Center for Diseases Control and Prevention;Guangdong Provincial Institute of Public Health	School of Public Health, The University of Hong Kong	Bosheng Li et al	https://www.gisaid.org	?	?	2020-04-21
Guangdong/20SF200/2020	ncov	EPI_ISL_428455	2020-01-23	Asia	China	Guangdong	Yangjiang	Guangdong Provincial Center for Diseases Control and Prevention;Guangdong Provincial Institute of Public Health	School of Public Health, The University of Hong Kong	Bosheng Li et al	https://www.gisaid.org	?	?	2020-04-21
Guangdong/20SF201/2020	ncov	EPI_ISL_406538	2020-01-23	Asia	China	Guangdong		Guangdong Provincial Center for Diseases Control and Prevention;Guangdong Provincial Institute of Public Health	Guangdong Provincial Center for Diseases Control and Prevention	Min Kang et al	https://www.gisaid.org	?	?	2020-01-29
Guangdong/20SF254/2020	ncov	EPI_ISL_428457	2020-01-23	Asia	China	Guangdong	Huizhou	Guangdong Provincial Center for Diseases Control and Prevention;Guangdong Provincial Institute of Public Health	School of Public Health, The University of Hong Kong	Bosheng Li et al	https://www.gisaid.org	?	?	2020-04-21
Guangdong/20SF262/2020	ncov	EPI_ISL_428459	2020-01-23	Asia	China	Guangdong	Shenzhen	Guangdong Provincial Center for Diseases Control and Prevention;Guangdong Provincial Institute of Public Health	School of Public Health, The University of Hong Kong	Bosheng Li et al	https://www.gisaid.org	?	?	2020-04-21
Guangdong/20SF273/2020	ncov	EPI_ISL_428460	2020-01-23	Asia	China	Guangdong	Guangzhou	Guangdong Provincial Center for Diseases Control and Prevention;Guangdong Provincial Institute of Public Health	School of Public Health, The University of Hong Kong	Bosheng Li et al	https://www.gisaid.org	?	?	2020-04-21
Hangzhou/HZ162/2020	ncov	EPI_ISL_418508	2020-01-23	Asia	China	Zhejiang	Hangzhou	Hangzhou Center for Disease Control and Prevention	Inspection Center of Hangzhou Center for Disease Control and Prevention	Yu hua et al	https://www.gisaid.org	?	?	2020-03-30
Hangzhou/HZ178/2020	ncov	EPI_ISL_418509	2020-01-23	Asia	China	Zhejiang	Hangzhou	Hangzhou Center for Disease Control and Prevention	Inspection Center of Hangzhou Center for Disease Control and Prevention	Yu hua et al	https://www.gisaid.org	?	?	2020-03-30
Hangzhou/HZ185/2020	ncov	EPI_ISL_418510	2020-01-23	Asia	China	Zhejiang	Hangzhou	Hangzhou Center for Disease Control and Prevention	Insepction Center of Hangzhou Center for Disease Control and Prevention	Yu hua et al	https://www.gisaid.org	?	?	2020-03-30
Hangzhou/HZCDC0162/2020	ncov	EPI_ISL_421224	2020-01-23	Asia	China	Zhejiang	Hangzhou	Hangzhou Center for Diseases Control and Prevention	Hangzhou Center for Diseases Control and Prevention	Jun Li et al	https://www.gisaid.org	?	?	2020-04-07
Hangzhou/HZCDC0167/2020	ncov	EPI_ISL_421223	2020-01-23	Asia	China	Zhejiang	Hangzhou	Hangzhou Center for Diseases Control and Prevention	Hangzhou Center for Diseases Control and Prevention	Jun Li et al	https://www.gisaid.org	?	?	2020-04-07
HongKong/HKPU2_1801/2020	ncov	EPI_ISL_417177	2020-01-23	Asia	Hong Kong	Hong Kong	Hong Kong	Department of Pathology, Princess Margaret Hospital	Department of Health Technology and Informatics, Faculty of Health and Social Science, The Hong Kong Polytechnic University	Kenneth Siu-Sing LEUNG et al	https://www.gisaid.org	A territory-wide study of early COVID-19 outbreak in Hong Kong community: A clinical, epidemiological and phylogenomic investigation	https://dx.doi.org/10.1101/2020.03.30.20045740	2020-03-24
HongKong/HKU-902a/2020	ncov	EPI_ISL_434563	2020-01-23	Asia	Hong Kong	Hong Kong		unknown	Microbiology	To et al	https://www.gisaid.org	?	?	2020-04-20
Japan/OS-20-07-1/2020	ncov	EPI_ISL_410532	2020-01-23	Asia	Japan	Osaka		Dept. of Pathology, National Institute of Infectious Diseases	Pathogen Genomics Center, National Institute of Infectious Diseases	Tsuyoshi Sekizuka et al	https://www.gisaid.org	Whole genome and phylogenetic analysis of two SARS-CoV-2 strains isolated in Italy in January and February 2020: additional clues on multiple introductions and further circulation in Europe	https://dx.doi.org/10.2807/1560-7917.ES.2020.25.13.2000305	2020-02-17
Jiangsu/JS01/2020	ncov	EPI_ISL_411950	2020-01-23	Asia	China	Jiangsu		NHC Key laboratory of Enteric Pathogenic Microbiology, Institute of Pathogenic Microbiology	Jiangsu Provincial Center for Disease Control & Prevention	Lunbiao Cui et al	https://www.gisaid.org	?	?	2020-02-22
Nanchang/JX39/2020	ncov	EPI_ISL_421248	2020-01-23	Asia	China	Jiangxi	Nanchang	Jiangxi Province Center for Disease Control and Prevention	Jiangxi Province Center for Disease Control and Prevention	JianXiong Li et al	https://www.gisaid.org	?	?	2020-04-07
Shandong/LY003-2/2020	ncov	EPI_ISL_414936	2020-01-23	Asia	China	Shandong		Shandong Provincial Center for Disease Control and Prevention	Beijing Institute of Microbiology and Epidemiology	Xiao-Lin Jiang et al	https://www.gisaid.org	Transmission Potential of Asymptomatic and Paucisymptomatic Severe Acute Respiratory Syndrome Coronavirus 2 Infections: A 3-Family Cluster Study in China	https://dx.doi.org/10.1093/infdis/jiaa206	2020-03-16
Singapore/1/2020	ncov	EPI_ISL_406973	2020-01-23	Asia	Singapore	Singapore	Singapore	Singapore General Hospital	National Public Health Laboratory	Mak et al	https://www.gisaid.org	Whole genome and phylogenetic analysis of two SARS-CoV-2 strains isolated in Italy in January and February 2020: additional clues on multiple introductions and further circulation in Europe	https://dx.doi.org/10.2807/1560-7917.ES.2020.25.13.2000305	2020-02-03
Taiwan/2/2020	ncov	EPI_ISL_406031	2020-01-23	Asia	Taiwan	Taiwan	Kaohsiung	Centers for Disease Control, R.O.C. (Taiwan)	Centers for Disease Control, R.O.C. (Taiwan)	Ji-Rong Yang et al	https://www.gisaid.org	Prolonged viral shedding and new mutations of COVID-19 could complicate the control of the pandemic	https://dx.doi.org/10.1099/acmi.0.000133	2020-01-27
USA/CA1/2020	ncov	EPI_ISL_406034	2020-01-23	North America	USA	California	Los Angeles County	California Department of Public Health	Pathogen Discovery, Respiratory Viruses Branch, Division of Viral Diseases, Centers for Disease Control and Prevention	Anna Uehara et al	https://www.gisaid.org	First 12 patients with coronavirus disease 2019 (COVID-19) in the United States	https://dx.doi.org/10.1101/2020.03.09.20032896	2020-01-27
Anhui/SZ005/2020	ncov	EPI_ISL_413485	2020-01-24	Asia	China	Anhui	Suzhou	Department of microbiology laboratory,Anhui Provincial Center for Disease Control and Prevention	Department of microbiology laboratory,Anhui Provincial Center for Disease Control and Prevention	Weiwei Li et al	https://www.gisaid.org	?	?	2020-03-05
Australia/NSW01/2020	ncov	EPI_ISL_407893	2020-01-24	Oceania	Australia	New South Wales	Sydney	Centre for Infectious Diseases and Microbiology Laboratory Services	NSW Health Pathology - Institute of Clinical Pathology and Medical Research; Westmead Hospital; University of Sydney	Eden J-S et al	https://www.gisaid.org	Revealing COVID-19 transmission in Australia by SARS-CoV-2 genome sequencing and agent-based modeling	https://www.nature.com/articles/s41591-020-1000-7	2020-02-06
Australia/NSW04/2020	ncov	EPI_ISL_417030	2020-01-24	Oceania	Australia	New South Wales	Sydney	Centre for Infectious Diseases and Microbiology Laboratory Services	NSW Health Pathology - Institute of Clinical Pathology and Medical Research; Westmead Hospital; University of Sydney	Eden J-S et al	https://www.gisaid.org	Revealing COVID-19 transmission in Australia by SARS-CoV-2 genome sequencing and agent-based modeling	https://www.nature.com/articles/s41591-020-1000-7	2020-03-24
Australia/VIC02/2020	ncov	EPI_ISL_416410	2020-01-24	Oceania	Australia	Victoria	Melbourne	Victorian Infectious Diseases Reference Laboratory (VIDRL)	Victorian Infectious Diseases Reference Laboratory and Microbiological Diagnostic Unit Public Health Laboratory, Doherty Institute	Caly L. et al	https://www.gisaid.org	Tracking the COVID-19 pandemic in Australia using genomics	https://dx.doi.org/10.1101/2020.05.12.20099929	2020-03-20
Beijing/BJ53/2020	ncov	EPI_ISL_430734	2020-01-24	Asia	China	Beijing		Chinese PLA Institute for Disease Control and Prevention	Chinese PLA Institute for Disease Control and Prevention	Peng Li et al	https://www.gisaid.org	?	?	2020-04-27
Beijing/BJ54/2020	ncov	EPI_ISL_430735	2020-01-24	Asia	China	Beijing		Chinese PLA Institute for Disease Control and Prevention	Chinese PLA Institute for Disease Control and Prevention	Peng Li et al	https://www.gisaid.org	?	?	2020-04-27
Beijing/Wuhan_IME-BJ01/2020	ncov	EPI_ISL_424355	2020-01-24	Asia	China	Beijing		unknown	Beijing Institute of Microbiology and Epidemiology	Fan et al	https://www.gisaid.org	?	?	2020-04-07
Guangdong/20SF316/2020	ncov	EPI_ISL_428461	2020-01-24	Asia	China	Guangdong	Huizhou	Guangdong Provincial Center for Diseases Control and Prevention;Guangdong Provincial Institute of Public Health	School of Public Health, The University of Hong Kong	Bosheng Li et al	https://www.gisaid.org	?	?	2020-04-21
Guangdong/20SF616/2020	ncov	EPI_ISL_428465	2020-01-24	Asia	China	Guangdong	Shenzhen	Guangdong Provincial Center for Diseases Control and Prevention;Guangdong Provincial Institute of Public Health	School of Public Health, The University of Hong Kong	Bosheng Li et al	https://www.gisaid.org	?	?	2020-04-21
Hangzhou/HZ477/2020	ncov	EPI_ISL_418511	2020-01-24	Asia	China	Zhejiang	Hangzhou	Hangzhou Center for Disease Control and Prevention	Inspection Center of Hangzhou Center for Disease Control and Prevention	Yu hua et al	https://www.gisaid.org	?	?	2020-03-30
Hangzhou/ZJU-04/2020	ncov	EPI_ISL_416046	2020-01-24	Asia	China	Zhejiang	Hangzhou	State Key Laboratory for Diagnosis and Treatment of Infectious Diseases, National Clinical Research Center for Infectious Diseases, First Affiliated Hospital, Zhejiang University School of Medicine, Hangzhou, China 310003	State Key Laboratory for Diagnosis and Treatment of Infectious Diseases, National Clinical Research Center for Infectious Diseases, First Affiliated Hospital, Zhejiang University School of Medicine, Hangzhou, China 310003	Hangping Yao et al	https://www.gisaid.org	Spread of SARS-CoV-2 in the Icelandic Population	https://dx.doi.org/10.1056/NEJMoa2006100	2020-03-20
HongKong/HKU-902b/2020	ncov	EPI_ISL_434564	2020-01-24	Asia	Hong Kong	Hong Kong		unknown	unknown	To et al	https://www.gisaid.org	?	?	2020-04-20
HongKong/HKU-903a/2020	ncov	EPI_ISL_434565	2020-01-24	Asia	Hong Kong	Hong Kong		unknown	Microbiology	To et al	https://www.gisaid.org	?	?	2020-04-20
Jiangsu/JS02/2020	ncov	EPI_ISL_411952	2020-01-24	Asia	China	Jiangsu		NHC Key laboratory of Enteric Pathogenic Microbiology, Institute of Pathogenic Microbiology	Jiangsu Provincial Center for Disease Control & Prevention	Kangchen Zhao et al	https://www.gisaid.org	?	?	2020-02-22
Jiangsu/JS03/2020	ncov	EPI_ISL_411953	2020-01-24	Asia	China	Jiangsu		NHC Key laboratory of Enteric Pathogenic Microbiology, Institute of Pathogenic Microbiology	Jiangsu Provincial Center for Disease Control & Prevention	Kangchen Zhao et al	https://www.gisaid.org	?	?	2020-02-22
Malaysia/MKAK-CL-2020-5045/2020	ncov	EPI_ISL_416829	2020-01-24	Asia	Malaysia	Selangor		National Public Health Laboratory	Malaysia Genome Institute	Mohd Noor Mat Isa et al	https://www.gisaid.org	?	?	2020-03-23
Malaysia/MKAK-CL-2020-5047/2020	ncov	EPI_ISL_416866	2020-01-24	Asia	Malaysia	Selangor		National Public Health Laboratory	Malaysia Genome Institute	Mohd Noor Mat Isa et al	https://www.gisaid.org	?	?	2020-03-23
Malaysia/MKAK-CL-2020-5049/2020	ncov	EPI_ISL_416884	2020-01-24	Asia	Malaysia	Selangor		National Public Health Laboratory	Malaysia Genome Institute	Mohd Noor Mat Isa et al	https://www.gisaid.org	?	?	2020-03-23
Shandong/LY005-2/2020	ncov	EPI_ISL_414938	2020-01-24	Asia	China	Shandong		Shandong Provincial Center for Disease Control and Prevention	Beijing Institute of Microbiology and Epidemiology	Xiao-Lin Jiang et al	https://www.gisaid.org	Transmission Potential of Asymptomatic and Paucisymptomatic Severe Acute Respiratory Syndrome Coronavirus 2 Infections: A 3-Family Cluster Study in China	https://dx.doi.org/10.1093/infdis/jiaa206	2020-03-16
Taiwan/3/2020	ncov	EPI_ISL_411926	2020-01-24	Asia	Taiwan	Taiwan	Taipei	Taiwan Centers for Disease Control	Taiwan Centers for Disease Control	Ji-Rong Yang et al	https://www.gisaid.org	SARS-CoV-2 genomic surveillance in Taiwan revealed novel ORF8-deletion mutant and clade possibly associated with infections in Middle East	https://dx.doi.org/10.1080/22221751.2020.1782271	2020-02-21
Vietnam/38142/2020	ncov	EPI_ISL_416427	2020-01-24	Asia	Vietnam	Thanh Hoa		National Influenza Center, National Institute of Hygiene and Epidemiology (NIHE)	National Influenza Center, National Institute of Hygiene and Epidemiology (NIHE)	Le Quynh Mai et al	https://www.gisaid.org	?	?	2020-03-21
Vietnam/VR03-38142/2020	ncov	EPI_ISL_408668	2020-01-24	Asia	Vietnam	Thanh Hoa		National Influenza Center - National Institute of Hygiene and Epidemiology (NIHE)	National Influenza Center - National Institute of Hygiene and Epidemiology (NIHE)	Ung Thi Hong Trang et al	https://www.gisaid.org	?	?	2020-02-10
Zhejiang/HZ103/2020	ncov	EPI_ISL_422425	2020-01-24	Asia	China	Zhejiang		Zhejiang Provincial Center for Disease Control and Prevention	Zhejiang Provincial Center for Disease Control and Prevention	Yanjun Zhang et al	https://www.gisaid.org	?	?	2020-04-10
Australia/NSW03/2020	ncov	EPI_ISL_408977	2020-01-25	Oceania	Australia	New South Wales	Sydney	Serology, Virology and OTDS Laboratories (SAViD), NSW Health Pathology Randwick	NSW Health Pathology - Institute of Clinical Pathology and Medical Research; Centre for Infectious Diseases and Microbiology Laboratory Services; Westmead Hospital; University of Sydney	Eden J-S et al	https://www.gisaid.org	Revealing COVID-19 transmission in Australia by SARS-CoV-2 genome sequencing and agent-based modeling	https://www.nature.com/articles/s41591-020-1000-7	2020-02-11
Australia/VIC01/2020	ncov	EPI_ISL_406844	2020-01-25	Oceania	Australia	Victoria	Clayton AU	Monash Medical Centre	Collaboration between the University of Melbourne at The Peter Doherty Institute for Infection and Immunity, and the Victorian Infectious Disease Reference Laboratory	Caly et al	https://www.gisaid.org	Isolation and rapid sharing of the 2019 novel coronavirus (SARS-CoV-2) from the first patient diagnosed with COVID-19 in Australia	https://dx.doi.org/10.5694/mja2.50569	2020-01-31
Australia/VIC03/2020	ncov	EPI_ISL_416411	2020-01-25	Oceania	Australia	Victoria	Melbourne	Victorian Infectious Diseases Reference Laboratory (VIDRL)	Victorian Infectious Diseases Reference Laboratory and Microbiological Diagnostic Unit Public Health Laboratory, Doherty Institute	Caly L. et al	https://www.gisaid.org	Tracking the COVID-19 pandemic in Australia using genomics	https://dx.doi.org/10.1101/2020.05.12.20099929	2020-03-20
Beijing/Wuhan_IME-BJ02/2020	ncov	EPI_ISL_424356	2020-01-25	Asia	China	Beijing		unknown	Beijing Institute of Microbiology and Epidemiology	Fan et al	https://www.gisaid.org	?	?	2020-04-07
Canada/ON_PHL2445/2020	ncov	EPI_ISL_413014	2020-01-25	North America	Canada	Ontario		Public Health Ontario Laboratory	Ontario Agency for Health Protection and Promotion (OAHPP)	Alireza Eshaghi et al	https://www.gisaid.org	?	?	2020-03-02
Canada/ON_PHL4181/2020	ncov	EPI_ISL_418327	2020-01-25	North America	Canada	Ontario		Public Health Ontario Laboratories	Public Health Ontario Laboratories	Alireza Eshaghi et al	https://www.gisaid.org	?	?	2020-03-30
Ganzhou/JX81/2020	ncov	EPI_ISL_421242	2020-01-25	Asia	China	Jiangxi	Ganzhou	Jiangxi Province Center for Disease Control and Prevention	Jiangxi Province Center for Disease Control and Prevention	JianXiong Li et al	https://www.gisaid.org	?	?	2020-04-07
Guangdong/20SF602/2020	ncov	EPI_ISL_428464	2020-01-25	Asia	China	Guangdong	Zhanjiang	Guangdong Provincial Center for Diseases Control and Prevention;Guangdong Provincial Institute of Public Health	School of Public Health, The University of Hong Kong	Bosheng Li et al	https://www.gisaid.org	?	?	2020-04-21
Hangzhou/HZ481/2020	ncov	EPI_ISL_418512	2020-01-25	Asia	China	Zhejiang	Hangzhou	Hangzhou Center for Disease Control and Prevention	Inspection Center of Hangzhou Center for Disease Control and Prevention	Yu hua et al	https://www.gisaid.org	?	?	2020-03-30
Hangzhou/HZ551/2020	ncov	EPI_ISL_418513	2020-01-25	Asia	China	Zhejiang	Hangzhou	Hangzhou Center for Disease Control and Prevention	Inspection Center of Hangzhou Center for Disease Control and Prevention	Yu hua et al	https://www.gisaid.org	?	?	2020-03-30
Hangzhou/HZ576/2020	ncov	EPI_ISL_418514	2020-01-25	Asia	China	Zhejiang	Hangzhou	Hangzhou Center for Disease Control and Prevention	Inspection Center of Hangzhou Center for Disease Control and Prevention	Yu hua et al	https://www.gisaid.org	?	?	2020-03-30
Hangzhou/HZ638/2020	ncov	EPI_ISL_418515	2020-01-25	Asia	China	Zhejiang	Hangzhou	Hangzhou Center for Disease Control and Prevention	Inspection Center of Hangzhou Center for Disease Control and Prevention	Yu hua et al	https://www.gisaid.org	?	?	2020-03-30
Hangzhou/ZJU-01/2020	ncov	EPI_ISL_415709	2020-01-25	Asia	China	Zhejiang	Hangzhou	State Key Laboratory for Diagnosis and Treatment of Infectious Diseases, National Clinical Research Center for Infectious Diseases, First Affiliated Hospital, Zhejiang University School of Medicine, Hangzhou, China. 310003	State Key Laboratory for Diagnosis and Treatment of Infectious Diseases, National Clinical Research Center for Infectious Diseases, First Affiliated Hospital, Zhejiang University School of Medicine, Hangzhou, China. 310003	Hangping Yao et al	https://www.gisaid.org	Patient-derived mutations impact pathogenicity of SARS-CoV-2	https://dx.doi.org/10.1101/2020.04.14.20060160	2020-03-19
Hangzhou/ZJU-03/2020	ncov	EPI_ISL_416044	2020-01-25	Asia	China	Zhejiang	Hangzhou	State Key Laboratory for Diagnosis and Treatment of Infectious Diseases, National Clinical Research Center for Infectious Diseases, First Affiliated Hospital, Zhejiang University School of Medicine, Hangzhou, China 310003	State Key Laboratory for Diagnosis and Treatment of Infectious Diseases, National Clinical Research Center for Infectious Diseases, First Affiliated Hospital, Zhejiang University School of Medicine, Hangzhou, China 310003	Hangping Yao et al	https://www.gisaid.org	Spread of SARS-CoV-2 in the Icelandic Population	https://dx.doi.org/10.1056/NEJMoa2006100	2020-03-20
HongKong/HKPU6_2101/2020	ncov	EPI_ISL_417178	2020-01-25	Asia	Hong Kong	Hong Kong	Hong Kong	Department of Pathology, Princess Margaret Hospital	Department of Health Technology and Informatics, Faculty of Health and Social Science, The Hong Kong Polytechnic University	Kenneth Siu-Sing LEUNG et al	https://www.gisaid.org	A territory-wide study of early COVID-19 outbreak in Hong Kong community: A clinical, epidemiological and phylogenomic investigation	https://dx.doi.org/10.1101/2020.03.30.20045740	2020-03-24
Japan/AI-I-004/2020	ncov	EPI_ISL_407084	2020-01-25	Asia	Japan	Aichi	Aichi	Department of Virology III, National Institute of Infectious Diseases	Pathogen Genomics Center, National Institute of Infectious Diseases	Tsuyoshi Sekizuka et al	https://www.gisaid.org	?	?	2020-02-04
Japan/NA-20-05-1/2020	ncov	EPI_ISL_410531	2020-01-25	Asia	Japan	Nara		Dept. of Pathology, National Institute of Infectious Diseases	Pathogen Genomics Center, National Institute of Infectious Diseases	Tsuyoshi Sekizuka et al	https://www.gisaid.org	?	?	2020-02-17
Lishui/LS111/2020	ncov	EPI_ISL_429852	2020-01-25	Asia	China	Zhejiang	Lishui	Centers for Disease Control and Prevention of Lishui	Department of InspectionÔºåCenters for Disease Control and Prevention of Lishui	Wang Xiaoguang et al	https://www.gisaid.org	?	?	2020-04-24
Nanchang/JX90/2020	ncov	EPI_ISL_421245	2020-01-25	Asia	China	Jiangxi	Nanchang	Jiangxi Province Center for Disease Control and Prevention	Jiangxi Province Center for Disease Control and Prevention	JianXiong Li et al	https://www.gisaid.org	?	?	2020-04-07
Shandong/LY006-2/2020	ncov	EPI_ISL_414939	2020-01-25	Asia	China	Shandong		Shandong Provincial Center for Disease Control and Prevention	Beijing Institute of Microbiology and Epidemiology	Xiao-Lin Jiang et al	https://www.gisaid.org	Transmission Potential of Asymptomatic and Paucisymptomatic Severe Acute Respiratory Syndrome Coronavirus 2 Infections: A 3-Family Cluster Study in China	https://dx.doi.org/10.1093/infdis/jiaa206	2020-03-16
Shandong/LY007-2/2020	ncov	EPI_ISL_414940	2020-01-25	Asia	China	Shandong		Shandong Provincial Center for Disease Control and Prevention	Beijing Institute of Microbiology and Epidemiology	Xiao-Lin Jiang et al	https://www.gisaid.org	Transmission Potential of Asymptomatic and Paucisymptomatic Severe Acute Respiratory Syndrome Coronavirus 2 Infections: A 3-Family Cluster Study in China	https://dx.doi.org/10.1093/infdis/jiaa206	2020-03-16
Shanghai/SH0002/2020	ncov	EPI_ISL_416316	2020-01-25	Asia	China	Shanghai		Shanghai Public Health Clinical Center, Shanghai Medical College, Fudan University	National Research Center for Translational Medicine (Shanghai), Ruijin Hospital affiliated to Shanghai Jiao Tong University School of Medicine & Shanghai Public Health Clinical Center	Shengyue Wang et al	https://www.gisaid.org	?	?	2020-03-20
Shanghai/SH0003/2020	ncov	EPI_ISL_416317	2020-01-25	Asia	China	Shanghai		Shanghai Public Health Clinical Center, Shanghai Medical College, Fudan University	National Research Center for Translational Medicine (Shanghai), Ruijin Hospital affiliated to Shanghai Jiao Tong University School of Medicine & Shanghai Public Health Clinical Center	Shengyue Wang et al	https://www.gisaid.org	?	?	2020-03-20
Singapore/2/2020	ncov	EPI_ISL_407987	2020-01-25	Asia	Singapore	Singapore	Singapore	Singapore General Hospital	Programme in Emerging Infectious Diseases, Duke-NUS Medical School	Danielle E Anderson et al	https://www.gisaid.org	Discovery of a 382-nt deletion during the early evolution of SARS-CoV-2	https://dx.doi.org/doi/10.1101/2020.03.11.987222	2020-02-07
SouthKorea/KCDC03/2020	ncov	EPI_ISL_407193	2020-01-25	Asia	South Korea	Gyeonggi Province	Gyeonggi	Korea Centers for Disease Control & Prevention (KCDC) Center for Laboratory Control of Infectious Diseases Division of Viral Diseases	Korea Centers for Disease Control & Prevention (KCDC) Center for Laboratory Control of Infectious Diseases Division of Viral Diseases	Jeong-Min Kim et al	https://www.gisaid.org	Identification of Coronavirus Isolated from a Patient in Korea with COVID-19	https://www.ncbi.nlm.nih.gov/pmc/articles/PMC7045880/	2020-02-04
Taiwan/CGMH-CGU-01/2020	ncov	EPI_ISL_411915	2020-01-25	Asia	Taiwan	Taiwan	Taoyuan	Laboratory Medicine	Department of Laboratory Medicine, Lin-Kou Chang Gung Memorial Hospital, Taoyuan, Taiwan.	Kuo-Chien Tsao et al	https://www.gisaid.org	SARS-CoV-2 genomic surveillance in Taiwan revealed novel ORF8-deletion mutant and clade possibly associated with infections in Middle East	https://dx.doi.org/10.1080/22221751.2020.1782271	2020-02-21
USA/WA1-A12/2020	ncov	EPI_ISL_407214	2020-01-25	North America	USA	Washington		WA State Department of Health	Pathogen Discovery, Respiratory Viruses Branch, Division of Viral Diseases, Centers for Disease Control and Prevention	Krista Queen et al	https://www.gisaid.org	?	?	2020-02-04
USA/WA1-F6/2020	ncov	EPI_ISL_407215	2020-01-25	North America	USA	Washington		Washington State Department of Health	Pathogen Discovery, Respiratory Viruses Branch, Division of Viral Diseases, Centers for Disease Control and Prevention	Krista Queen et al	https://www.gisaid.org	?	?	2020-02-04
Wuhan/YB012504/2020	ncov	EPI_ISL_450489	2020-01-25	Asia	China	Hubei	Wuhan	Wuhan Institute of Virology, Chinese Academy of Sciences	Wuhan Institute of Virology, Chinese Academy of Sciences	Si et al	https://www.gisaid.org	?	?	2020-03-30
Wuhan/YB012506/2020	ncov	EPI_ISL_450504	2020-01-25	Asia	China	Hubei	Wuhan	unknown	CAS Key Laboratory of Special Pathogens and Biosafety and Center for Emerging Infectious Diseases	Si et al	https://www.gisaid.org	?	?	2020-03-30
Xinyu/JX122/2020	ncov	EPI_ISL_421249	2020-01-25	Asia	China	Jiangxi	Xinyu	Jiangxi Province Center for Disease Control and Prevention	Jiangxi Province Center for Disease Control and Prevention	JianXiong Li et al	https://www.gisaid.org	?	?	2020-04-07
Beijing/105/2020	ncov	EPI_ISL_413518	2020-01-26	Asia	China	Beijing	Beijing	unknown	Infectious Disease Control Center	Li et al	https://www.gisaid.org	?	?	2020-03-06
Guangdong/20SF629/2020	ncov	EPI_ISL_428466	2020-01-26	Asia	China	Guangdong	Dongguan	Guangdong Provincial Center for Diseases Control and Prevention;Guangdong Provincial Institute of Public Health	School of Public Health, The University of Hong Kong	Bosheng Li et al	https://www.gisaid.org	?	?	2020-04-21
Guangdong/20SF630/2020	ncov	EPI_ISL_428467	2020-01-26	Asia	China	Guangdong	Dongguan	Guangdong Provincial Center for Diseases Control and Prevention;Guangdong Provincial Institute of Public Health	School of Public Health, The University of Hong Kong	Bosheng Li et al	https://www.gisaid.org	?	?	2020-04-21
Guangdong/20SF632/2020	ncov	EPI_ISL_428468	2020-01-26	Asia	China	Guangdong	Dongguan	Guangdong Provincial Center for Diseases Control and Prevention;Guangdong Provincial Institute of Public Health	School of Public Health, The University of Hong Kong	Bosheng Li et al	https://www.gisaid.org	?	?	2020-04-21
Hangzhou/ZJU-02/2020	ncov	EPI_ISL_416042	2020-01-26	Asia	China	Zhejiang	Hangzhou	State Key Laboratory for Diagnosis and Treatment of Infectious Diseases, National Clinical Research Center for Infectious Diseases, First Affiliated Hospital, Zhejiang University School of Medicine, Hangzhou, China. 310003	State Key Laboratory for Diagnosis and Treatment of Infectious Diseases, National Clinical Research Center for Infectious Diseases, First Affiliated Hospital, Zhejiang University School of Medicine, Hangzhou, China. 310003	Hangping Yao et al	https://www.gisaid.org	Spread of SARS-CoV-2 in the Icelandic Population	https://dx.doi.org/10.1056/NEJMoa2006100	2020-03-20
Hangzhou/ZJU-08/2020	ncov	EPI_ISL_416473	2020-01-26	Asia	China	Zhejiang	Hangzhou	State Key Laboratory for Diagnosis and Treatment of Infectious Diseases, National Clinical Research Center for Infectious Diseases, First Affiliated Hospital, Zhejiang University School of Medicine, Hangzhou, China 310003	State Key Laboratory for Diagnosis and Treatment of Infectious Diseases, National Clinical Research Center for Infectious Diseases, First Affiliated Hospital, Zhejiang University School of Medicine, Hangzhou, China 310003	Hangping Yao et al	https://www.gisaid.org	Spread of SARS-CoV-2 in the Icelandic Population	https://dx.doi.org/10.1056/NEJMoa2006100	2020-03-22
Jian/JX129/2020	ncov	EPI_ISL_421253	2020-01-26	Asia	China	Jiangxi	Jian	Jiangxi Province Center for Disease Control and Prevention	Jiangxi Province Center for Disease Control and Prevention	JianXiong Li et al	https://www.gisaid.org	?	?	2020-04-07
Shandong/LY004-2/2020	ncov	EPI_ISL_414937	2020-01-26	Asia	China	Shandong		Shandong Provincial Center for Disease Control and Prevention	Beijing Institute of Microbiology and Epidemiology	Xiao-Lin Jiang et al	https://www.gisaid.org	Transmission Potential of Asymptomatic and Paucisymptomatic Severe Acute Respiratory Syndrome Coronavirus 2 Infections: A 3-Family Cluster Study in China	https://dx.doi.org/10.1093/infdis/jiaa206	2020-03-16
Shangrao/JX105/2020	ncov	EPI_ISL_421239	2020-01-26	Asia	China	Jiangxi	Shangrao	Jiangxi Province Center for Disease Control and Prevention	Jiangxi Province Center for Disease Control and Prevention	JianXiong Li et al	https://www.gisaid.org	?	?	2020-04-07
Wuhan/YB012602/2020	ncov	EPI_ISL_450503	2020-01-26	Asia	China	Hubei	Wuhan	unknown	CAS Key Laboratory of Special Pathogens and Biosafety and Center for Emerging Infectious Diseases	Si et al	https://www.gisaid.org	?	?	2020-03-30
Wuhan/YB012605/2020	ncov	EPI_ISL_450502	2020-01-26	Asia	China	Hubei	Wuhan	unknown	CAS Key Laboratory of Special Pathogens and Biosafety and Center for Emerging Infectious Diseases	Si et al	https://www.gisaid.org	?	?	2020-03-30
Wuhan/YB012611/2020	ncov	EPI_ISL_450501	2020-01-26	Asia	China	Hubei	Wuhan	unknown	CAS Key Laboratory of Special Pathogens and Biosafety and Center for Emerging Infectious Diseases	Si et al	https://www.gisaid.org	?	?	2020-03-30
Xinyu/JX124/2020	ncov	EPI_ISL_421260	2020-01-26	Asia	China	Jiangxi	Xinyu	Jiangxi Province Center for Disease Control and Prevention	Jiangxi Province Center for Disease Control and Prevention	JianXiong Li et al	https://www.gisaid.org	?	?	2020-04-07
Beijing/Wuhan_IME-BJ05/2020	ncov	EPI_ISL_424359	2020-01-27	Asia	China	Beijing		unknown	Beijing Institute of Microbiology and Epidemiology	Fan et al	https://www.gisaid.org	?	?	2020-04-07
Cambodia/0012/2020	ncov	EPI_ISL_411902	2020-01-27	Asia	Cambodia	Sihanoukville		Virology Unit, Institut Pasteur du Cambodge.	Virology Unit, Institut Pasteur du Cambodge (Sequencing done by: Jessica E Manning/Jennifer A Bohl at Malaria and Vector Research Research Laboratory, National Institute of Allergy and Infectious Diseases and Vida Ahyong from Chan-Zuckerberg Biohub)	Erik A Karlsson et al	https://www.gisaid.org	Whole genome and phylogenetic analysis of two SARS-CoV-2 strains isolated in Italy in January and February 2020: additional clues on multiple introductions and further circulation in Europe	https://dx.doi.org/10.2807/1560-7917.ES.2020.25.13.2000305	2020-02-21
Guangdong/20SF665/2020	ncov	EPI_ISL_428469	2020-01-27	Asia	China	Guangdong	Zhongshan	Guangdong Provincial Center for Diseases Control and Prevention;Guangdong Provincial Institute of Public Health	School of Public Health, The University of Hong Kong	Bosheng Li et al	https://www.gisaid.org	?	?	2020-04-21
Guangdong/20SF684/2020	ncov	EPI_ISL_428470	2020-01-27	Asia	China	Guangdong	Shantou	Guangdong Provincial Center for Diseases Control and Prevention;Guangdong Provincial Institute of Public Health	School of Public Health, The University of Hong Kong	Bosheng Li et al	https://www.gisaid.org	?	?	2020-04-21
Guangdong/20SF685/2020	ncov	EPI_ISL_428471	2020-01-27	Asia	China	Guangdong	Shantou	Guangdong Provincial Center for Diseases Control and Prevention;Guangdong Provincial Institute of Public Health	School of Public Health, The University of Hong Kong	Bosheng Li et al	https://www.gisaid.org	?	?	2020-04-21
Guangdong/20SF758/2020	ncov	EPI_ISL_428473	2020-01-27	Asia	China	Guangdong	Zhuhai	Guangdong Provincial Center for Diseases Control and Prevention;Guangdong Provincial Institute of Public Health	School of Public Health, The University of Hong Kong	Bosheng Li et al	https://www.gisaid.org	?	?	2020-04-21
Guangzhou/GZMU0057/2020	ncov	EPI_ISL_429100	2020-01-27	Asia	China	Guangdong	Guangzhou	The First Affiliated Hospital of Guangzhou Medical University	BGI-shenzhen & The First Affiliated Hospital of Guangzhou Medical University	et al	https://www.gisaid.org	?	?	2020-04-23
Guangzhou/GZMU0058/2020	ncov	EPI_ISL_429101	2020-01-27	Asia	China	Guangdong	Guangzhou	The First Affiliated Hospital of Guangzhou Medical University	BGI-shenzhen & The First Affiliated Hospital of Guangzhou Medical University	et al	https://www.gisaid.org	?	?	2020-04-23
Guangzhou/GZMU0059/2020	ncov	EPI_ISL_429102	2020-01-27	Asia	China	Guangdong	Guangzhou	The First Affiliated Hospital of Guangzhou Medical University	BGI-shenzhen & The First Affiliated Hospital of Guangzhou Medical University	et al	https://www.gisaid.org	?	?	2020-04-23
HongKong/HKU-903b/2020	ncov	EPI_ISL_434566	2020-01-27	Asia	Hong Kong	Hong Kong		unknown	Microbiology	To et al	https://www.gisaid.org	?	?	2020-04-20
HongKong/HKU-907a/2020	ncov	EPI_ISL_434567	2020-01-27	Asia	Hong Kong	Hong Kong		unknown	Microbiology	To et al	https://www.gisaid.org	?	?	2020-04-20
HongKong/HKU-908a/2020	ncov	EPI_ISL_434569	2020-01-27	Asia	Hong Kong	Hong Kong		unknown	Microbiology	To et al	https://www.gisaid.org	?	?	2020-04-20
India/1-27/2020	ncov	EPI_ISL_413522	2020-01-27	Asia	India	Kerala		Indian Council of Medical Research - National Institute of Virology	National Influenza Center, Indian Council of Medical Research - National Institute of Virology	Potdar V et al	https://www.gisaid.org	Full-genome sequences of the first two SARS-CoV-2 viruses from India	https://dx.doi.org/10.4103/ijmr.IJMR_663_20	2020-03-06
Jian/JX169/2020	ncov	EPI_ISL_421256	2020-01-27	Asia	China	Jiangxi	Jian	Jiangxi Province Center for Disease Control and Prevention	Jiangxi Province Center for Disease Control and Prevention	JianXiong Li et al	https://www.gisaid.org	?	?	2020-04-07
Nanchang/JX149/2020	ncov	EPI_ISL_421247	2020-01-27	Asia	China	Jiangxi	Nanchang	Jiangxi Province Center for Disease Control and Prevention	Jiangxi Province Center for Disease Control and Prevention	JianXiong Li et al	https://www.gisaid.org	?	?	2020-04-07
Pingxiang/JX151/2020	ncov	EPI_ISL_421259	2020-01-27	Asia	China	Jiangxi	Pingxiang	Jiangxi Province Center for Disease Control and Prevention	Jiangxi Province Center for Disease Control and Prevention	JianXiong Li et al	https://www.gisaid.org	?	?	2020-04-07
Singapore/15/2020	ncov	EPI_ISL_418996	2020-01-27	Asia	Singapore	Singapore	Singapore	National Public Health Laboratory, National Centre for Infectious Diseases	National Public Health Laboratory, National Centre for Infectious Diseases	Mak TM et al	https://www.gisaid.org	?	?	2020-04-01
Singapore/7/2020	ncov	EPI_ISL_410713	2020-01-27	Asia	Singapore	Singapore	Singapore	National Public Health Laboratory, National Centre for Infectious Diseases	National Public Health Laboratory, National Centre for Infectious Diseases	Octavia S et al	https://www.gisaid.org	?	?	2020-02-18
USA/CA6/2020	ncov	EPI_ISL_410044	2020-01-27	North America	USA	California		California Department of Public Health	Pathogen Discovery, Respiratory Viruses Branch, Division of Viral Diseases, Centers for Disease Control and Prevention	Jing Zhang et al	https://www.gisaid.org	First 12 patients with coronavirus disease 2019 (COVID-19) in the United States	https://dx.doi.org/10.1101/2020.03.09.20032896	2020-02-11
Australia/QLD01/2020	ncov	EPI_ISL_407894	2020-01-28	Oceania	Australia	Queensland	Gold Coast	Pathology Queensland	Public Health Virology Laboratory	Ben Huang et al	https://www.gisaid.org	?	?	2020-02-06
Beijing/231/2020	ncov	EPI_ISL_413519	2020-01-28	Asia	China	Beijing		unknown	Infectious Disease Control Center	Li et al	https://www.gisaid.org	?	?	2020-03-06
Beijing/233/2020	ncov	EPI_ISL_413520	2020-01-28	Asia	China	Beijing		unknown	Infectious Disease Control Center	Li et al	https://www.gisaid.org	?	?	2020-03-06
Beijing/235/2020	ncov	EPI_ISL_413521	2020-01-28	Asia	China	Beijing		unknown	Infectious Disease Control Center	Li et al	https://www.gisaid.org	?	?	2020-03-06
Beijing/Wuhan_IME-BJ03/2020	ncov	EPI_ISL_424357	2020-01-28	Asia	China	Beijing		unknown	Beijing Institute of Microbiology and Epidemiology	Fan et al	https://www.gisaid.org	?	?	2020-04-07
Beijing/Wuhan_IME-BJ04/2020	ncov	EPI_ISL_424358	2020-01-28	Asia	China	Beijing		unknown	Beijing Institute of Microbiology and Epidemiology	Fan et al	https://www.gisaid.org	?	?	2020-04-07
France/IDF0386-islP1/2020	ncov	EPI_ISL_411219	2020-01-28	Europe	France	Ile de France	Paris	Department of Infectious and Tropical Diseases, Bichat Claude Bernard Hospital, Paris	Laboratoire Virpath, CIRI U111, UCBL1, INSERM, CNRS, ENS Lyon	Olivier Terrier et al	https://www.gisaid.org	Whole genome and phylogenetic analysis of two SARS-CoV-2 strains isolated in Italy in January and February 2020: additional clues on multiple introductions and further circulation in Europe	https://dx.doi.org/10.2807/1560-7917.ES.2020.25.13.2000305	2020-02-19
France/IDF0386-islP3/2020	ncov	EPI_ISL_411220	2020-01-28	Europe	France	Ile de France	Paris	Department of Infectious and Tropical Diseases, Bichat Claude Bernard Hospital, Paris	Laboratoire Virpath, CIRI U111, UCBL1, INSERM, CNRS, ENS Lyon	Olivier Terrier et al	https://www.gisaid.org	Whole genome and phylogenetic analysis of two SARS-CoV-2 strains isolated in Italy in January and February 2020: additional clues on multiple introductions and further circulation in Europe	https://dx.doi.org/10.2807/1560-7917.ES.2020.25.13.2000305	2020-02-19
Germany/BavPat1/2020	ncov	EPI_ISL_406862	2020-01-28	Europe	Germany	Bavaria	Starnberg	Charit√© Universit√§tsmedizin Berlin, Institute of Virology; Institut f√ºr Mikrobiologie der Bundeswehr, Munich	Charit√© Universit√§tsmedizin Berlin, Institute of Virology	Victor M Corman et al	https://www.gisaid.org	Whole genome and phylogenetic analysis of two SARS-CoV-2 strains isolated in Italy in January and February 2020: additional clues on multiple introductions and further circulation in Europe	https://dx.doi.org/10.2807/1560-7917.ES.2020.25.13.2000305	2020-01-31
Guangdong/20SF753/2020	ncov	EPI_ISL_428472	2020-01-28	Asia	China	Guangdong	Zhuhai	Guangdong Provincial Center for Diseases Control and Prevention;Guangdong Provincial Institute of Public Health	School of Public Health, The University of Hong Kong	Bosheng Li et al	https://www.gisaid.org	?	?	2020-04-21
Guangdong/20SF808/2020	ncov	EPI_ISL_428474	2020-01-28	Asia	China	Guangdong	Huizhou	Guangdong Provincial Center for Diseases Control and Prevention;Guangdong Provincial Institute of Public Health	School of Public Health, The University of Hong Kong	Bosheng Li et al	https://www.gisaid.org	?	?	2020-04-21
Guangdong/20SF812/2020	ncov	EPI_ISL_428475	2020-01-28	Asia	China	Guangdong	Huizhou	Guangdong Provincial Center for Diseases Control and Prevention;Guangdong Provincial Institute of Public Health	School of Public Health, The University of Hong Kong	Bosheng Li et al	https://www.gisaid.org	?	?	2020-04-21
Guangdong/20SF813/2020	ncov	EPI_ISL_428476	2020-01-28	Asia	China	Guangdong	Huizhou	Guangdong Provincial Center for Diseases Control and Prevention;Guangdong Provincial Institute of Public Health	School of Public Health, The University of Hong Kong	Bosheng Li et al	https://www.gisaid.org	?	?	2020-04-21
Guangdong/20SF822/2020	ncov	EPI_ISL_428477	2020-01-28	Asia	China	Guangdong	Foshan	Guangdong Provincial Center for Diseases Control and Prevention;Guangdong Provincial Institute of Public Health	School of Public Health, The University of Hong Kong	Bosheng Li et al	https://www.gisaid.org	?	?	2020-04-21
Hangzhou/ZJU-09/2020	ncov	EPI_ISL_416474	2020-01-28	Asia	China	Zhejiang	Hangzhou	State Key Laboratory for Diagnosis and Treatment of Infectious Diseases, National Clinical Research Center for Infectious Diseases, First Affiliated Hospital, Zhejiang University School of Medicine, Hangzhou, China 310003	State Key Laboratory for Diagnosis and Treatment of Infectious Diseases, National Clinical Research Center for Infectious Diseases, First Affiliated Hospital, Zhejiang University School of Medicine, Hangzhou, China 310003	Hangping Yao et al	https://www.gisaid.org	Spread of SARS-CoV-2 in the Icelandic Population	https://dx.doi.org/10.1056/NEJMoa2006100	2020-03-22
Lishui/LS556/2020	ncov	EPI_ISL_429853	2020-01-28	Asia	China	Zhejiang	Lishui	Centers for Disease Control and Prevention of Lishui	Department of InspectionÔºåCenters for Disease Control and Prevention of Lishui	Wang Xiaoguang et al	https://www.gisaid.org	?	?	2020-04-24
Malaysia/IMR_WC085/2020	ncov	EPI_ISL_430443	2020-01-28	Asia	Malaysia	Malaysia		Institute for Medical Research, Infectious Disease Research Centre, National Institutes of Health, Ministry of Health Malaysia	Institute for Medical Research, Infectious Disease Research Centre, National Institutes of Health, Ministry of Health Malaysia	Suppiah.J et al	https://www.gisaid.org	?	?	2020-04-27
Shanghai/SH0004/2020	ncov	EPI_ISL_416318	2020-01-28	Asia	China	Shanghai		Shanghai Public Health Clinical Center, Shanghai Medical College, Fudan University	National Research Center for Translational Medicine (Shanghai), Ruijin Hospital affiliated to Shanghai Jiao Tong University School of Medicine & Shanghai Public Health Clinical Center	Shengyue Wang et al	https://www.gisaid.org	?	?	2020-03-20
Shanghai/SH0005/2020	ncov	EPI_ISL_416319	2020-01-28	Asia	China	Shanghai		Shanghai Public Health Clinical Center, Shanghai Medical College, Fudan University	National Research Center for Translational Medicine (Shanghai), Ruijin Hospital affiliated to Shanghai Jiao Tong University School of Medicine & Shanghai Public Health Clinical Center	Shengyue Wang et al	https://www.gisaid.org	?	?	2020-03-20
Shanghai/SH0007/2020	ncov	EPI_ISL_416320	2020-01-28	Asia	China	Shanghai		Shanghai Public Health Clinical Center, Shanghai Medical College, Fudan University	National Research Center for Translational Medicine (Shanghai), Ruijin Hospital affiliated to Shanghai Jiao Tong University School of Medicine & Shanghai Public Health Clinical Center	Shengyue Wang et al	https://www.gisaid.org	?	?	2020-03-20
Shanghai/SH0008/2020	ncov	EPI_ISL_416321	2020-01-28	Asia	China	Shanghai		Shanghai Public Health Clinical Center, Shanghai Medical College, Fudan University	National Research Center for Translational Medicine (Shanghai), Ruijin Hospital affiliated to Shanghai Jiao Tong University School of Medicine & Shanghai Public Health Clinical Center	Shengyue Wang et al	https://www.gisaid.org	?	?	2020-03-20
Shanghai/SH0014/2020	ncov	EPI_ISL_416327	2020-01-28	Asia	China	Shanghai		Shanghai Public Health Clinical Center, Shanghai Medical College, Fudan University	National Research Center for Translational Medicine (Shanghai), Ruijin Hospital affiliated to Shanghai Jiao Tong University School of Medicine & Shanghai Public Health Clinical Center	Shengyue Wang et al	https://www.gisaid.org	?	?	2020-03-20
Taiwan/4/2020	ncov	EPI_ISL_411927	2020-01-28	Asia	Taiwan	Taiwan	Taipei	Taiwan Centers for Disease Control	Taiwan Centers for Disease Control	Ji-Rong Yang et al	https://www.gisaid.org	Whole genome and phylogenetic analysis of two SARS-CoV-2 strains isolated in Italy in January and February 2020: additional clues on multiple introductions and further circulation in Europe	https://dx.doi.org/10.2807/1560-7917.ES.2020.25.13.2000305	2020-02-21
USA/IL2/2020	ncov	EPI_ISL_410045	2020-01-28	North America	USA	Illinois		IL Department of Public Health Chicago Laboratory	Pathogen Discovery, Respiratory Viruses Branch, Division of Viral Diseases, Centers for Disease Control and Prevention	Yan Li et al	https://www.gisaid.org	First 12 patients with coronavirus disease 2019 (COVID-19) in the United States	https://dx.doi.org/10.1101/2020.03.09.20032896	2020-02-11
Beijing/BJ243/2020	ncov	EPI_ISL_430732	2020-01-29	Asia	China	Beijing		Chinese PLA Institute for Disease Control and Prevention	Chinese PLA Institute for Disease Control and Prevention	Peng Li et al	https://www.gisaid.org	?	?	2020-04-27
Beijing/BJ251/2020	ncov	EPI_ISL_430742	2020-01-29	Asia	China	Beijing		Chinese PLA Institute for Disease Control and Prevention	Chinese PLA Institute for Disease Control and Prevention	Peng Li et al	https://www.gisaid.org	?	?	2020-04-27
Beijing/BJ252/2020	ncov	EPI_ISL_430736	2020-01-29	Asia	China	Beijing		Chinese PLA Institute for Disease Control and Prevention	Chinese PLA Institute for Disease Control and Prevention	Peng Li et al	https://www.gisaid.org	?	?	2020-04-27
Beijing/BJ287/2020	ncov	EPI_ISL_430722	2020-01-29	Asia	China	Beijing		Chinese PLA Institute for Disease Control and Prevention	Chinese PLA Institute for Disease Control and Prevention	Peng Li et al	https://www.gisaid.org	?	?	2020-04-27
Beijing/BJ288/2020	ncov	EPI_ISL_430725	2020-01-29	Asia	China	Beijing		Chinese PLA Institute for Disease Control and Prevention	Chinese PLA Institute for Disease Control and Prevention	Peng Li et al	https://www.gisaid.org	?	?	2020-04-27
Beijing/Wuhan_IME-BJ07/2020	ncov	EPI_ISL_424360	2020-01-29	Asia	China	Beijing		unknown	Beijing Institute of Microbiology and Epidemiology	Fan et al	https://www.gisaid.org	?	?	2020-04-07
China/IQTC02/2020	ncov	EPI_ISL_412967	2020-01-29	Asia	China	Guangdong	Guangzhou	unknown	Technology Centre, Guangzhou Customs	Shi et al	https://www.gisaid.org	?	?	2020-02-29
England/01/2020	ncov	EPI_ISL_407071	2020-01-29	Europe	United Kingdom	England		Respiratory Virus Unit, Microbiology Services Colindale, Public Health England	Respiratory Virus Unit, Microbiology Services Colindale, Public Health England	Monica Galiano et al	https://www.gisaid.org	Preliminary analysis of SARS-CoV-2 importation & establishment of UK transmission lineages	https://virological.org/t/preliminary-analysis-of-sars-cov-2-importation-establishment-of-uk-transmission-lineages/507	2020-02-03
England/02/2020	ncov	EPI_ISL_407073	2020-01-29	Europe	United Kingdom	England		Respiratory Virus Unit, Microbiology Services Colindale, Public Health England	Respiratory Virus Unit, Microbiology Services Colindale, Public Health England	Monica Galiano et al	https://www.gisaid.org	Preliminary analysis of SARS-CoV-2 importation & establishment of UK transmission lineages	https://virological.org/t/preliminary-analysis-of-sars-cov-2-importation-establishment-of-uk-transmission-lineages/507	2020-02-03
Finland/1/2020	ncov	EPI_ISL_407079	2020-01-29	Europe	Finland	Finland	Rovaniemi	Lapland Central Hospital	Department of Virology, University of Helsinki and Helsinki University Hospital, Helsinki, Finland	Teemu Smura et al	https://www.gisaid.org	?	?	2020-02-03
France/IDF0515-isl/2020	ncov	EPI_ISL_410984	2020-01-29	Europe	France	Ile de France	Paris	Department of Infectious and Tropical Diseases, Bichat Claude Bernard Hospital, Paris	National Reference Center for Viruses of Respiratory Infections, Institut Pasteur, Paris	M√©lanie Albert et al	https://www.gisaid.org	Whole genome and phylogenetic analysis of two SARS-CoV-2 strains isolated in Italy in January and February 2020: additional clues on multiple introductions and further circulation in Europe	https://dx.doi.org/10.2807/1560-7917.ES.2020.25.13.2000305	2020-02-18
France/IDF0515/2020	ncov	EPI_ISL_408430	2020-01-29	Europe	France	Ile de France	Paris	Department of Infectious and Tropical Diseases, Bichat Claude Bernard Hospital, Paris	National Reference Center for Viruses of Respiratory Infections, Institut Pasteur, Paris	M√©lanie Albert et al	https://www.gisaid.org	Introductions and early spread of SARS-CoV-2 in France	https://dx.doi.org/10.1101/2020.04.24.059576	2020-02-08
France/IDF0626/2020	ncov	EPI_ISL_408431	2020-01-29	Europe	France	Ile de France	Paris	Sorbonne Universit√©, Inserm et Assistance Publique-H√¥pitaux de Paris (Piti√© Salp√©tri√®re)	National Reference Center for Viruses of Respiratory Infections, Institut Pasteur, Paris	M√©lanie Albert et al	https://www.gisaid.org	Whole genome and phylogenetic analysis of two SARS-CoV-2 strains isolated in Italy in January and February 2020: additional clues on multiple introductions and further circulation in Europe	https://dx.doi.org/10.2807/1560-7917.ES.2020.25.13.2000305	2020-02-08
Guangdong/20SF1107/2020	ncov	EPI_ISL_428441	2020-01-29	Asia	China	Guangdong	Huizhou	Guangdong Provincial Center for Diseases Control and Prevention;Guangdong Provincial Institute of Public Health	School of Public Health, The University of Hong Kong	Bosheng Li et al	https://www.gisaid.org	?	?	2020-04-21
Guangdong/20SF840/2020	ncov	EPI_ISL_428478	2020-01-29	Asia	China	Guangdong	Dongguan	Guangdong Provincial Center for Diseases Control and Prevention;Guangdong Provincial Institute of Public Health	School of Public Health, The University of Hong Kong	Bosheng Li et al	https://www.gisaid.org	?	?	2020-04-21
Guangzhou/GZMU0051/2020	ncov	EPI_ISL_429096	2020-01-29	Asia	China	Guangdong	Guangzhou	The First Affiliated Hospital of Guangzhou Medical University	BGI-shenzhen & The First Affiliated Hospital of Guangzhou Medical University	Yanqun Wang et al	https://www.gisaid.org	?	?	2020-04-23
Guangzhou/GZMU0052/2020	ncov	EPI_ISL_429097	2020-01-29	Asia	China	Guangdong	Guangzhou	The First Affiliated Hospital of Guangzhou Medical University	BGI-shenzhen & The First Affiliated Hospital of Guangzhou Medical University	Yanqun Wang et al	https://www.gisaid.org	?	?	2020-04-23
Guangzhou/GZMU0054/2020	ncov	EPI_ISL_429098	2020-01-29	Asia	China	Guangdong	Guangzhou	The First Affiliated Hospital of Guangzhou Medical University	BGI-shenzhen & The First Affiliated Hospital of Guangzhou Medical University	Yanqun Wang et al	https://www.gisaid.org	?	?	2020-04-23
Guangzhou/GZMU0055/2020	ncov	EPI_ISL_429105	2020-01-29	Asia	China	Guangdong	Guangzhou	The First Affiliated Hospital of Guangzhou Medical University	BGI-shenzhen & The First Affiliated Hospital of Guangzhou Medical University	et al	https://www.gisaid.org	?	?	2020-04-23
Guangzhou/GZMU0056/2020	ncov	EPI_ISL_429099	2020-01-29	Asia	China	Guangdong	Guangzhou	The First Affiliated Hospital of Guangzhou Medical University	BGI-shenzhen & The First Affiliated Hospital of Guangzhou Medical University	et al	https://www.gisaid.org	?	?	2020-04-23
HongKong/HKU-907b/2020	ncov	EPI_ISL_434568	2020-01-29	Asia	Hong Kong	Hong Kong		unknown	Microbiology	To et al	https://www.gisaid.org	?	?	2020-04-20
HongKong/HKU-908b/2020	ncov	EPI_ISL_434570	2020-01-29	Asia	Hong Kong	Hong Kong		unknown	Microbiology	To et al	https://www.gisaid.org	?	?	2020-04-20
Italy/INMI1-cs/2020	ncov	EPI_ISL_410546	2020-01-29	Europe	Italy	Lazio	Rome	INMI Lazzaro Spallanzani IRCCS	Laboratory of Virology, INMI Lazzaro Spallanzani IRCCS	Maria R. Capobianchi et al	https://www.gisaid.org	The first two cases of 2019-nCoV in Italy: Where they come from?	https://dx.doi.org/10.1002/jmv.25699	2020-02-17
Italy/INMI1-isl/2020	ncov	EPI_ISL_410545	2020-01-29	Europe	Italy	Lazio	Rome	INMI Lazzaro Spallanzani IRCCS	Laboratory of Virology, INMI Lazzaro Spallanzani IRCCS	Maria R. Capobianchi et al	https://www.gisaid.org	Whole genome and phylogenetic analysis of two SARS-CoV-2 strains isolated in Italy in January and February 2020: additional clues on multiple introductions and further circulation in Europe	https://dx.doi.org/10.2807/1560-7917.ES.2020.25.13.2000305	2020-02-17
Italy/SPL1/2020	ncov	EPI_ISL_412974	2020-01-29	Europe	Italy	Lazio	Rome	Department of Infectious Diseases, Istituto Superiore di Sanit√†, Rome, Italy	Virology Laboratory, Scientific Department, Army Medical Center	Paola Stefanelli et al	https://www.gisaid.org	Whole genome and phylogenetic analysis of two SARS-CoV-2 strains isolated in Italy in January and February 2020: additional clues on multiple introductions and further circulation in Europe	https://dx.doi.org/10.2807/1560-7917.ES.2020.25.13.2000305	2020-03-01
Japan/KY-V-029/2020	ncov	EPI_ISL_408669	2020-01-29	Asia	Japan	Kyoto	Kyoto	Dept. of Virology III, National Institute of Infectious Diseases	Pathogen Genomics Center, National Institute of Infectious Diseases	Tsuyoshi Sekizuka et al	https://www.gisaid.org	?	?	2020-02-10
Japan/TY-WK-012/2020	ncov	EPI_ISL_408665	2020-01-29	Asia	Japan	Tokyo	Tokyo	Dept. of Virology III, National Institute of Infectious Diseases	Pathogen Genomics Center, National Institute of Infectious Diseases	Tsuyoshi Sekizuka et al	https://www.gisaid.org	Whole genome and phylogenetic analysis of two SARS-CoV-2 strains isolated in Italy in January and February 2020: additional clues on multiple introductions and further circulation in Europe	https://dx.doi.org/10.2807/1560-7917.ES.2020.25.13.2000305	2020-02-10
Nanchang/JX155/2020	ncov	EPI_ISL_421262	2020-01-29	Asia	China	Jiangxi	Nanchang	Jiangxi Province Center for Disease Control and Prevention	Jiangxi Province Center for Disease Control and Prevention	JianXiong Li et al	https://www.gisaid.org	?	?	2020-04-07
Nanchang/JX174/2020	ncov	EPI_ISL_421238	2020-01-29	Asia	China	Jiangxi	Nanchang	Jiangxi Province Center for Disease Control and Prevention	Jiangxi Province Center for Disease Control and Prevention	JianXiong Li et al	https://www.gisaid.org	?	?	2020-04-07
Nanchang/JX176/2020	ncov	EPI_ISL_421261	2020-01-29	Asia	China	Jiangxi	Nanchang	Jiangxi Province Center for Disease Control and Prevention	Jiangxi Province Center for Disease Control and Prevention	JianXiong Li et al	https://www.gisaid.org	?	?	2020-04-07
Shanghai/SH0009/2020	ncov	EPI_ISL_416322	2020-01-29	Asia	China	Shanghai		Shanghai Public Health Clinical Center, Shanghai Medical College, Fudan University	National Research Center for Translational Medicine (Shanghai), Ruijin Hospital affiliated to Shanghai Jiao Tong University School of Medicine & Shanghai Public Health Clinical Center	Shengyue Wang et al	https://www.gisaid.org	?	?	2020-03-20
Shanghai/SH0010/2020	ncov	EPI_ISL_416323	2020-01-29	Asia	China	Shanghai		Shanghai Public Health Clinical Center, Shanghai Medical College, Fudan University	National Research Center for Translational Medicine (Shanghai), Ruijin Hospital affiliated to Shanghai Jiao Tong University School of Medicine & Shanghai Public Health Clinical Center	Shengyue Wang et al	https://www.gisaid.org	?	?	2020-03-20
Shanghai/SH0011/2020	ncov	EPI_ISL_416324	2020-01-29	Asia	China	Shanghai		Shanghai Public Health Clinical Center, Shanghai Medical College, Fudan University	National Research Center for Translational Medicine (Shanghai), Ruijin Hospital affiliated to Shanghai Jiao Tong University School of Medicine & Shanghai Public Health Clinical Center	Shengyue Wang et al	https://www.gisaid.org	?	?	2020-03-20
Shanghai/SH0041/2020	ncov	EPI_ISL_416350	2020-01-29	Asia	China	Shanghai		Shanghai Public Health Clinical Center, Shanghai Medical College, Fudan University	National Research Center for Translational Medicine (Shanghai), Ruijin Hospital affiliated to Shanghai Jiao Tong University School of Medicine & Shanghai Public Health Clinical Center	Shengyue Wang et al	https://www.gisaid.org	?	?	2020-03-20
Singapore/20/2020	ncov	EPI_ISL_418993	2020-01-29	Asia	Singapore	Singapore	Singapore	National Public Health Laboratory, National Centre for Infectious Diseases	National Public Health Laboratory, National Centre for Infectious Diseases	Mak TM et al	https://www.gisaid.org	?	?	2020-04-01
Singapore/3Clin/2020	ncov	EPI_ISL_418994	2020-01-29	Asia	Singapore	Singapore	Singapore	National Public Health Laboratory, National Centre for Infectious Diseases	National Public Health Laboratory, National Centre for Infectious Diseases	Mak TM et al	https://www.gisaid.org	?	?	2020-04-01
USA/CA3/2020	ncov	EPI_ISL_408008	2020-01-29	North America	USA	California		California Department of Health	Pathogen Discovery, Respiratory Viruses Branch, Division of Viral Diseases, Centers for Disease Control and Prevention	Krista Queen et al	https://www.gisaid.org	First 12 patients with coronavirus disease 2019 (COVID-19) in the United States	https://dx.doi.org/10.1101/2020.03.09.20032896	2020-02-07
USA/CA4/2020	ncov	EPI_ISL_408009	2020-01-29	North America	USA	California		California Department of Health	Pathogen Discovery, Respiratory Viruses Branch, Division of Viral Diseases, Centers for Disease Control and Prevention	Krista Queen et al	https://www.gisaid.org	First 12 patients with coronavirus disease 2019 (COVID-19) in the United States	https://dx.doi.org/10.1101/2020.03.09.20032896	2020-02-07
USA/CA5/2020	ncov	EPI_ISL_408010	2020-01-29	North America	USA	California		California Department of Health	Pathogen Discovery, Respiratory Viruses Branch, Division of Viral Diseases, Centers for Disease Control and Prevention	Ying Tao et al	https://www.gisaid.org	First 12 patients with coronavirus disease 2019 (COVID-19) in the United States	https://dx.doi.org/10.1101/2020.03.09.20032896	2020-02-07
USA/MA1/2020	ncov	EPI_ISL_409067	2020-01-29	North America	USA	Massachusetts	Boston	Massachusetts Department of Public Health	Pathogen Discovery, Respiratory Viruses Branch, Division of Viral Diseases, Centers for Disease Control and Prevention	Clinton R. Paden et al	https://www.gisaid.org	First 12 patients with coronavirus disease 2019 (COVID-19) in the United States	https://dx.doi.org/10.1101/2020.03.09.20032896	2020-02-10
Australia/QLD02/2020	ncov	EPI_ISL_407896	2020-01-30	Oceania	Australia	Queensland	Gold Coast	Pathology Queensland	Public Health Virology Laboratory	Ben Huang et al	https://www.gisaid.org	?	?	2020-02-06
Guangdong/2020XN4239-P0034/2020	ncov	EPI_ISL_413888	2020-01-30	Asia	China	Guangdong		Guangdong Provincial Institution of Public Health, Guangdong Provinical Center for Disease Control and Prevention	Guangdong Provincial Institution of Public Health	Jing Lu et al	https://www.gisaid.org	Genomic Epidemiology of SARS-CoV-2 in Guangdong Province, China	https://dx.doi.org/10.1016/j.cell.2020.04.023	2020-03-09
Guangdong/2020XN4243-P0035/2020	ncov	EPI_ISL_413853	2020-01-30	Asia	China	Guangdong		Guangdong Provincial Institution of Public Health, Guangdong Provinical Center for Disease Control and Prevention	Guangdong Provincial Institution of Public Health	Jing Lu et al	https://www.gisaid.org	Genomic Epidemiology of SARS-CoV-2 in Guangdong Province, China	https://dx.doi.org/10.1016/j.cell.2020.04.023	2020-03-09
Guangdong/2020XN4273-P0036/2020	ncov	EPI_ISL_413860	2020-01-30	Asia	China	Guangdong		Guangdong Provincial Institution of Public Health, Guangdong Provinical Center for Disease Control and Prevention	Guangdong Provincial Institution of Public Health	Jing Lu et al	https://www.gisaid.org	Genomic Epidemiology of SARS-CoV-2 in Guangdong Province, China	https://dx.doi.org/10.1016/j.cell.2020.04.023	2020-03-09
Guangdong/2020XN4291-P0038/2020	ncov	EPI_ISL_413889	2020-01-30	Asia	China	Guangdong		Guangdong Provincial Institution of Public Health, Guangdong Provinical Center for Disease Control and Prevention	Guangdong Provincial Institution of Public Health	Jing Lu et al	https://www.gisaid.org	Genomic Epidemiology of SARS-CoV-2 in Guangdong Province, China	https://dx.doi.org/10.1016/j.cell.2020.04.023	2020-03-09
Guangdong/2020XN4373-P0039/2020	ncov	EPI_ISL_413851	2020-01-30	Asia	China	Guangdong		Guangdong Provincial Institution of Public Health, Guangdong Provinical Center for Disease Control and Prevention	Guangdong Provincial Institution of Public Health	Jing Lu et al	https://www.gisaid.org	Genomic Epidemiology of SARS-CoV-2 in Guangdong Province, China	https://dx.doi.org/10.1016/j.cell.2020.04.023	2020-03-09
Guangdong/2020XN4433-P0040/2020	ncov	EPI_ISL_413852	2020-01-30	Asia	China	Guangdong		Guangdong Provincial Institution of Public Health, Guangdong Provinical Center for Disease Control and Prevention	Guangdong Provincial Institution of Public Health	Jing Lu et al	https://www.gisaid.org	Genomic Epidemiology of SARS-CoV-2 in Guangdong Province, China	https://dx.doi.org/10.1016/j.cell.2020.04.023	2020-03-09
Guangdong/2020XN4459-P0041/2020	ncov	EPI_ISL_413858	2020-01-30	Asia	China	Guangdong		Guangdong Provincial Institution of Public Health, Guangdong Provinical Center for Disease Control and Prevention	Guangdong Provincial Institution of Public Health	Jing Lu et al	https://www.gisaid.org	Genomic Epidemiology of SARS-CoV-2 in Guangdong Province, China	https://dx.doi.org/10.1016/j.cell.2020.04.023	2020-03-09
Guangdong/2020XN4475-P0042/2020	ncov	EPI_ISL_413854	2020-01-30	Asia	China	Guangdong		Guangdong Provincial Institution of Public Health, Guangdong Provinical Center for Disease Control and Prevention	Guangdong Provincial Institution of Public Health	Jing Lu et al	https://www.gisaid.org	Genomic Epidemiology of SARS-CoV-2 in Guangdong Province, China	https://dx.doi.org/10.1016/j.cell.2020.04.023	2020-03-09
Guangdong/20SF1136/2020	ncov	EPI_ISL_428442	2020-01-30	Asia	China	Guangdong	Shanwei	Guangdong Provincial Center for Diseases Control and Prevention;Guangdong Provincial Institute of Public Health	School of Public Health, The University of Hong Kong	Bosheng Li et al	https://www.gisaid.org	?	?	2020-04-21
Guangdong/20SF1152/2020	ncov	EPI_ISL_428444	2020-01-30	Asia	China	Guangdong	Huizhou	Guangdong Provincial Center for Diseases Control and Prevention;Guangdong Provincial Institute of Public Health	School of Public Health, The University of Hong Kong	Bosheng Li et al	https://www.gisaid.org	?	?	2020-04-21
Guangdong/20SF1153/2020	ncov	EPI_ISL_428445	2020-01-30	Asia	China	Guangdong	Huizhou	Guangdong Provincial Center for Diseases Control and Prevention;Guangdong Provincial Institute of Public Health	School of Public Health, The University of Hong Kong	Bosheng Li et al	https://www.gisaid.org	?	?	2020-04-21
HongKong/HKPU12_2201/2020	ncov	EPI_ISL_417179	2020-01-30	Asia	Hong Kong	Hong Kong	Hong Kong	Department of Pathology, Princess Margaret Hospital	Department of Health Technology and Informatics, Faculty of Health and Social Science, The Hong Kong Polytechnic University	Kenneth Siu-Sing LEUNG et al	https://www.gisaid.org	A territory-wide study of early COVID-19 outbreak in Hong Kong community: A clinical, epidemiological and phylogenomic investigation	https://dx.doi.org/10.1101/2020.03.30.20045740	2020-03-24
HongKong/HKPU23_2601/2020	ncov	EPI_ISL_417183	2020-01-30	Asia	Hong Kong	Hong Kong	Hong Kong	Department of Clinical Pathology, Pamela Youde Nethersole Eastern Hospital	Department of Health Technology and Informatics, Faculty of Health and Social Science, The Hong Kong Polytechnic University	Kenneth Siu-Sing LEUNG et al	https://www.gisaid.org	A territory-wide study of early COVID-19 outbreak in Hong Kong community: A clinical, epidemiological and phylogenomic investigation	https://dx.doi.org/10.1101/2020.03.30.20045740	2020-03-24
HongKong/VB20024950-2/2020	ncov	EPI_ISL_412029	2020-01-30	Asia	Hong Kong	Hong Kong		Hong Kong Department of Health	The University of Hong Kong	Dominic N.C. Tsang et al	https://www.gisaid.org	?	?	2020-02-24
Malaysia/MKAK-CL-2020-5096/2020	ncov	EPI_ISL_416885	2020-01-30	Asia	Malaysia	Selangor		National Public Health Laboratory	Malaysia Genome Institute	Mohd Noor Mat Isa et al	https://www.gisaid.org	?	?	2020-03-23
Nanchang/JX177/2020	ncov	EPI_ISL_421241	2020-01-30	Asia	China	Jiangxi	Nanchang	Jiangxi Province Center for Disease Control and Prevention	Jiangxi Province Center for Disease Control and Prevention	JianXiong Li et al	https://www.gisaid.org	?	?	2020-04-07
Shandong/LY008-2/2020	ncov	EPI_ISL_414941	2020-01-30	Asia	China	Shandong		Shandong Provincial Center for Disease Control and Prevention	Beijing Institute of Microbiology and Epidemiology	Xiao-Lin Jiang et al	https://www.gisaid.org	Transmission Potential of Asymptomatic and Paucisymptomatic Severe Acute Respiratory Syndrome Coronavirus 2 Infections: A 3-Family Cluster Study in China	https://dx.doi.org/10.1093/infdis/jiaa206	2020-03-16
Shanghai/SH0013/2020	ncov	EPI_ISL_416326	2020-01-30	Asia	China	Shanghai		Shanghai Public Health Clinical Center, Shanghai Medical College, Fudan University	National Research Center for Translational Medicine (Shanghai), Ruijin Hospital affiliated to Shanghai Jiao Tong University School of Medicine & Shanghai Public Health Clinical Center	Shengyue Wang et al	https://www.gisaid.org	?	?	2020-03-20
Shanghai/SH0022/2020	ncov	EPI_ISL_416331	2020-01-30	Asia	China	Shanghai		Shanghai Public Health Clinical Center, Shanghai Medical College, Fudan University	National Research Center for Translational Medicine (Shanghai), Ruijin Hospital affiliated to Shanghai Jiao Tong University School of Medicine & Shanghai Public Health Clinical Center	Shengyue Wang et al	https://www.gisaid.org	?	?	2020-03-20
Shanghai/SH0023/2020	ncov	EPI_ISL_416332	2020-01-30	Asia	China	Shanghai		Shanghai Public Health Clinical Center, Shanghai Medical College, Fudan University	National Research Center for Translational Medicine (Shanghai), Ruijin Hospital affiliated to Shanghai Jiao Tong University School of Medicine & Shanghai Public Health Clinical Center	Shengyue Wang et al	https://www.gisaid.org	?	?	2020-03-20
Shanghai/SH0024/2020	ncov	EPI_ISL_416333	2020-01-30	Asia	China	Shanghai		Shanghai Public Health Clinical Center, Shanghai Medical College, Fudan University	National Research Center for Translational Medicine (Shanghai), Ruijin Hospital affiliated to Shanghai Jiao Tong University School of Medicine & Shanghai Public Health Clinical Center	Shengyue Wang et al	https://www.gisaid.org	?	?	2020-03-20
Shanghai/SH0035/2020	ncov	EPI_ISL_416344	2020-01-30	Asia	China	Shanghai		Shanghai Public Health Clinical Center, Shanghai Medical College, Fudan University	National Research Center for Translational Medicine (Shanghai), Ruijin Hospital affiliated to Shanghai Jiao Tong University School of Medicine & Shanghai Public Health Clinical Center	Shengyue Wang et al	https://www.gisaid.org	?	?	2020-03-20
Shanghai/SH0037/2020	ncov	EPI_ISL_416346	2020-01-30	Asia	China	Shanghai		Shanghai Public Health Clinical Center, Shanghai Medical College, Fudan University	National Research Center for Translational Medicine (Shanghai), Ruijin Hospital affiliated to Shanghai Jiao Tong University School of Medicine & Shanghai Public Health Clinical Center	Shengyue Wang et al	https://www.gisaid.org	?	?	2020-03-20
Shanghai/SH0040/2020	ncov	EPI_ISL_416349	2020-01-30	Asia	China	Shanghai		Shanghai Public Health Clinical Center, Shanghai Medical College, Fudan University	National Research Center for Translational Medicine (Shanghai), Ruijin Hospital affiliated to Shanghai Jiao Tong University School of Medicine & Shanghai Public Health Clinical Center	Shengyue Wang et al	https://www.gisaid.org	?	?	2020-03-20
Shanghai/SH0043/2020	ncov	EPI_ISL_416352	2020-01-30	Asia	China	Shanghai		Shanghai Public Health Clinical Center, Shanghai Medical College, Fudan University	National Research Center for Translational Medicine (Shanghai), Ruijin Hospital affiliated to Shanghai Jiao Tong University School of Medicine & Shanghai Public Health Clinical Center	Shengyue Wang et al	https://www.gisaid.org	?	?	2020-03-20
Shanghai/SH0058/2020	ncov	EPI_ISL_416365	2020-01-30	Asia	China	Shanghai		Shanghai Public Health Clinical Center, Shanghai Medical College, Fudan University	National Research Center for Translational Medicine (Shanghai), Ruijin Hospital affiliated to Shanghai Jiao Tong University School of Medicine & Shanghai Public Health Clinical Center	Shengyue Wang et al	https://www.gisaid.org	?	?	2020-03-20
Shanghai/SH0059/2020	ncov	EPI_ISL_416366	2020-01-30	Asia	China	Shanghai		Shanghai Public Health Clinical Center, Shanghai Medical College, Fudan University	National Research Center for Translational Medicine (Shanghai), Ruijin Hospital affiliated to Shanghai Jiao Tong University School of Medicine & Shanghai Public Health Clinical Center	Shengyue Wang et al	https://www.gisaid.org	?	?	2020-03-20
Shanghai/SH0075/2020	ncov	EPI_ISL_416378	2020-01-30	Asia	China	Shanghai		Shanghai Public Health Clinical Center, Shanghai Medical College, Fudan University	National Research Center for Translational Medicine (Shanghai), Ruijin Hospital affiliated to Shanghai Jiao Tong University School of Medicine & Shanghai Public Health Clinical Center	Shengyue Wang et al	https://www.gisaid.org	?	?	2020-03-20
Shanghai/SH0085/2020	ncov	EPI_ISL_416385	2020-01-30	Asia	China	Shanghai		Shanghai Public Health Clinical Center, Shanghai Medical College, Fudan University	National Research Center for Translational Medicine (Shanghai), Ruijin Hospital affiliated to Shanghai Jiao Tong University School of Medicine & Shanghai Public Health Clinical Center	Shengyue Wang et al	https://www.gisaid.org	?	?	2020-03-20
SouthKorea/KCDC05/2020	ncov	EPI_ISL_412869	2020-01-30	Asia	South Korea	Seoul	Seoul	Division of Viral Diseases, Center for Laboratory Control of Infectious Diseases, Korea Centers for Diseases Control and Prevention	Division of Viral Diseases, Center for Laboratory Control of Infectious Diseases, Korea Centers for Diseases Control and Prevention	Jeong-Min Kim et al	https://www.gisaid.org	Whole genome and phylogenetic analysis of two SARS-CoV-2 strains isolated in Italy in January and February 2020: additional clues on multiple introductions and further circulation in Europe	https://dx.doi.org/10.2807/1560-7917.ES.2020.25.13.2000305	2020-02-28
SouthKorea/KCDC06/2020	ncov	EPI_ISL_412870	2020-01-30	Asia	South Korea	Seoul	Seoul	Division of Viral Diseases, Center for Laboratory Control of Infectious Diseases, Korea Centers for Diseases Control and Prevention	Division of Viral Diseases, Center for Laboratory Control of Infectious Diseases, Korea Centers for Diseases Control and Prevention	Jeong-Min Kim et al	https://www.gisaid.org	?	?	2020-02-28
SouthKorea/KCDC2002/2020	ncov	EPI_ISL_425118	2020-01-30	Asia	South Korea	South Korea		Division of Viral Diseases, Center for Laboratory Control of Infectious Diseases, Korea Centers for Diseases Control and Prevention	Division of Viral Diseases, Center for Laboratory Control of Infectious Diseases, Korea Centers for Diseases Control and Prevention	Jeong-Min Kim et al	https://www.gisaid.org	?	?	2020-04-14
Australia/VIC13/2020	ncov	EPI_ISL_419733	2020-01-31	Oceania	Australia	Victoria		Victorian Infectious Diseases Reference Laboratory (VIDRL)	Victorian Infectious Diseases Reference Laboratory and Microbiological Diagnostic Unit Public Health Laboratory, Doherty Institute	Caly L. et al	https://www.gisaid.org	Tracking the COVID-19 pandemic in Australia using genomics	https://dx.doi.org/10.1101/2020.05.12.20099929	2020-04-03
Beijing/BJ390/2020	ncov	EPI_ISL_430730	2020-01-31	Asia	China	Beijing		Chinese PLA Institute for Disease Control and Prevention	Chinese PLA Institute for Disease Control and Prevention	Peng Li et al	https://www.gisaid.org	?	?	2020-04-27
Guangdong/2020XN4276-P0037/2020	ncov	EPI_ISL_413859	2020-01-31	Asia	China	Guangdong		Guangdong Provincial Institution of Public Health, Guangdong Provinical Center for Disease Control and Prevention	Guangdong Provincial Institution of Public Health	Jing Lu et al	https://www.gisaid.org	Genomic Epidemiology of SARS-CoV-2 in Guangdong Province, China	https://dx.doi.org/10.1016/j.cell.2020.04.023	2020-03-09
Guangdong/2020XN4448-P0002/2020	ncov	EPI_ISL_413857	2020-01-31	Asia	China	Guangdong		Guangdong Provincial Institution of Public Health, Guangdong Provinical Center for Disease Control and Prevention	Guangdong Provincial Institution of Public Health	Jing Lu et al	https://www.gisaid.org	Genomic Epidemiology of SARS-CoV-2 in Guangdong Province, China	https://dx.doi.org/10.1016/j.cell.2020.04.023	2020-03-09
Guangdong/20SF1159/2020	ncov	EPI_ISL_428446	2020-01-31	Asia	China	Guangdong	Zhuhai	Guangdong Provincial Center for Diseases Control and Prevention;Guangdong Provincial Institute of Public Health	School of Public Health, The University of Hong Kong	Bosheng Li et al	https://www.gisaid.org	?	?	2020-04-21
India/1-31/2020	ncov	EPI_ISL_413523	2020-01-31	Asia	India	Kerala		Indian Council of Medical Research-National Institute of Virology	National Influenza Center, Indian Council of Medical Research-National Institute of Virology	Potdar V et al	https://www.gisaid.org	Full-genome sequences of the first two SARS-CoV-2 viruses from India	https://dx.doi.org/10.4103/ijmr.IJMR_663_20	2020-03-06
Japan/TY-WK-501/2020	ncov	EPI_ISL_408666	2020-01-31	Asia	Japan	Tokyo	Tokyo	Dept. of Virology III, National Institute of Infectious Diseases	Pathogen Genomics Center, National Institute of Infectious Diseases	Tsuyoshi Sekizuka et al	https://www.gisaid.org	?	?	2020-02-10
Japan/TY-WK-521/2020	ncov	EPI_ISL_408667	2020-01-31	Asia	Japan	Tokyo	Tokyo	Dept. of Virology III, National Institute of Infectious Diseases	Pathogen Genomics Center, National Institute of Infectious Diseases	Tsuyoshi Sekizuka et al	https://www.gisaid.org	?	?	2020-02-10
Lishui/LS559/2020	ncov	EPI_ISL_429855	2020-01-31	Asia	China	Zhejiang	Lishui	Centers for Disease Control and Prevention of Lishui	Department of InspectionÔºåCenters for Disease Control and Prevention of Lishui	Wang Xiaoguang et al	https://www.gisaid.org	?	?	2020-04-24
Shanghai/SH0086/2020	ncov	EPI_ISL_416386	2020-01-31	Asia	China	Shanghai		Shanghai Public Health Clinical Center, Shanghai Medical College, Fudan University	National Research Center for Translational Medicine (Shanghai), Ruijin Hospital affiliated to Shanghai Jiao Tong University School of Medicine & Shanghai Public Health Clinical Center	Shengyue Wang et al	https://www.gisaid.org	?	?	2020-03-20
Shanghai/SH0094/2020	ncov	EPI_ISL_416390	2020-01-31	Asia	China	Shanghai		Shanghai Public Health Clinical Center, Shanghai Medical College, Fudan University	National Research Center for Translational Medicine (Shanghai), Ruijin Hospital affiliated to Shanghai Jiao Tong University School of Medicine & Shanghai Public Health Clinical Center	Shengyue Wang et al	https://www.gisaid.org	?	?	2020-03-20
SouthKorea/KCDC07/2020	ncov	EPI_ISL_412871	2020-01-31	Asia	South Korea	Seoul	Seoul	Division of Viral Diseases, Center for Laboratory Control of Infectious Diseases, Korea Centers for Diseases Control and Prevention	Division of Viral Diseases, Center for Laboratory Control of Infectious Diseases, Korea Centers for Diseases Control and Prevention	Jeong-Min Kim et al	https://www.gisaid.org	?	?	2020-02-28
Taiwan/5/2020	ncov	EPI_ISL_428489	2020-01-31	Asia	Taiwan	Taiwan		Centers for Disease Control, R.O.C. (Taiwan)	Centers for Disease Control, R.O.C. (Taiwan)	Ji-Rong Yang et al	https://www.gisaid.org	?	?	2020-04-21
Taiwan/8/2020	ncov	EPI_ISL_428488	2020-01-31	Asia	Taiwan	Taiwan		Centers for Disease Control, R.O.C. (Taiwan)	Centers for Disease Control, R.O.C. (Taiwan)	Ji-Rong Yang et al	https://www.gisaid.org	?	?	2020-04-21
Taiwan/NTU01/2020	ncov	EPI_ISL_408489	2020-01-31	Asia	Taiwan	Taiwan	Taipei	Department of Laboratory Medicine, National Taiwan University Hospital	Microbial Genomics Core Lab, National Taiwan University Centers of Genomic and Precision Medicine	Shiou-Hwei Yeh et al	https://www.gisaid.org	?	?	2020-02-09
USA/WI1/2020	ncov	EPI_ISL_408670	2020-01-31	North America	USA	Wisconsin		Wisconsin Department of Health Services	Pathogen Discovery, Respiratory Viruses Branch, Division of Viral Diseases, Centers for Disease Control and Prevention	Jing Zhang et al	https://www.gisaid.org	First 12 patients with coronavirus disease 2019 (COVID-19) in the United States	https://dx.doi.org/10.1101/2020.03.09.20032896	2020-02-10
Beijing/BJ414/2020	ncov	EPI_ISL_430727	2020-02-01	Asia	China	Beijing		Chinese PLA Institute for Disease Control and Prevention	Chinese PLA Institute for Disease Control and Prevention	Peng Li et al	https://www.gisaid.org	?	?	2020-04-27
Beijing/BJ416/2020	ncov	EPI_ISL_430723	2020-02-01	Asia	China	Beijing		Chinese PLA Institute for Disease Control and Prevention	Chinese PLA Institute for Disease Control and Prevention	Peng Li et al	https://www.gisaid.org	?	?	2020-04-27
Guangdong/GD2020012-P0022/2020	ncov	EPI_ISL_413886	2020-02-01	Asia	China	Guangdong		Guangdong Provincial Institution of Public Health, Guangdong Provinical Center for Disease Control and Prevention	Guangdong Provincial Institution of Public Health	Jing Lu et al	https://www.gisaid.org	Genomic Epidemiology of SARS-CoV-2 in Guangdong Province, China	https://dx.doi.org/10.1016/j.cell.2020.04.023	2020-03-09
Guangdong/GD2020016-P0011/2020	ncov	EPI_ISL_413885	2020-02-01	Asia	China	Guangdong		Guangdong Provincial Institution of Public Health, Guangdong Provinical Center for Disease Control and Prevention	Guangdong Provincial Institution of Public Health	Jing Lu et al	https://www.gisaid.org	Genomic Epidemiology of SARS-CoV-2 in Guangdong Province, China	https://dx.doi.org/10.1016/j.cell.2020.04.023	2020-03-09
Guangdong/GD2020080-P0010/2020	ncov	EPI_ISL_413861	2020-02-01	Asia	China	Guangdong		Guangdong Provincial Institution of Public Health, Guangdong Provinical Center for Disease Control and Prevention	Guangdong Provincial Institution of Public Health	Jing Lu et al	https://www.gisaid.org	Genomic Epidemiology of SARS-CoV-2 in Guangdong Province, China	https://dx.doi.org/10.1016/j.cell.2020.04.023	2020-03-09
Guangdong/GD2020085-P0043/2020	ncov	EPI_ISL_413887	2020-02-01	Asia	China	Guangdong		Guangdong Provincial Institution of Public Health, Guangdong Provinical Center for Disease Control and Prevention	Guangdong Provincial Institution of Public Health	Jing Lu et al	https://www.gisaid.org	Genomic Epidemiology of SARS-CoV-2 in Guangdong Province, China	https://dx.doi.org/10.1016/j.cell.2020.04.023	2020-03-09
Guangdong/GD2020086-P0021/2020	ncov	EPI_ISL_413862	2020-02-01	Asia	China	Guangdong		Guangdong Provincial Institution of Public Health, Guangdong Provinical Center for Disease Control and Prevention	Guangdong Provincial Institution of Public Health	Jing Lu et al	https://www.gisaid.org	Genomic Epidemiology of SARS-CoV-2 in Guangdong Province, China	https://dx.doi.org/10.1016/j.cell.2020.04.023	2020-03-09
Guangdong/GD2020087-P0008/2020	ncov	EPI_ISL_413863	2020-02-01	Asia	China	Guangdong		Guangdong Provincial Institution of Public Health, Guangdong Provinical Center for Disease Control and Prevention	Guangdong Provincial Institution of Public Health	Jing Lu et al	https://www.gisaid.org	Genomic Epidemiology of SARS-CoV-2 in Guangdong Province, China	https://dx.doi.org/10.1016/j.cell.2020.04.023	2020-03-09
Guangdong/GD2020115-P0009/2020	ncov	EPI_ISL_413884	2020-02-01	Asia	China	Guangdong		Guangdong Provincial Institution of Public Health, Guangdong Provinical Center for Disease Control and Prevention	Guangdong Provincial Institution of Public Health	Jing Lu et al	https://www.gisaid.org	Genomic Epidemiology of SARS-CoV-2 in Guangdong Province, China	https://dx.doi.org/10.1016/j.cell.2020.04.023	2020-03-09
Guangzhou/GZMU0033/2020	ncov	EPI_ISL_429085	2020-02-01	Asia	China	Guangdong	Guangzhou	The First Affiliated Hospital of Guangzhou Medical University	BGI-shenzhen & The First Affiliated Hospital of Guangzhou Medical University	Yanqun Wang et al	https://www.gisaid.org	?	?	2020-04-23
Guangzhou/GZMU0034/2020	ncov	EPI_ISL_429086	2020-02-01	Asia	China	Guangdong	Guangzhou	The First Affiliated Hospital of Guangzhou Medical University	BGI-shenzhen & The First Affiliated Hospital of Guangzhou Medical University	et al	https://www.gisaid.org	?	?	2020-04-23
Guangzhou/GZMU0035/2020	ncov	EPI_ISL_429088	2020-02-01	Asia	China	Guangdong	Guangzhou	The First Affiliated Hospital of Guangzhou Medical University	BGI-shenzhen & The First Affiliated Hospital of Guangzhou Medical University	Yanqun Wang et al	https://www.gisaid.org	?	?	2020-04-23
Guangzhou/GZMU0036/2020	ncov	EPI_ISL_429104	2020-02-01	Asia	China	Guangdong	Guangzhou	The First Affiliated Hospital of Guangzhou Medical University	BGI-shenzhen & The First Affiliated Hospital of Guangzhou Medical University	et al	https://www.gisaid.org	?	?	2020-04-23
HongKong/VB20026565-2/2020	ncov	EPI_ISL_412030	2020-02-01	Asia	Hong Kong	Hong Kong		Hong Kong Department of Health	School of Public Health, The University of Hon g Kong	Dominic N.C. Tsang et al	https://www.gisaid.org	?	?	2020-02-24
Japan/UT-NCGM02/2020	ncov	EPI_ISL_418809	2020-02-01	Asia	Japan	Tokyo		University of Wisconsin - Madison: Influenza Research Institute	University of Wisconsin Madison, AIDS Vaccine Research Laboratories	Katarina Braun et al	https://www.gisaid.org	?	?	2020-03-30
Lishui/LS557/2020	ncov	EPI_ISL_429854	2020-02-01	Asia	China	Zhejiang	Lishui	Centers for Disease Control and Prevention of Lishui	Department of InspectionÔºåCenters for Disease Control and Prevention of Lishui	Wang Xiaoguang et al	https://www.gisaid.org	?	?	2020-04-24
Shanghai/SH0017/2020	ncov	EPI_ISL_416328	2020-02-01	Asia	China	Shanghai		Shanghai Public Health Clinical Center, Shanghai Medical College, Fudan University	National Research Center for Translational Medicine (Shanghai), Ruijin Hospital affiliated to Shanghai Jiao Tong University School of Medicine & Shanghai Public Health Clinical Center	Shengyue Wang et al	https://www.gisaid.org	?	?	2020-03-20
Shanghai/SH0020/2020	ncov	EPI_ISL_416329	2020-02-01	Asia	China	Shanghai		Shanghai Public Health Clinical Center, Shanghai Medical College, Fudan University	National Research Center for Translational Medicine (Shanghai), Ruijin Hospital affiliated to Shanghai Jiao Tong University School of Medicine & Shanghai Public Health Clinical Center	Shengyue Wang et al	https://www.gisaid.org	?	?	2020-03-20
Shanghai/SH0027/2020	ncov	EPI_ISL_416336	2020-02-01	Asia	China	Shanghai		Shanghai Public Health Clinical Center, Shanghai Medical College, Fudan University	National Research Center for Translational Medicine (Shanghai), Ruijin Hospital affiliated to Shanghai Jiao Tong University School of Medicine & Shanghai Public Health Clinical Center	Shengyue Wang et al	https://www.gisaid.org	?	?	2020-03-20
Shanghai/SH0029/2020	ncov	EPI_ISL_416338	2020-02-01	Asia	China	Shanghai		Shanghai Public Health Clinical Center, Shanghai Medical College, Fudan University	National Research Center for Translational Medicine (Shanghai), Ruijin Hospital affiliated to Shanghai Jiao Tong University School of Medicine & Shanghai Public Health Clinical Center	Shengyue Wang et al	https://www.gisaid.org	?	?	2020-03-20
Shanghai/SH0032/2020	ncov	EPI_ISL_416341	2020-02-01	Asia	China	Shanghai		Shanghai Public Health Clinical Center, Shanghai Medical College, Fudan University	National Research Center for Translational Medicine (Shanghai), Ruijin Hospital affiliated to Shanghai Jiao Tong University School of Medicine & Shanghai Public Health Clinical Center	Shengyue Wang et al	https://www.gisaid.org	?	?	2020-03-20
Shanghai/SH0048/2020	ncov	EPI_ISL_416356	2020-02-01	Asia	China	Shanghai		Shanghai Public Health Clinical Center, Shanghai Medical College, Fudan University	National Research Center for Translational Medicine (Shanghai), Ruijin Hospital affiliated to Shanghai Jiao Tong University School of Medicine & Shanghai Public Health Clinical Center	Shengyue Wang et al	https://www.gisaid.org	?	?	2020-03-20
Shanghai/SH0049/2020	ncov	EPI_ISL_416357	2020-02-01	Asia	China	Shanghai		Shanghai Public Health Clinical Center, Shanghai Medical College, Fudan University	National Research Center for Translational Medicine (Shanghai), Ruijin Hospital affiliated to Shanghai Jiao Tong University School of Medicine & Shanghai Public Health Clinical Center	Shengyue Wang et al	https://www.gisaid.org	?	?	2020-03-20
Shanghai/SH0052/2020	ncov	EPI_ISL_416360	2020-02-01	Asia	China	Shanghai		Shanghai Public Health Clinical Center, Shanghai Medical College, Fudan University	National Research Center for Translational Medicine (Shanghai), Ruijin Hospital affiliated to Shanghai Jiao Tong University School of Medicine & Shanghai Public Health Clinical Center	Shengyue Wang et al	https://www.gisaid.org	?	?	2020-03-20
Shanghai/SH0053/2020	ncov	EPI_ISL_416361	2020-02-01	Asia	China	Shanghai		Shanghai Public Health Clinical Center, Shanghai Medical College, Fudan University	National Research Center for Translational Medicine (Shanghai), Ruijin Hospital affiliated to Shanghai Jiao Tong University School of Medicine & Shanghai Public Health Clinical Center	Shengyue Wang et al	https://www.gisaid.org	?	?	2020-03-20
Shanghai/SH0060/2020	ncov	EPI_ISL_416367	2020-02-01	Asia	China	Shanghai		Shanghai Public Health Clinical Center, Shanghai Medical College, Fudan University	National Research Center for Translational Medicine (Shanghai), Ruijin Hospital affiliated to Shanghai Jiao Tong University School of Medicine & Shanghai Public Health Clinical Center	Shengyue Wang et al	https://www.gisaid.org	?	?	2020-03-20
Shanghai/SH0067/2020	ncov	EPI_ISL_416370	2020-02-01	Asia	China	Shanghai		Shanghai Public Health Clinical Center, Shanghai Medical College, Fudan University	National Research Center for Translational Medicine (Shanghai), Ruijin Hospital affiliated to Shanghai Jiao Tong University School of Medicine & Shanghai Public Health Clinical Center	Shengyue Wang et al	https://www.gisaid.org	?	?	2020-03-20
Shanghai/SH0069/2020	ncov	EPI_ISL_416372	2020-02-01	Asia	China	Shanghai		Shanghai Public Health Clinical Center, Shanghai Medical College, Fudan University	National Research Center for Translational Medicine (Shanghai), Ruijin Hospital affiliated to Shanghai Jiao Tong University School of Medicine & Shanghai Public Health Clinical Center	Shengyue Wang et al	https://www.gisaid.org	?	?	2020-03-20
Shanghai/SH0072/2020	ncov	EPI_ISL_416375	2020-02-01	Asia	China	Shanghai		Shanghai Public Health Clinical Center, Shanghai Medical College, Fudan University	National Research Center for Translational Medicine (Shanghai), Ruijin Hospital affiliated to Shanghai Jiao Tong University School of Medicine & Shanghai Public Health Clinical Center	Shengyue Wang et al	https://www.gisaid.org	?	?	2020-03-20
Shanghai/SH0076/2020	ncov	EPI_ISL_416379	2020-02-01	Asia	China	Shanghai		Shanghai Public Health Clinical Center, Shanghai Medical College, Fudan University	National Research Center for Translational Medicine (Shanghai), Ruijin Hospital affiliated to Shanghai Jiao Tong University School of Medicine & Shanghai Public Health Clinical Center	Shengyue Wang et al	https://www.gisaid.org	?	?	2020-03-20
Shanghai/SH0079/2020	ncov	EPI_ISL_416381	2020-02-01	Asia	China	Shanghai		Shanghai Public Health Clinical Center, Shanghai Medical College, Fudan University	National Research Center for Translational Medicine (Shanghai), Ruijin Hospital affiliated to Shanghai Jiao Tong University School of Medicine & Shanghai Public Health Clinical Center	Shengyue Wang et al	https://www.gisaid.org	?	?	2020-03-20
Shanghai/SH0081/2020	ncov	EPI_ISL_416383	2020-02-01	Asia	China	Shanghai		Shanghai Public Health Clinical Center, Shanghai Medical College, Fudan University	National Research Center for Translational Medicine (Shanghai), Ruijin Hospital affiliated to Shanghai Jiao Tong University School of Medicine & Shanghai Public Health Clinical Center	Shengyue Wang et al	https://www.gisaid.org	?	?	2020-03-20
Shanghai/SH0088/2020	ncov	EPI_ISL_416387	2020-02-01	Asia	China	Shanghai		Shanghai Public Health Clinical Center, Shanghai Medical College, Fudan University	National Research Center for Translational Medicine (Shanghai), Ruijin Hospital affiliated to Shanghai Jiao Tong University School of Medicine & Shanghai Public Health Clinical Center	Shengyue Wang et al	https://www.gisaid.org	?	?	2020-03-20
Singapore/3/2020	ncov	EPI_ISL_407988	2020-02-01	Asia	Singapore	Singapore	Singapore	National Centre for Infectious Diseases	Programme in Emerging Infectious Diseases, Duke-NUS Medical School	Danielle E Anderson et al	https://www.gisaid.org	Discovery of a 382-nt deletion during the early evolution of SARS-CoV-2	https://dx.doi.org/doi/10.1101/2020.03.11.987222	2020-02-07
SouthKorea/KCDC12/2020	ncov	EPI_ISL_412872	2020-02-01	Asia	South Korea	Gyeonggi Province	Gyeonggi	Division of Viral Diseases, Center for Laboratory Control of Infectious Diseases, Korea Centers for Diseases Control and Prevention	Division of Viral Diseases, Center for Laboratory Control of Infectious Diseases, Korea Centers for Diseases Control and Prevention	Jeong-Min Kim et al	https://www.gisaid.org	?	?	2020-02-28
Australia/VIC14/2020	ncov	EPI_ISL_419734	2020-02-02	Oceania	Australia	Victoria		Victorian Infectious Diseases Reference Laboratory (VIDRL)	Victorian Infectious Diseases Reference Laboratory and Microbiological Diagnostic Unit Public Health Laboratory, Doherty Institute	Caly L. et al	https://www.gisaid.org	Tracking the COVID-19 pandemic in Australia using genomics	https://dx.doi.org/10.1101/2020.05.12.20099929	2020-04-03
Beijing/BJ492/2020	ncov	EPI_ISL_430728	2020-02-02	Asia	China	Beijing		Chinese PLA Institute for Disease Control and Prevention	Chinese PLA Institute for Disease Control and Prevention	Peng Li et al	https://www.gisaid.org	?	?	2020-04-27
France/IDF0571/2020	ncov	EPI_ISL_411218	2020-02-02	Europe	France	Ile de France	Paris	Department of Infectious and Tropical Diseases, Bichat Claude Bernard Hospital, Paris	Laboratoire Virpath, CIRI U111, UCBL1, INSERM, CNRS, ENS Lyon	Olivier Terrier et al	https://www.gisaid.org	Whole genome and phylogenetic analysis of two SARS-CoV-2 strains isolated in Italy in January and February 2020: additional clues on multiple introductions and further circulation in Europe	https://dx.doi.org/10.2807/1560-7917.ES.2020.25.13.2000305	2020-02-19
Guangdong/GD2020134-P0031/2020	ncov	EPI_ISL_413883	2020-02-02	Asia	China	Guangdong		Guangdong Provincial Institution of Public Health, Guangdong Provinical Center for Disease Control and Prevention	Guangdong Provincial Institution of Public Health	Jing Lu et al	https://www.gisaid.org	Genomic Epidemiology of SARS-CoV-2 in Guangdong Province, China	https://dx.doi.org/10.1016/j.cell.2020.04.023	2020-03-09
Guangdong/GD2020139-P0007/2020	ncov	EPI_ISL_413882	2020-02-02	Asia	China	Guangdong		Guangdong Provincial Institution of Public Health, Guangdong Provinical Center for Disease Control and Prevention	Guangdong Provincial Institution of Public Health	Jing Lu et al	https://www.gisaid.org	Genomic Epidemiology of SARS-CoV-2 in Guangdong Province, China	https://dx.doi.org/10.1016/j.cell.2020.04.023	2020-03-09
Hangzhou/ZJU-06/2020	ncov	EPI_ISL_416047	2020-02-02	Asia	China	Zhejiang	Hangzhou	State Key Laboratory for Diagnosis and Treatment of Infectious Diseases, National Clinical Research Center for Infectious Diseases, First Affiliated Hospital, Zhejiang University School of Medicine, Hangzhou, China 310003	State Key Laboratory for Diagnosis and Treatment of Infectious Diseases, National Clinical Research Center for Infectious Diseases, First Affiliated Hospital, Zhejiang University School of Medicine, Hangzhou, China 310003	Hangping Yao et al	https://www.gisaid.org	Spread of SARS-CoV-2 in the Icelandic Population	https://dx.doi.org/10.1056/NEJMoa2006100	2020-03-20
Shanghai/SH0012/2020	ncov	EPI_ISL_416325	2020-02-02	Asia	China	Shanghai		Shanghai Public Health Clinical Center, Shanghai Medical College, Fudan University	National Research Center for Translational Medicine (Shanghai), Ruijin Hospital affiliated to Shanghai Jiao Tong University School of Medicine & Shanghai Public Health Clinical Center	Shengyue Wang et al	https://www.gisaid.org	?	?	2020-03-20
Shanghai/SH0021/2020	ncov	EPI_ISL_416330	2020-02-02	Asia	China	Shanghai		Shanghai Public Health Clinical Center, Shanghai Medical College, Fudan University	National Research Center for Translational Medicine (Shanghai), Ruijin Hospital affiliated to Shanghai Jiao Tong University School of Medicine & Shanghai Public Health Clinical Center	Shengyue Wang et al	https://www.gisaid.org	?	?	2020-03-20
Shanghai/SH0026/2020	ncov	EPI_ISL_416335	2020-02-02	Asia	China	Shanghai		Shanghai Public Health Clinical Center, Shanghai Medical College, Fudan University	National Research Center for Translational Medicine (Shanghai), Ruijin Hospital affiliated to Shanghai Jiao Tong University School of Medicine & Shanghai Public Health Clinical Center	Shengyue Wang et al	https://www.gisaid.org	?	?	2020-03-20
Shanghai/SH0031/2020	ncov	EPI_ISL_416340	2020-02-02	Asia	China	Shanghai		Shanghai Public Health Clinical Center, Shanghai Medical College, Fudan University	National Research Center for Translational Medicine (Shanghai), Ruijin Hospital affiliated to Shanghai Jiao Tong University School of Medicine & Shanghai Public Health Clinical Center	Shengyue Wang et al	https://www.gisaid.org	?	?	2020-03-20
Shanghai/SH0054/2020	ncov	EPI_ISL_416362	2020-02-02	Asia	China	Shanghai		Shanghai Public Health Clinical Center, Shanghai Medical College, Fudan University	National Research Center for Translational Medicine (Shanghai), Ruijin Hospital affiliated to Shanghai Jiao Tong University School of Medicine & Shanghai Public Health Clinical Center	Shengyue Wang et al	https://www.gisaid.org	?	?	2020-03-20
Shanghai/SH0098/2020	ncov	EPI_ISL_416391	2020-02-02	Asia	China	Shanghai		Shanghai Public Health Clinical Center, Shanghai Medical College, Fudan University	National Research Center for Translational Medicine (Shanghai), Ruijin Hospital affiliated to Shanghai Jiao Tong University School of Medicine & Shanghai Public Health Clinical Center	Shengyue Wang et al	https://www.gisaid.org	?	?	2020-03-20
Shanghai/SH01/2020	ncov	EPI_ISL_414510	2020-02-02	Asia	China	Shanghai		unknown	Key Laboratory of Medical Molecular Virology (MOE/NHC/CAMS)	Zhang et al	https://www.gisaid.org	?	?	2020-03-13
Shanghai/SH0100/2020	ncov	EPI_ISL_416392	2020-02-02	Asia	China	Shanghai		Shanghai Public Health Clinical Center, Shanghai Medical College, Fudan University	National Research Center for Translational Medicine (Shanghai), Ruijin Hospital affiliated to Shanghai Jiao Tong University School of Medicine & Shanghai Public Health Clinical Center	Shengyue Wang et al	https://www.gisaid.org	?	?	2020-03-20
Shanghai/SH0107/2020	ncov	EPI_ISL_416397	2020-02-02	Asia	China	Shanghai		Shanghai Public Health Clinical Center, Shanghai Medical College, Fudan University	National Research Center for Translational Medicine (Shanghai), Ruijin Hospital affiliated to Shanghai Jiao Tong University School of Medicine & Shanghai Public Health Clinical Center	Shengyue Wang et al	https://www.gisaid.org	?	?	2020-03-20
Shanghai/SH0109/2020	ncov	EPI_ISL_416398	2020-02-02	Asia	China	Shanghai		Shanghai Public Health Clinical Center, Shanghai Medical College, Fudan University	National Research Center for Translational Medicine (Shanghai), Ruijin Hospital affiliated to Shanghai Jiao Tong University School of Medicine & Shanghai Public Health Clinical Center	Shengyue Wang et al	https://www.gisaid.org	?	?	2020-03-20
Shanghai/SH0112/2020	ncov	EPI_ISL_416400	2020-02-02	Asia	China	Shanghai		Shanghai Public Health Clinical Center, Shanghai Medical College, Fudan University	National Research Center for Translational Medicine (Shanghai), Ruijin Hospital affiliated to Shanghai Jiao Tong University School of Medicine & Shanghai Public Health Clinical Center	Shengyue Wang et al	https://www.gisaid.org	?	?	2020-03-20
Shanghai/SH0114/2020	ncov	EPI_ISL_416401	2020-02-02	Asia	China	Shanghai		Shanghai Public Health Clinical Center, Shanghai Medical College, Fudan University	National Research Center for Translational Medicine (Shanghai), Ruijin Hospital affiliated to Shanghai Jiao Tong University School of Medicine & Shanghai Public Health Clinical Center	Shengyue Wang et al	https://www.gisaid.org	?	?	2020-03-20
Shanghai/SH0117/2020	ncov	EPI_ISL_416403	2020-02-02	Asia	China	Shanghai		Shanghai Public Health Clinical Center, Shanghai Medical College, Fudan University	National Research Center for Translational Medicine (Shanghai), Ruijin Hospital affiliated to Shanghai Jiao Tong University School of Medicine & Shanghai Public Health Clinical Center	Shengyue Wang et al	https://www.gisaid.org	?	?	2020-03-20
Shanghai/SH0121/2020	ncov	EPI_ISL_416405	2020-02-02	Asia	China	Shanghai		Shanghai Public Health Clinical Center, Shanghai Medical College, Fudan University	National Research Center for Translational Medicine (Shanghai), Ruijin Hospital affiliated to Shanghai Jiao Tong University School of Medicine & Shanghai Public Health Clinical Center	Shengyue Wang et al	https://www.gisaid.org	?	?	2020-03-20
Shanghai/SH0128/2020	ncov	EPI_ISL_416409	2020-02-02	Asia	China	Shanghai		Shanghai Public Health Clinical Center, Shanghai Medical College, Fudan University	National Research Center for Translational Medicine (Shanghai), Ruijin Hospital affiliated to Shanghai Jiao Tong University School of Medicine & Shanghai Public Health Clinical Center	Shengyue Wang et al	https://www.gisaid.org	?	?	2020-03-20
Shangrao/JX1215/2020	ncov	EPI_ISL_421257	2020-02-02	Asia	China	Jiangxi	Shangrao	Jiangxi Province Center for Disease Control and Prevention	Jiangxi Province Center for Disease Control and Prevention	JianXiong Li et al	https://www.gisaid.org	?	?	2020-04-07
Singapore/11/2020	ncov	EPI_ISL_410719	2020-02-02	Asia	Singapore	Singapore	Singapore	National Public Health Laboratory	National Public Health Laboratory	Octavia S et al	https://www.gisaid.org	?	?	2020-02-18
SouthKorea/KCDC2004/2020	ncov	EPI_ISL_426164	2020-02-02	Asia	South Korea	South Korea		Division of Viral Diseases, Center for Laboratory Control of Infectious Diseases, Korea Centers for Diseases Control and Prevention	Division of Viral Diseases, Center for Laboratory Control of Infectious Diseases, Korea Centers for Diseases Control and Prevention	Jeong-Min Kim et al	https://www.gisaid.org	?	?	2020-04-15
SouthKorea/KCDC2006/2020	ncov	EPI_ISL_426168	2020-02-02	Asia	South Korea	South Korea		Division of Viral Diseases, Center for Laboratory Control of Infectious Diseases, Korea Centers for Diseases Control and Prevention	Division of Viral Diseases, Center for Laboratory Control of Infectious Diseases, Korea Centers for Diseases Control and Prevention	Jeong-Min Kim et al	https://www.gisaid.org	?	?	2020-04-15
Belgium/GHB-03021/2020	ncov	EPI_ISL_407976	2020-02-03	Europe	Belgium	Leuven		KU Leuven, Clinical and Epidemiological Virology	KU Leuven, Clinical and Epidemiological Virology	Bert Vanmechelen et al	https://www.gisaid.org	A phylodynamic workflow to rapidly gain insights into the dispersal history and dynamics of SARS-CoV-2 lineages	https://dx.doi.org/10.1101/2020.05.05.078758	2020-02-07
Hangzhou/ZJU-010/2020	ncov	EPI_ISL_418990	2020-02-03	Asia	China	Zhejiang	Hangzhou	State Key Laboratory for Diagnosis and Treatment of Infectious Diseases, National Clinical Research Center for Infectious Diseases, First Affiliated Hospital, Zhejiang University School of Medicine, Hangzhou, China 310003	State Key Laboratory for Diagnosis and Treatment of Infectious Diseases, National Clinical Research Center for Infectious Diseases, First Affiliated Hospital, Zhejiang University School of Medicine, Hangzhou, China 310003	Hangping Yao et al	https://www.gisaid.org	Spread of SARS-CoV-2 in the Icelandic Population	https://dx.doi.org/10.1056/NEJMoa2006100	2020-04-01
Hangzhou/ZJU-07/2020	ncov	EPI_ISL_416425	2020-02-03	Asia	China	Zhejiang	Hangzhou	State Key Laboratory for Diagnosis and Treatment of Infectious Diseases, National Clinical Research Center for Infectious Diseases, First Affiliated Hospital, Zhejiang University School of Medicine, Hangzhou, China 310003	State Key Laboratory for Diagnosis and Treatment of Infectious Diseases, National Clinical Research Center for Infectious Diseases, First Affiliated Hospital, Zhejiang University School of Medicine, Hangzhou, China 310003	Hangping Yao et al	https://www.gisaid.org	Spread of SARS-CoV-2 in the Icelandic Population	https://dx.doi.org/10.1056/NEJMoa2006100	2020-03-21
HongKong/HKPU17_2201/2020	ncov	EPI_ISL_417180	2020-02-03	Asia	Hong Kong	Hong Kong	Hong Kong	Department of Pathology, United Christian Hospital	Department of Health Technology and Informatics, Faculty of Health and Social Science, The Hong Kong Polytechnic University	Kenneth Siu-Sing LEUNG et al	https://www.gisaid.org	A territory-wide study of early COVID-19 outbreak in Hong Kong community: A clinical, epidemiological and phylogenomic investigation	https://dx.doi.org/10.1101/2020.03.30.20045740	2020-03-24
Shanghai/SH0030/2020	ncov	EPI_ISL_416339	2020-02-03	Asia	China	Shanghai		Shanghai Public Health Clinical Center, Shanghai Medical College, Fudan University	National Research Center for Translational Medicine (Shanghai), Ruijin Hospital affiliated to Shanghai Jiao Tong University School of Medicine & Shanghai Public Health Clinical Center	Shengyue Wang et al	https://www.gisaid.org	?	?	2020-03-20
Shangrao/JX1176/2020	ncov	EPI_ISL_421251	2020-02-03	Asia	China	Jiangxi	Shangrao	Jiangxi Province Center for Disease Control and Prevention	Jiangxi Province Center for Disease Control and Prevention	JianXiong Li et al	https://www.gisaid.org	?	?	2020-04-07
Shangrao/JX1177/2020	ncov	EPI_ISL_421250	2020-02-03	Asia	China	Jiangxi	Shangrao	Jiangxi Province Center for Disease Control and Prevention	Jiangxi Province Center for Disease Control and Prevention	JianXiong Li et al	https://www.gisaid.org	?	?	2020-04-07
Shangrao/JX1178/2020	ncov	EPI_ISL_421254	2020-02-03	Asia	China	Jiangxi	Shangrao	Jiangxi Province Center for Disease Control and Prevention	Jiangxi Province Center for Disease Control and Prevention	JianXiong Li et al	https://www.gisaid.org	?	?	2020-04-07
Singapore/4/2020	ncov	EPI_ISL_410535	2020-02-03	Asia	Singapore	Singapore	Singapore	National Centre for Infectious Diseases	Programme in Emerging Infectious Diseases, Duke-NUS Medical School	Danielle E Anderson et al	https://www.gisaid.org	Discovery of a 382-nt deletion during the early evolution of SARS-CoV-2	https://dx.doi.org/doi/10.1101/2020.03.11.987222	2020-02-17
Singapore/8/2020	ncov	EPI_ISL_410714	2020-02-03	Asia	Singapore	Singapore	Singapore	National Public Health Laboratory, National Centre for Infectious Diseases	National Public Health Laboratory, National Centre for Infectious Diseases	Octavia S et al	https://www.gisaid.org	?	?	2020-02-18
Beijing/BJ556/2020	ncov	EPI_ISL_430733	2020-02-04	Asia	China	Beijing		Chinese PLA Institute for Disease Control and Prevention	Chinese PLA Institute for Disease Control and Prevention	Peng Li et al	https://www.gisaid.org	?	?	2020-04-27
Beijing/BJ561/2020	ncov	EPI_ISL_430731	2020-02-04	Asia	China	Beijing		Chinese PLA Institute for Disease Control and Prevention	Chinese PLA Institute for Disease Control and Prevention	Peng Li et al	https://www.gisaid.org	?	?	2020-04-27
Hangzhou/ZJU-011/2020	ncov	EPI_ISL_418991	2020-02-04	Asia	China	Zhejiang	Hangzhou	State Key Laboratory for Diagnosis and Treatment of Infectious Diseases, National Clinical Research Center for Infectious Diseases, First Affiliated Hospital, Zhejiang University School of Medicine, Hangzhou, China 310003	State Key Laboratory for Diagnosis and Treatment of Infectious Diseases, National Clinical Research Center for Infectious Diseases, First Affiliated Hospital, Zhejiang University School of Medicine, Hangzhou, China 310003	Hangping Yao et al	https://www.gisaid.org	Spread of SARS-CoV-2 in the Icelandic Population	https://dx.doi.org/10.1056/NEJMoa2006100	2020-04-01
Malaysia/MKAK-CL-2020-6430/2020	ncov	EPI_ISL_416886	2020-02-04	Asia	Malaysia	Selangor		National Public Health Laboratory	Malaysia Genome Institute	Mohd Noor Mat Isa et al	https://www.gisaid.org	?	?	2020-03-23
Shanghai/SH0028/2020	ncov	EPI_ISL_416337	2020-02-04	Asia	China	Shanghai		Shanghai Public Health Clinical Center, Shanghai Medical College, Fudan University	National Research Center for Translational Medicine (Shanghai), Ruijin Hospital affiliated to Shanghai Jiao Tong University School of Medicine & Shanghai Public Health Clinical Center	Shengyue Wang et al	https://www.gisaid.org	?	?	2020-03-20
Shanghai/SH0033/2020	ncov	EPI_ISL_416342	2020-02-04	Asia	China	Shanghai		Shanghai Public Health Clinical Center, Shanghai Medical College, Fudan University	National Research Center for Translational Medicine (Shanghai), Ruijin Hospital affiliated to Shanghai Jiao Tong University School of Medicine & Shanghai Public Health Clinical Center	Shengyue Wang et al	https://www.gisaid.org	?	?	2020-03-20
Shanghai/SH0034/2020	ncov	EPI_ISL_416343	2020-02-04	Asia	China	Shanghai		Shanghai Public Health Clinical Center, Shanghai Medical College, Fudan University	National Research Center for Translational Medicine (Shanghai), Ruijin Hospital affiliated to Shanghai Jiao Tong University School of Medicine & Shanghai Public Health Clinical Center	Shengyue Wang et al	https://www.gisaid.org	?	?	2020-03-20
Shanghai/SH0036/2020	ncov	EPI_ISL_416345	2020-02-04	Asia	China	Shanghai		Shanghai Public Health Clinical Center, Shanghai Medical College, Fudan University	National Research Center for Translational Medicine (Shanghai), Ruijin Hospital affiliated to Shanghai Jiao Tong University School of Medicine & Shanghai Public Health Clinical Center	Shengyue Wang et al	https://www.gisaid.org	?	?	2020-03-20
Shanghai/SH0044/2020	ncov	EPI_ISL_416353	2020-02-04	Asia	China	Shanghai		Shanghai Public Health Clinical Center, Shanghai Medical College, Fudan University	National Research Center for Translational Medicine (Shanghai), Ruijin Hospital affiliated to Shanghai Jiao Tong University School of Medicine & Shanghai Public Health Clinical Center	Shengyue Wang et al	https://www.gisaid.org	?	?	2020-03-20
Shanghai/SH0045/2020	ncov	EPI_ISL_416354	2020-02-04	Asia	China	Shanghai		Shanghai Public Health Clinical Center, Shanghai Medical College, Fudan University	National Research Center for Translational Medicine (Shanghai), Ruijin Hospital affiliated to Shanghai Jiao Tong University School of Medicine & Shanghai Public Health Clinical Center	Shengyue Wang et al	https://www.gisaid.org	?	?	2020-03-20
Shanghai/SH0047/2020	ncov	EPI_ISL_416355	2020-02-04	Asia	China	Shanghai		Shanghai Public Health Clinical Center, Shanghai Medical College, Fudan University	National Research Center for Translational Medicine (Shanghai), Ruijin Hospital affiliated to Shanghai Jiao Tong University School of Medicine & Shanghai Public Health Clinical Center	Shengyue Wang et al	https://www.gisaid.org	?	?	2020-03-20
Shanghai/SH0083/2020	ncov	EPI_ISL_416384	2020-02-04	Asia	China	Shanghai		Shanghai Public Health Clinical Center, Shanghai Medical College, Fudan University	National Research Center for Translational Medicine (Shanghai), Ruijin Hospital affiliated to Shanghai Jiao Tong University School of Medicine & Shanghai Public Health Clinical Center	Shengyue Wang et al	https://www.gisaid.org	?	?	2020-03-20
Singapore/10/2020	ncov	EPI_ISL_410716	2020-02-04	Asia	Singapore	Singapore	Singapore	National Public Health Laboratory, National Centre for Infectious Diseases	National Centre for Infectious Diseases, National Centre for Infectious Diseases	Octavia S et al	https://www.gisaid.org	?	?	2020-02-18
Singapore/9/2020	ncov	EPI_ISL_410715	2020-02-04	Asia	Singapore	Singapore	Singapore	National Public Health Laboratory, National Centre for Infectious Diseases	National Public Health Laboratory, National Centre for Infectious Diseases	Octavia S et al	https://www.gisaid.org	?	?	2020-02-18
SouthKorea/KCDC2005/2020	ncov	EPI_ISL_426166	2020-02-04	Asia	South Korea	South Korea		Division of Viral Diseases, Center for Laboratory Control of Infectious Diseases, Korea Centers for Diseases Control and Prevention	Division of Viral Diseases, Center for Laboratory Control of Infectious Diseases, Korea Centers for Diseases Control and Prevention	Jeong-Min Kim et al	https://www.gisaid.org	?	?	2020-04-15
Taiwan/CGMH-CGU-02/2020	ncov	EPI_ISL_417518	2020-02-04	Asia	Taiwan	Taiwan	Taoyuan	Laboratory Medicine	Department of Laboratory Medicine, Lin-Kou Chang Gung Memorial Hospital, Taoyuan, Taiwan	Kuo-Chien Tsao et al	https://www.gisaid.org	SARS-CoV-2 genomic surveillance in Taiwan revealed novel ORF8-deletion mutant and clade possibly associated with infections in Middle East	https://dx.doi.org/10.1080/22221751.2020.1782271	2020-03-27
Australia/QLD03/2020	ncov	EPI_ISL_410717	2020-02-05	Oceania	Australia	Queensland	Gold Coast	Pathology Queensland	Public Health Virology Laboratory	Ben Huang et al	https://www.gisaid.org	Whole genome and phylogenetic analysis of two SARS-CoV-2 strains isolated in Italy in January and February 2020: additional clues on multiple introductions and further circulation in Europe	https://dx.doi.org/10.2807/1560-7917.ES.2020.25.13.2000305	2020-02-18
Australia/QLD04/2020	ncov	EPI_ISL_410718	2020-02-05	Oceania	Australia	Queensland	Gold Coast	Pathology Queensland	Public Health Virology Laboratory	Ben Huang et al	https://www.gisaid.org	?	?	2020-02-18
Beijing/BJ589/2020	ncov	EPI_ISL_430738	2020-02-05	Asia	China	Beijing		Chinese PLA Institute for Disease Control and Prevention	Chinese PLA Institute for Disease Control and Prevention	Peng Li et al	https://www.gisaid.org	?	?	2020-04-27
China/IQTC01/2020	ncov	EPI_ISL_412966	2020-02-05	Asia	China	Guangdong	Guangzhou	unknown	Technology Centre, Guangzhou Customs	Shi et al	https://www.gisaid.org	Insights into The Codon Usage Bias of 13 Severe Acute Respiratory Syndrome Coronavirus 2 (SARS-CoV-2) Isolates from Different Geo-locations	http://biorxiv.org/lookup/doi/10.1101/2020.04.01.019463	2020-02-29
England/200641094/2020	ncov	EPI_ISL_414040	2020-02-05	Europe	United Kingdom	England		Respiratory Virus Unit, Microbiology Services Colindale, Public Health England	Respiratory Virus Unit, Microbiology Services Colindale, Public Health England	Monica Galiano et al	https://www.gisaid.org	Preliminary analysis of SARS-CoV-2 importation & establishment of UK transmission lineages	https://virological.org/t/preliminary-analysis-of-sars-cov-2-importation-establishment-of-uk-transmission-lineages/507	2020-03-11
Guangdong/GD2020227-P0029/2020	ncov	EPI_ISL_413880	2020-02-05	Asia	China	Guangdong		Guangdong Provincial Institution of Public Health, Guangdong Provinical Center for Disease Control and Prevention	Guangdong Provincial Institution of Public Health	Jing Lu et al	https://www.gisaid.org	Genomic Epidemiology of SARS-CoV-2 in Guangdong Province, China	https://dx.doi.org/10.1016/j.cell.2020.04.023	2020-03-09
Guangdong/GDSZ202004-P0004/2020	ncov	EPI_ISL_413879	2020-02-05	Asia	China	Guangdong		Guangdong Provincial Institution of Public Health, Guangdong Provinical Center for Disease Control and Prevention	Guangdong Provincial Institution of Public Health	Jing Lu et al	https://www.gisaid.org	Genomic Epidemiology of SARS-CoV-2 in Guangdong Province, China	https://dx.doi.org/10.1016/j.cell.2020.04.023	2020-03-09
Guangdong/GDSZ202008-P0020/2020	ncov	EPI_ISL_413866	2020-02-05	Asia	China	Guangdong		Guangdong Provincial Institution of Public Health, Guangdong Provinical Center for Disease Control and Prevention	Guangdong Provincial Institution of Public Health	Jing Lu et al	https://www.gisaid.org	Genomic Epidemiology of SARS-CoV-2 in Guangdong Province, China	https://dx.doi.org/10.1016/j.cell.2020.04.023	2020-03-09
Guangdong/GDSZ202009-P0032/2020	ncov	EPI_ISL_413881	2020-02-05	Asia	China	Guangdong		Guangdong Provincial Institution of Public Health, Guangdong Provinical Center for Disease Control and Prevention	Guangdong Provincial Institution of Public Health	Jing Lu et al	https://www.gisaid.org	Genomic Epidemiology of SARS-CoV-2 in Guangdong Province, China	https://dx.doi.org/10.1016/j.cell.2020.04.023	2020-03-09
Guangdong/GDSZ202013-P0014/2020	ncov	EPI_ISL_413865	2020-02-05	Asia	China	Guangdong		Guangdong Provincial Institution of Public Health, Guangdong Provinical Center for Disease Control and Prevention	Guangdong Provincial Institution of Public Health	Jing Lu et al	https://www.gisaid.org	Genomic Epidemiology of SARS-CoV-2 in Guangdong Province, China	https://dx.doi.org/10.1016/j.cell.2020.04.023	2020-03-09
Guangdong/GDSZ202015-P0019/2020	ncov	EPI_ISL_413867	2020-02-05	Asia	China	Guangdong		Guangdong Provincial Institution of Public Health, Guangdong Provinical Center for Disease Control and Prevention	Guangdong Provincial Institution of Public Health	Jing Lu et al	https://www.gisaid.org	Genomic Epidemiology of SARS-CoV-2 in Guangdong Province, China	https://dx.doi.org/10.1016/j.cell.2020.04.023	2020-03-09
Guangzhou/GZMU0017/2020	ncov	EPI_ISL_429079	2020-02-05	Asia	China	Guangdong	Guangzhou	The First Affiliated Hospital of Guangzhou Medical University	BGI-shenzhen & The First Affiliated Hospital of Guangzhou Medical University	et al	https://www.gisaid.org	?	?	2020-04-23
Guangzhou/GZMU0019/2020	ncov	EPI_ISL_429080	2020-02-05	Asia	China	Guangdong	Guangzhou	The First Affiliated Hospital of Guangzhou Medical University	BGI-shenzhen & The First Affiliated Hospital of Guangzhou Medical University	et al	https://www.gisaid.org	?	?	2020-04-23
Guangzhou/GZMU0020/2020	ncov	EPI_ISL_429081	2020-02-05	Asia	China	Guangdong	Guangzhou	The First Affiliated Hospital of Guangzhou Medical University	BGI-shenzhen & The First Affiliated Hospital of Guangzhou Medical University	et al	https://www.gisaid.org	?	?	2020-04-23
Guangzhou/GZMU0023/2020	ncov	EPI_ISL_429082	2020-02-05	Asia	China	Guangdong	Guangzhou	The First Affiliated Hospital of Guangzhou Medical University	BGI-shenzhen & The First Affiliated Hospital of Guangzhou Medical University	Yanqun Wang et al	https://www.gisaid.org	?	?	2020-04-23
Guangzhou/GZMU0024/2020	ncov	EPI_ISL_429083	2020-02-05	Asia	China	Guangdong	Guangzhou	The First Affiliated Hospital of Guangzhou Medical University	BGI-shenzhen & The First Affiliated Hospital of Guangzhou Medical University	Yanqun Wang et al	https://www.gisaid.org	?	?	2020-04-23
Guangzhou/GZMU0025/2020	ncov	EPI_ISL_429084	2020-02-05	Asia	China	Guangdong	Guangzhou	The First Affiliated Hospital of Guangzhou Medical University	BGI-shenzhen & The First Affiliated Hospital of Guangzhou Medical University	et al	https://www.gisaid.org	?	?	2020-04-23
HongKong/HKPU19_0402/2020	ncov	EPI_ISL_417181	2020-02-05	Asia	Hong Kong	Hong Kong	Hong Kong	Department of Pathology, United Christian Hospital	Department of Health Technology and Informatics, Faculty of Health and Social Science, The Hong Kong Polytechnic University	Kenneth Siu-Sing LEUNG et al	https://www.gisaid.org	A territory-wide study of early COVID-19 outbreak in Hong Kong community: A clinical, epidemiological and phylogenomic investigation	https://dx.doi.org/10.1101/2020.03.30.20045740	2020-03-24
HongKong/HKPU20_3001/2020	ncov	EPI_ISL_417182	2020-02-05	Asia	Hong Kong	Hong Kong	Hong Kong	Department of Pathology, United Christian Hospital	Department of Health Technology and Informatics, Faculty of Health and Social Science, The Hong Kong Polytechnic University	Kenneth Siu-Sing LEUNG et al	https://www.gisaid.org	A territory-wide study of early COVID-19 outbreak in Hong Kong community: A clinical, epidemiological and phylogenomic investigation	https://dx.doi.org/10.1101/2020.03.30.20045740	2020-03-24
Shanghai/SH0050/2020	ncov	EPI_ISL_416358	2020-02-05	Asia	China	Shanghai		Shanghai Public Health Clinical Center, Shanghai Medical College, Fudan University	National Research Center for Translational Medicine (Shanghai), Ruijin Hospital affiliated to Shanghai Jiao Tong University School of Medicine & Shanghai Public Health Clinical Center	Shengyue Wang et al	https://www.gisaid.org	?	?	2020-03-20
Shanghai/SH0065/2020	ncov	EPI_ISL_416368	2020-02-05	Asia	China	Shanghai		Shanghai Public Health Clinical Center, Shanghai Medical College, Fudan University	National Research Center for Translational Medicine (Shanghai), Ruijin Hospital affiliated to Shanghai Jiao Tong University School of Medicine & Shanghai Public Health Clinical Center	Shengyue Wang et al	https://www.gisaid.org	?	?	2020-03-20
Shanghai/SH0066/2020	ncov	EPI_ISL_416369	2020-02-05	Asia	China	Shanghai		Shanghai Public Health Clinical Center, Shanghai Medical College, Fudan University	National Research Center for Translational Medicine (Shanghai), Ruijin Hospital affiliated to Shanghai Jiao Tong University School of Medicine & Shanghai Public Health Clinical Center	Shengyue Wang et al	https://www.gisaid.org	?	?	2020-03-20
Shanghai/SH0068/2020	ncov	EPI_ISL_416371	2020-02-05	Asia	China	Shanghai		Shanghai Public Health Clinical Center, Shanghai Medical College, Fudan University	National Research Center for Translational Medicine (Shanghai), Ruijin Hospital affiliated to Shanghai Jiao Tong University School of Medicine & Shanghai Public Health Clinical Center	Shengyue Wang et al	https://www.gisaid.org	?	?	2020-03-20
Shanghai/SH0073/2020	ncov	EPI_ISL_416376	2020-02-05	Asia	China	Shanghai		Shanghai Public Health Clinical Center, Shanghai Medical College, Fudan University	National Research Center for Translational Medicine (Shanghai), Ruijin Hospital affiliated to Shanghai Jiao Tong University School of Medicine & Shanghai Public Health Clinical Center	Shengyue Wang et al	https://www.gisaid.org	?	?	2020-03-20
Shanghai/SH0091/2020	ncov	EPI_ISL_416388	2020-02-05	Asia	China	Shanghai		Shanghai Public Health Clinical Center, Shanghai Medical College, Fudan University	National Research Center for Translational Medicine (Shanghai), Ruijin Hospital affiliated to Shanghai Jiao Tong University School of Medicine & Shanghai Public Health Clinical Center	Shengyue Wang et al	https://www.gisaid.org	?	?	2020-03-20
Shangrao/JX1948/2020	ncov	EPI_ISL_421240	2020-02-05	Asia	China	Jiangxi	Shangrao	Jiangxi Province Center for Disease Control and Prevention	Jiangxi Province Center for Disease Control and Prevention	JianXiong Li et al	https://www.gisaid.org	?	?	2020-04-07
SouthKorea/KCDC2007/2020	ncov	EPI_ISL_426169	2020-02-05	Asia	South Korea	South Korea		Division of Viral Diseases, Center for Laboratory Control of Infectious Diseases, Korea Centers for Diseases Control and Prevention	Division of Viral Diseases, Center for Laboratory Control of Infectious Diseases, Korea Centers for Diseases Control and Prevention	Jeong-Min Kim et al	https://www.gisaid.org	?	?	2020-04-15
SouthKorea/KCDC2008/2020	ncov	EPI_ISL_426171	2020-02-05	Asia	South Korea	South Korea		Division of Viral Diseases, Center for Laboratory Control of Infectious Diseases, Korea Centers for Diseases Control and Prevention	Division of Viral Diseases, Center for Laboratory Control of Infectious Diseases, Korea Centers for Diseases Control and Prevention	Jeong-Min Kim et al	https://www.gisaid.org	?	?	2020-04-15
SouthKorea/KCDC2010/2020	ncov	EPI_ISL_426180	2020-02-05	Asia	South Korea	South Korea		Division of Viral Diseases, Center for Laboratory Control of Infectious Diseases, Korea Centers for Diseases Control and Prevention	Division of Viral Diseases, Center for Laboratory Control of Infectious Diseases, Korea Centers for Diseases Control and Prevention	Jeong-Min Kim et al	https://www.gisaid.org	?	?	2020-04-15
Taiwan/NTU02/2020	ncov	EPI_ISL_410218	2020-02-05	Asia	Taiwan	Taiwan	Taipei	Department of Laboratory Medicine, National Taiwan University Hospital	Microbial Genomics Core Lab, National Taiwan University Centers of Genomic and Precision Medicine	Shiou-Hwei Yeh et al	https://www.gisaid.org	Insights into The Codon Usage Bias of 13 Severe Acute Respiratory Syndrome Coronavirus 2 (SARS-CoV-2) Isolates from Different Geo-locations	http://biorxiv.org/lookup/doi/10.1101/2020.04.01.019463	2020-02-13
Beijing/BJ625/2020	ncov	EPI_ISL_430739	2020-02-06	Asia	China	Beijing		Chinese PLA Institute for Disease Control and Prevention	Chinese PLA Institute for Disease Control and Prevention	Peng Li et al	https://www.gisaid.org	?	?	2020-04-27
Guangdong/20SF2546/2020	ncov	EPI_ISL_428458	2020-02-06	Asia	China	Guangdong	Guangzhou	Guangdong Provincial Center for Diseases Control and Prevention;Guangdong Provincial Institute of Public Health	School of Public Health, The University of Hong Kong	Bosheng Li et al	https://www.gisaid.org	?	?	2020-04-21
Malaysia/MKAK-CL-2020-7554/2020	ncov	EPI_ISL_416907	2020-02-06	Asia	Malaysia	Selangor		National Public Health Laboratory	Malaysia Genome Institute	Mohd Noor Mat Isa et al	https://www.gisaid.org	?	?	2020-03-23
Shanghai/SH0025/2020	ncov	EPI_ISL_416334	2020-02-06	Asia	China	Shanghai		Shanghai Public Health Clinical Center, Shanghai Medical College, Fudan University	National Research Center for Translational Medicine (Shanghai), Ruijin Hospital affiliated to Shanghai Jiao Tong University School of Medicine & Shanghai Public Health Clinical Center	Shengyue Wang et al	https://www.gisaid.org	?	?	2020-03-20
Shanghai/SH0038/2020	ncov	EPI_ISL_416347	2020-02-06	Asia	China	Shanghai		Shanghai Public Health Clinical Center, Shanghai Medical College, Fudan University	National Research Center for Translational Medicine (Shanghai), Ruijin Hospital affiliated to Shanghai Jiao Tong University School of Medicine & Shanghai Public Health Clinical Center	Shengyue Wang et al	https://www.gisaid.org	?	?	2020-03-20
Shanghai/SH0039/2020	ncov	EPI_ISL_416348	2020-02-06	Asia	China	Shanghai		Shanghai Public Health Clinical Center, Shanghai Medical College, Fudan University	National Research Center for Translational Medicine (Shanghai), Ruijin Hospital affiliated to Shanghai Jiao Tong University School of Medicine & Shanghai Public Health Clinical Center	Shengyue Wang et al	https://www.gisaid.org	?	?	2020-03-20
Shanghai/SH0042/2020	ncov	EPI_ISL_416351	2020-02-06	Asia	China	Shanghai		Shanghai Public Health Clinical Center, Shanghai Medical College, Fudan University	National Research Center for Translational Medicine (Shanghai), Ruijin Hospital affiliated to Shanghai Jiao Tong University School of Medicine & Shanghai Public Health Clinical Center	Shengyue Wang et al	https://www.gisaid.org	?	?	2020-03-20
Shanghai/SH0051/2020	ncov	EPI_ISL_416359	2020-02-06	Asia	China	Shanghai		Shanghai Public Health Clinical Center, Shanghai Medical College, Fudan University	National Research Center for Translational Medicine (Shanghai), Ruijin Hospital affiliated to Shanghai Jiao Tong University School of Medicine & Shanghai Public Health Clinical Center	Shengyue Wang et al	https://www.gisaid.org	?	?	2020-03-20
Singapore/16/2020	ncov	EPI_ISL_418997	2020-02-06	Asia	Singapore	Singapore	Singapore	National Public Health Laboratory, National Centre for Infectious Diseases	National Public Health Laboratory, National Centre for Infectious Diseases	Mak TM et al	https://www.gisaid.org	?	?	2020-04-01
Singapore/35/2020	ncov	EPI_ISL_422428	2020-02-06	Asia	Singapore	Singapore		National Public Health Laboratory, National Centre for Infectious Diseases	National Public Health Laboratory, National Centre for Infectious Diseases	Mak TM et al	https://www.gisaid.org	?	?	2020-04-10
Singapore/5/2020	ncov	EPI_ISL_410536	2020-02-06	Asia	Singapore	Singapore	Singapore	Singapore General Hospital, Molecular Laboratory, Division of Pathology	Programme in Emerging Infectious Diseases, Duke-NUS Medical School	Danielle E Anderson et al	https://www.gisaid.org	Discovery of a 382-nt deletion during the early evolution of SARS-CoV-2	https://dx.doi.org/doi/10.1101/2020.03.11.987222	2020-02-17
SouthKorea/KCDC24/2020	ncov	EPI_ISL_412873	2020-02-06	Asia	South Korea	Chungcheongnam	Chungcheongnam	Division of Viral Diseases, Center for Laboratory Control of Infectious Diseases, Korea Centers for Diseases Control and Prevention	Division of Viral Diseases, Center for Laboratory Control of Infectious Diseases, Korea Centers for Diseases Control and Prevention	Jeong-Min Kim et al	https://www.gisaid.org	?	?	2020-02-28
SouthKorea/KUMC01/2020	ncov	EPI_ISL_413017	2020-02-06	Asia	South Korea	South Korea		Department of Microbiology, Institute for Viral Diseases, College of Medicine, Korea University	Department of Microbiology, Institute for Viral Diseases, College of Medicine, Korea University	Changmin Kang et al	https://www.gisaid.org	?	?	2020-03-03
SouthKorea/KUMC02/2020	ncov	EPI_ISL_413018	2020-02-06	Asia	South Korea	South Korea		Department of Microbiology, Institute for Viral Diseases, College of Medicine, Korea University	Department of Microbiology, Institute for Viral Diseases, College of Medicine, Korea University	Changmin Kang et al	https://www.gisaid.org	?	?	2020-03-03
USA/CA7/2020	ncov	EPI_ISL_411954	2020-02-06	North America	USA	California		California Department of Public Health	Pathogen Discovery, Respiratory Viruses Branch, Division of Viral Diseases, Centers for Disease Control and Prevention	Krista Queen et al	https://www.gisaid.org	?	?	2020-02-22
Beijing/BJ705/2020	ncov	EPI_ISL_430726	2020-02-07	Asia	China	Beijing		Chinese PLA Institute for Disease Control and Prevention	Chinese PLA Institute for Disease Control and Prevention	Peng Li et al	https://www.gisaid.org	?	?	2020-04-27
Beijing/BJ709/2020	ncov	EPI_ISL_430729	2020-02-07	Asia	China	Beijing		Chinese PLA Institute for Disease Control and Prevention	Chinese PLA Institute for Disease Control and Prevention	Peng Li et al	https://www.gisaid.org	?	?	2020-04-27
Beijing/BJ710/2020	ncov	EPI_ISL_430740	2020-02-07	Asia	China	Beijing		Chinese PLA Institute for Disease Control and Prevention	Chinese PLA Institute for Disease Control and Prevention	Peng Li et al	https://www.gisaid.org	?	?	2020-04-27
England/200690306/2020	ncov	EPI_ISL_414043	2020-02-07	Europe	United Kingdom	England		Respiratory Virus Unit, Microbiology Services Colindale, Public Health England	Respiratory Virus Unit, Microbiology Services Colindale, Public Health England	Monica Galiano et al	https://www.gisaid.org	Preliminary analysis of SARS-CoV-2 importation & establishment of UK transmission lineages	https://virological.org/t/preliminary-analysis-of-sars-cov-2-importation-establishment-of-uk-transmission-lineages/507	2020-03-11
Guangdong/GD2020233-P0027/2020	ncov	EPI_ISL_413856	2020-02-07	Asia	China	Guangdong		Guangdong Provincial Institution of Public Health, Guangdong Provinical Center for Disease Control and Prevention	Guangdong Provincial Institution of Public Health	Jing Lu et al	https://www.gisaid.org	Genomic Epidemiology of SARS-CoV-2 in Guangdong Province, China	https://dx.doi.org/10.1016/j.cell.2020.04.023	2020-03-09
Guangdong/GD2020234-P0023/2020	ncov	EPI_ISL_413855	2020-02-07	Asia	China	Guangdong		Guangdong Provincial Institution of Public Health, Guangdong Provinical Center for Disease Control and Prevention	Guangdong Provincial Institution of Public Health	Jing Lu et al	https://www.gisaid.org	Genomic Epidemiology of SARS-CoV-2 in Guangdong Province, China	https://dx.doi.org/10.1016/j.cell.2020.04.023	2020-03-09
Guangzhou/GZMU0003/2020	ncov	EPI_ISL_429074	2020-02-07	Asia	China	Guangdong	Guangzhou	The First Affiliated Hospital of Guangzhou Medical University	BGI-shenzhen & The First Affiliated Hospital of Guangzhou Medical University	Yanqun Wang et al	https://www.gisaid.org	?	?	2020-04-23
Guangzhou/GZMU0008/2020	ncov	EPI_ISL_429075	2020-02-07	Asia	China	Guangdong	Guangzhou	The First Affiliated Hospital of Guangzhou Medical University	BGI-shenzhen & The First Affiliated Hospital of Guangzhou Medical University	Yanqun Wang et al	https://www.gisaid.org	?	?	2020-04-23
Guangzhou/GZMU0009/2020	ncov	EPI_ISL_429076	2020-02-07	Asia	China	Guangdong	Guangzhou	The First Affiliated Hospital of Guangzhou Medical University	BGI-shenzhen & The First Affiliated Hospital of Guangzhou Medical University	et al	https://www.gisaid.org	?	?	2020-04-23
Guangzhou/GZMU0010/2020	ncov	EPI_ISL_429077	2020-02-07	Asia	China	Guangdong	Guangzhou	The First Affiliated Hospital of Guangzhou Medical University	BGI-shenzhen & The First Affiliated Hospital of Guangzhou Medical University	Yanqun Wang et al	https://www.gisaid.org	?	?	2020-04-23
Guangzhou/GZMU0013/2020	ncov	EPI_ISL_429078	2020-02-07	Asia	China	Guangdong	Guangzhou	The First Affiliated Hospital of Guangzhou Medical University	BGI-shenzhen & The First Affiliated Hospital of Guangzhou Medical University	et al	https://www.gisaid.org	?	?	2020-04-23
HongKong/CUHK1/2020	ncov	EPI_ISL_416314	2020-02-07	Asia	Hong Kong	Hong Kong		Department of Microbiology, Faculty of Medicine, The Chinese University of Hong Kong, Hong Kong SAR, China	Department of Microbiology, Faculty of Medicine, Chinese University of Hong Kong, Hong Kong SAR, China	Zigui Chen et al	https://www.gisaid.org	?	?	2020-03-20
Shanghai/SH0070/2020	ncov	EPI_ISL_416373	2020-02-07	Asia	China	Shanghai		Shanghai Public Health Clinical Center, Shanghai Medical College, Fudan University	National Research Center for Translational Medicine (Shanghai), Ruijin Hospital affiliated to Shanghai Jiao Tong University School of Medicine & Shanghai Public Health Clinical Center	Shengyue Wang et al	https://www.gisaid.org	?	?	2020-03-20
Shanghai/SH0071/2020	ncov	EPI_ISL_416374	2020-02-07	Asia	China	Shanghai		Shanghai Public Health Clinical Center, Shanghai Medical College, Fudan University	National Research Center for Translational Medicine (Shanghai), Ruijin Hospital affiliated to Shanghai Jiao Tong University School of Medicine & Shanghai Public Health Clinical Center	Shengyue Wang et al	https://www.gisaid.org	?	?	2020-03-20
Shanghai/SH0074/2020	ncov	EPI_ISL_416377	2020-02-07	Asia	China	Shanghai		Shanghai Public Health Clinical Center, Shanghai Medical College, Fudan University	National Research Center for Translational Medicine (Shanghai), Ruijin Hospital affiliated to Shanghai Jiao Tong University School of Medicine & Shanghai Public Health Clinical Center	Shengyue Wang et al	https://www.gisaid.org	?	?	2020-03-20
SouthKorea/KCDC2009/2020	ncov	EPI_ISL_426173	2020-02-07	Asia	South Korea	South Korea		Division of Viral Diseases, Center for Laboratory Control of Infectious Diseases, Korea Centers for Diseases Control and Prevention	Division of Viral Diseases, Center for Laboratory Control of Infectious Diseases, Korea Centers for Diseases Control and Prevention	Jeong-Min Kim et al	https://www.gisaid.org	?	?	2020-04-15
Sweden/01/2020	ncov	EPI_ISL_411951	2020-02-07	Europe	Sweden	Sm√•land	J√∂nk√∂ping	unknown	Unit for Laboratory Development and Technology Transfer, Public Health Agency of Sweden	Bengner et al	https://www.gisaid.org	Whole genome and phylogenetic analysis of two SARS-CoV-2 strains isolated in Italy in January and February 2020: additional clues on multiple introductions and further circulation in Europe	https://dx.doi.org/10.2807/1560-7917.ES.2020.25.13.2000305	2020-02-22
Taiwan/TSGH-01/2020	ncov	EPI_ISL_426629	2020-02-07	Asia	Taiwan	Taiwan	Taipei	TSGH-CP molecular lab	TSGH-CP molecular lab	Cherng-Lih Perng et al	https://www.gisaid.org	?	?	2020-04-17
Wuhan/HBCDC-HB-06/2020	ncov	EPI_ISL_412982	2020-02-07	Asia	China	Hubei	Wuhan	Wuhan Lung Hospital	Hubei Provincial Center for Disease Control and Prevention	Bin Fang et al	https://www.gisaid.org	Genome-wide data inferring the evolution and population demography of the novel pneumonia coronavirus (SARS-CoV-2)	https://dx.doi.org/10.1101/2020.03.04.976662	2020-03-02
Wuhan/WH05/2020	ncov	EPI_ISL_408978	2020-02-07	Asia	China	Hubei	Wuhan	Wuhan Fourth Hospital	Beijing Genomics Institute (BGI)	Weijun Chen et al	https://www.gisaid.org	?	?	2020-02-11
Australia/VIC07/2020	ncov	EPI_ISL_416415	2020-02-08	Oceania	Australia	Victoria	Melbourne	Victorian Infectious Diseases Reference Laboratory (VIDRL)	Victorian Infectious Diseases Reference Laboratory and Microbiological Diagnostic Unit Public Health Laboratory, Doherty Institute	Caly L. et al	https://www.gisaid.org	Tracking the COVID-19 pandemic in Australia using genomics	https://dx.doi.org/10.1101/2020.05.12.20099929	2020-03-20
Beijing/BJ752/2020	ncov	EPI_ISL_430724	2020-02-08	Asia	China	Beijing		Chinese PLA Institute for Disease Control and Prevention	Chinese PLA Institute for Disease Control and Prevention	Peng Li et al	https://www.gisaid.org	?	?	2020-04-27
England/200690245/2020	ncov	EPI_ISL_414041	2020-02-08	Europe	United Kingdom	England		Respiratory Virus Unit, Microbiology Services Colindale, Public Health England	Respiratory Virus Unit, Microbiology Services Colindale, Public Health England	Monica Galiano et al	https://www.gisaid.org	Preliminary analysis of SARS-CoV-2 importation & establishment of UK transmission lineages	https://virological.org/t/preliminary-analysis-of-sars-cov-2-importation-establishment-of-uk-transmission-lineages/507	2020-03-11
England/200690300/2020	ncov	EPI_ISL_414042	2020-02-08	Europe	United Kingdom	England		Respiratory Virus Unit, Microbiology Services Colindale, Public Health England	Respiratory Virus Unit, Microbiology Services Colindale, Public Health England	Monica Galiano et al	https://www.gisaid.org	Preliminary analysis of SARS-CoV-2 importation & establishment of UK transmission lineages	https://virological.org/t/preliminary-analysis-of-sars-cov-2-importation-establishment-of-uk-transmission-lineages/507	2020-03-11
England/200690756/2020	ncov	EPI_ISL_414044	2020-02-08	Europe	United Kingdom	England		Respiratory Virus Unit, Microbiology Services Colindale, Public Health England	Respiratory Virus Unit, Microbiology Services Colindale, Public Health England	Monica Galiano et al	https://www.gisaid.org	Preliminary analysis of SARS-CoV-2 importation & establishment of UK transmission lineages	https://virological.org/t/preliminary-analysis-of-sars-cov-2-importation-establishment-of-uk-transmission-lineages/507	2020-03-11
France/RA739/2020	ncov	EPI_ISL_410486	2020-02-08	Europe	France	Auvergne-Rh√¥ne-Alpes	Contamines	CNR Virus des Infections Respiratoires - France SUD	CNR Virus des Infections Respiratoires - France SUD	Bal et al	https://www.gisaid.org	Molecular characterization of SARS-CoV-2 in the first COVID-19 cluster in France reveals an amino acid deletion in nsp2 (Asp268del)	https://dx.doi.org/10.1016/j.cmi.2020.03.020	2020-02-14
Guangzhou/GZMU0037/2020	ncov	EPI_ISL_429089	2020-02-08	Asia	China	Guangdong	Guangzhou	The First Affiliated Hospital of Guangzhou Medical University	BGI-shenzhen & The First Affiliated Hospital of Guangzhou Medical University	Yanqun Wang et al	https://www.gisaid.org	?	?	2020-04-23
Guangzhou/GZMU0039/2020	ncov	EPI_ISL_429090	2020-02-08	Asia	China	Guangdong	Guangzhou	The First Affiliated Hospital of Guangzhou Medical University	BGI-shenzhen & The First Affiliated Hospital of Guangzhou Medical University	Yanqun Wang et al	https://www.gisaid.org	?	?	2020-04-23
Guangzhou/GZMU0041/2020	ncov	EPI_ISL_429091	2020-02-08	Asia	China	Guangdong	Guangzhou	The First Affiliated Hospital of Guangzhou Medical University	BGI-shenzhen & The First Affiliated Hospital of Guangzhou Medical University	Yanqun Wang et al	https://www.gisaid.org	?	?	2020-04-23
Guangzhou/GZMU0045/2020	ncov	EPI_ISL_429092	2020-02-08	Asia	China	Guangdong	Guangzhou	The First Affiliated Hospital of Guangzhou Medical University	BGI-shenzhen & The First Affiliated Hospital of Guangzhou Medical University	Yanqun Wang et al	https://www.gisaid.org	?	?	2020-04-23
Guangzhou/GZMU0046/2020	ncov	EPI_ISL_429093	2020-02-08	Asia	China	Guangdong	Guangzhou	The First Affiliated Hospital of Guangzhou Medical University	BGI-shenzhen & The First Affiliated Hospital of Guangzhou Medical University	Yanqun Wang et al	https://www.gisaid.org	?	?	2020-04-23
Guangzhou/GZMU0049/2020	ncov	EPI_ISL_429094	2020-02-08	Asia	China	Guangdong	Guangzhou	The First Affiliated Hospital of Guangzhou Medical University	BGI-shenzhen & The First Affiliated Hospital of Guangzhou Medical University	et al	https://www.gisaid.org	?	?	2020-04-23
Guangzhou/GZMU0050/2020	ncov	EPI_ISL_429095	2020-02-08	Asia	China	Guangdong	Guangzhou	The First Affiliated Hospital of Guangzhou Medical University	BGI-shenzhen & The First Affiliated Hospital of Guangzhou Medical University	et al	https://www.gisaid.org	?	?	2020-04-23
HongKong/HKPU27_3001/2020	ncov	EPI_ISL_417184	2020-02-08	Asia	Hong Kong	Hong Kong	Hong Kong	Department of Clinical Pathology, Pamela Youde Nethersole Eastern Hospital	Department of Health Technology and Informatics, Faculty of Health and Social Science, The Hong Kong Polytechnic University	Kenneth Siu-Sing LEUNG et al	https://www.gisaid.org	A territory-wide study of early COVID-19 outbreak in Hong Kong community: A clinical, epidemiological and phylogenomic investigation	https://dx.doi.org/10.1101/2020.03.30.20045740	2020-03-24
HongKong/HKPU29_0102/2020	ncov	EPI_ISL_417187	2020-02-08	Asia	Hong Kong	Hong Kong	Hong Kong	Department of Clinical Pathology, Pamela Youde Nethersole Eastern Hospital	Department of Health Technology and Informatics, Faculty of Health and Social Science, The Hong Kong Polytechnic University	Kenneth Siu-Sing LEUNG et al	https://www.gisaid.org	A territory-wide study of early COVID-19 outbreak in Hong Kong community: A clinical, epidemiological and phylogenomic investigation	https://dx.doi.org/10.1101/2020.03.30.20045740	2020-03-24
HongKong/HKPU30_2901/2020	ncov	EPI_ISL_417188	2020-02-08	Asia	Hong Kong	Hong Kong	Hong Kong	Department of Clinical Pathology, Pamela Youde Nethersole Eastern Hospital	Department of Health Technology and Informatics, Faculty of Health and Social Science, The Hong Kong Polytechnic University	Kenneth Siu-Sing LEUNG et al	https://www.gisaid.org	A territory-wide study of early COVID-19 outbreak in Hong Kong community: A clinical, epidemiological and phylogenomic investigation	https://dx.doi.org/10.1101/2020.03.30.20045740	2020-03-24
HongKong/HKPU_2801/2020	ncov	EPI_ISL_417190	2020-02-08	Asia	Hong Kong	Hong Kong	Hong Kong	Department of Clinical Pathology, Pamela Youde Nethersole Eastern Hospital	Department of Health Technology and Informatics, Faculty of Health and Social Science, The Hong Kong Polytechnic University	Kenneth Siu-Sing LEUNG et al	https://www.gisaid.org	A territory-wide study of early COVID-19 outbreak in Hong Kong community: A clinical, epidemiological and phylogenomic investigation	https://dx.doi.org/10.1101/2020.03.30.20045740	2020-03-24
Shanghai/SH0055/2020	ncov	EPI_ISL_416363	2020-02-08	Asia	China	Shanghai		Shanghai Public Health Clinical Center, Shanghai Medical College, Fudan University	National Research Center for Translational Medicine (Shanghai), Ruijin Hospital affiliated to Shanghai Jiao Tong University School of Medicine & Shanghai Public Health Clinical Center	Shengyue Wang et al	https://www.gisaid.org	?	?	2020-03-20
Shanghai/SH0056/2020	ncov	EPI_ISL_416364	2020-02-08	Asia	China	Shanghai		Shanghai Public Health Clinical Center, Shanghai Medical College, Fudan University	National Research Center for Translational Medicine (Shanghai), Ruijin Hospital affiliated to Shanghai Jiao Tong University School of Medicine & Shanghai Public Health Clinical Center	Shengyue Wang et al	https://www.gisaid.org	?	?	2020-03-20
Shanghai/SH0080/2020	ncov	EPI_ISL_416382	2020-02-08	Asia	China	Shanghai		Shanghai Public Health Clinical Center, Shanghai Medical College, Fudan University	National Research Center for Translational Medicine (Shanghai), Ruijin Hospital affiliated to Shanghai Jiao Tong University School of Medicine & Shanghai Public Health Clinical Center	Shengyue Wang et al	https://www.gisaid.org	?	?	2020-03-20
Shangrao/JX1974/2020	ncov	EPI_ISL_421258	2020-02-08	Asia	China	Jiangxi	Shangrao	Jiangxi Province Center for Disease Control and Prevention	Jiangxi Province Center for Disease Control and Prevention	JianXiong Li et al	https://www.gisaid.org	?	?	2020-04-07
Tianmen/HBCDC-HB-07/2020	ncov	EPI_ISL_412983	2020-02-08	Asia	China	Hubei	Tianmen	Tianmen Center for Disease Control and Prevention	Hubei Provincial Center for Disease Control and Prevention	Bin Fang et al	https://www.gisaid.org	Genome-wide data inferring the evolution and population demography of the novel pneumonia coronavirus (SARS-CoV-2)	https://dx.doi.org/10.1101/2020.03.04.976662	2020-03-02
England/09c/2020	ncov	EPI_ISL_412116	2020-02-09	Europe	United Kingdom	England		Respiratory Virus Unit, Microbiology Services Colindale, Public Health England	Respiratory Virus Unit, Microbiology Services Colindale, Public Health England	Monica Galiano et al	https://www.gisaid.org	Preliminary analysis of SARS-CoV-2 importation & establishment of UK transmission lineages	https://virological.org/t/preliminary-analysis-of-sars-cov-2-importation-establishment-of-uk-transmission-lineages/507	2020-02-24
Guangdong/GD2020241-P0013/2020	ncov	EPI_ISL_413877	2020-02-09	Asia	China	Guangdong		Guangdong Provincial Institution of Public Health, Guangdong Provinical Center for Disease Control and Prevention	Guangdong Provincial Institution of Public Health	Jing Lu et al	https://www.gisaid.org	Genomic Epidemiology of SARS-CoV-2 in Guangdong Province, China	https://dx.doi.org/10.1016/j.cell.2020.04.023	2020-03-09
Guangdong/GD2020246-P0028/2020	ncov	EPI_ISL_413864	2020-02-09	Asia	China	Guangdong		Guangdong Provincial Institution of Public Health, Guangdong Provinical Center for Disease Control and Prevention	Guangdong Provincial Institution of Public Health	Jing Lu et al	https://www.gisaid.org	Genomic Epidemiology of SARS-CoV-2 in Guangdong Province, China	https://dx.doi.org/10.1016/j.cell.2020.04.023	2020-03-09
Guangdong/GD2020258-P0018/2020	ncov	EPI_ISL_413878	2020-02-09	Asia	China	Guangdong		Guangdong Provincial Institution of Public Health, Guangdong Provinical Center for Disease Control and Prevention	Guangdong Provincial Institution of Public Health	Jing Lu et al	https://www.gisaid.org	Genomic Epidemiology of SARS-CoV-2 in Guangdong Province, China	https://dx.doi.org/10.1016/j.cell.2020.04.023	2020-03-09
Guangzhou/GZMU0060/2020	ncov	EPI_ISL_429103	2020-02-09	Asia	China	Guangdong	Guangzhou	The First Affiliated Hospital of Guangzhou Medical University	BGI-shenzhen & The First Affiliated Hospital of Guangzhou Medical University	et al	https://www.gisaid.org	?	?	2020-04-23
HongKong/HKPU28_3001/2020	ncov	EPI_ISL_417185	2020-02-09	Asia	Hong Kong	Hong Kong	Hong Kong	Department of Pathology, United Christian Hospital	Department of Health Technology and Informatics, Faculty of Health and Social Science, The Hong Kong Polytechnic University	Kenneth Siu-Sing LEUNG et al	https://www.gisaid.org	A territory-wide study of early COVID-19 outbreak in Hong Kong community: A clinical, epidemiological and phylogenomic investigation	https://dx.doi.org/10.1101/2020.03.30.20045740	2020-03-24
HongKong/HKPU32_0402/2020	ncov	EPI_ISL_417193	2020-02-09	Asia	Hong Kong	Hong Kong	Hong Kong	Department of Clinical Pathology, Pamela Youde Nethersole Eastern Hospital	Department of Health Technology and Informatics, Faculty of Health and Social Science, The Hong Kong Polytechnic University	Kenneth Siu-Sing LEUNG et al	https://www.gisaid.org	A territory-wide study of early COVID-19 outbreak in Hong Kong community: A clinical, epidemiological and phylogenomic investigation	https://dx.doi.org/10.1101/2020.03.30.20045740	2020-03-24
HongKong/HKPU33_0202/2020	ncov	EPI_ISL_417195	2020-02-09	Asia	Hong Kong	Hong Kong	Hong Kong	Department of Clinical Pathology, Pamela Youde Nethersole Eastern Hospital	Department of Health Technology and Informatics, Faculty of Health and Social Science, The Hong Kong Polytechnic University	Kenneth Siu-Sing LEUNG et al	https://www.gisaid.org	A territory-wide study of early COVID-19 outbreak in Hong Kong community: A clinical, epidemiological and phylogenomic investigation	https://dx.doi.org/10.1101/2020.03.30.20045740	2020-03-24
HongKong/HKPU34_3001/2020	ncov	EPI_ISL_417197	2020-02-09	Asia	Hong Kong	Hong Kong	Hong Kong	Department of Clinical Pathology, Pamela Youde Nethersole Eastern Hospital	Department of Health Technology and Informatics, Faculty of Health and Social Science, The Hong Kong Polytechnic University	Kenneth Siu-Sing LEUNG et al	https://www.gisaid.org	A territory-wide study of early COVID-19 outbreak in Hong Kong community: A clinical, epidemiological and phylogenomic investigation	https://dx.doi.org/10.1101/2020.03.30.20045740	2020-03-24
HongKong/HKPU35_0402/2020	ncov	EPI_ISL_417199	2020-02-09	Asia	Hong Kong	Hong Kong	Hong Kong	Department of Clinical Pathology, Pamela Youde Nethersole Eastern Hospital	Department of Health Technology and Informatics, Faculty of Health and Social Science, The Hong Kong Polytechnic University	Chong-Yee YAU et al	https://www.gisaid.org	A territory-wide study of early COVID-19 outbreak in Hong Kong community: A clinical, epidemiological and phylogenomic investigation	https://dx.doi.org/10.1101/2020.03.30.20045740	2020-03-24
HongKong/HKPU36-0702/2020	ncov	EPI_ISL_418815	2020-02-09	Asia	Hong Kong	Hong Kong	Hong Kong	Department of Clinical Pathology, Pamela Youde Nethersole Eastern Hospital	Department of Health Technology and Informatics, Faculty of Health and Social Science, The Hong Kong Polytechnic University	Kenneth Siu-Sing LEUNG et al	https://www.gisaid.org	A territory-wide study of early COVID-19 outbreak in Hong Kong community: A clinical, epidemiological and phylogenomic investigation	https://dx.doi.org/10.1101/2020.03.30.20045740	2020-03-31
HongKong/HKPU38-3001/2020	ncov	EPI_ISL_419213	2020-02-09	Asia	Hong Kong	Hong Kong	Hong Kong	Department of Clinical Pathology, Pamela Youde Nethersole Eastern Hospital	Department of Health Technology and Informatics, Faculty of Health and Social Science, The Hong Kong Polytechnic University	Kenneth Siu-Sing LEUNG et al	https://www.gisaid.org	A territory-wide study of early COVID-19 outbreak in Hong Kong community: A clinical, epidemiological and phylogenomic investigation	https://dx.doi.org/10.1101/2020.03.30.20045740	2020-04-01
HongKong/VM20002493-2/2020	ncov	EPI_ISL_414527	2020-02-09	Asia	Hong Kong	Hong Kong	Hong Kong	Hong Kong Department of Health	School of Public Health, The University of Hong Kong	Dominic N.C. Tsang et al	https://www.gisaid.org	?	?	2020-03-13
Shanghai/SH0077/2020	ncov	EPI_ISL_416380	2020-02-09	Asia	China	Shanghai		Shanghai Public Health Clinical Center, Shanghai Medical College, Fudan University	National Research Center for Translational Medicine (Shanghai), Ruijin Hospital affiliated to Shanghai Jiao Tong University School of Medicine & Shanghai Public Health Clinical Center	Shengyue Wang et al	https://www.gisaid.org	?	?	2020-03-20
Shanghai/SH0101/2020	ncov	EPI_ISL_416393	2020-02-09	Asia	China	Shanghai		Shanghai Public Health Clinical Center, Shanghai Medical College, Fudan University	National Research Center for Translational Medicine (Shanghai), Ruijin Hospital affiliated to Shanghai Jiao Tong University School of Medicine & Shanghai Public Health Clinical Center	Shengyue Wang et al	https://www.gisaid.org	?	?	2020-03-20
Shanghai/SH0104/2020	ncov	EPI_ISL_416395	2020-02-09	Asia	China	Shanghai		Shanghai Public Health Clinical Center, Shanghai Medical College, Fudan University	National Research Center for Translational Medicine (Shanghai), Ruijin Hospital affiliated to Shanghai Jiao Tong University School of Medicine & Shanghai Public Health Clinical Center	Shengyue Wang et al	https://www.gisaid.org	?	?	2020-03-20
Shanghai/SH0119/2020	ncov	EPI_ISL_416404	2020-02-09	Asia	China	Shanghai		Shanghai Public Health Clinical Center, Shanghai Medical College, Fudan University	National Research Center for Translational Medicine (Shanghai), Ruijin Hospital affiliated to Shanghai Jiao Tong University School of Medicine & Shanghai Public Health Clinical Center	Shengyue Wang et al	https://www.gisaid.org	?	?	2020-03-20
Singapore/6/2020	ncov	EPI_ISL_410537	2020-02-09	Asia	Singapore	Singapore	Singapore	Singapore General Hospital, Molecular Laboratory, Division of Pathology	Programme in Emerging Infectious Diseases, Duke-NUS Medical School	Danielle E Anderson et al	https://www.gisaid.org	Discovery of a 382-nt deletion during the early evolution of SARS-CoV-2	https://dx.doi.org/doi/10.1101/2020.03.11.987222	2020-02-17
SouthKorea/KCDC2012/2020	ncov	EPI_ISL_426182	2020-02-09	Asia	South Korea	South Korea		Division of Viral Diseases, Center for Laboratory Control of Infectious Diseases, Korea Centers for Diseases Control and Prevention	Division of Viral Diseases, Center for Laboratory Control of Infectious Diseases, Korea Centers for Diseases Control and Prevention	Jeong-Min Kim et al	https://www.gisaid.org	?	?	2020-04-15
Beijing/BJ782/2020	ncov	EPI_ISL_430741	2020-02-10	Asia	China	Beijing		Chinese PLA Institute for Disease Control and Prevention	Chinese PLA Institute for Disease Control and Prevention	Peng Li et al	https://www.gisaid.org	?	?	2020-04-27
Guangdong/GDFS2020052-P0025/2020	ncov	EPI_ISL_413875	2020-02-10	Asia	China	Guangdong		Guangdong Provincial Institution of Public Health, Guangdong Provinical Center for Disease Control and Prevention	Guangdong Provincial Institution of Public Health	Jing Lu et al	https://www.gisaid.org	Genomic Epidemiology of SARS-CoV-2 in Guangdong Province, China	https://dx.doi.org/10.1016/j.cell.2020.04.023	2020-03-09
Guangdong/GDFS2020054-P0005/2020	ncov	EPI_ISL_413850	2020-02-10	Asia	China	Guangdong		Guangdong Provincial Institution of Public Health, Guangdong Provinical Center for Disease Control and Prevention	Guangdong Provincial Institution of Public Health	Jing Lu et al	https://www.gisaid.org	Genomic Epidemiology of SARS-CoV-2 in Guangdong Province, China	https://dx.doi.org/10.1016/j.cell.2020.04.023	2020-03-09
Guangdong/GDFS2020056-P0044/2020	ncov	EPI_ISL_413876	2020-02-10	Asia	China	Guangdong		Guangdong Provincial Institution of Public Health, Guangdong Provinical Center for Disease Control and Prevention	Guangdong Provincial Institution of Public Health	Jing Lu et al	https://www.gisaid.org	Genomic Epidemiology of SARS-CoV-2 in Guangdong Province, China	https://dx.doi.org/10.1016/j.cell.2020.04.023	2020-03-09
HongKong/HKPU39-3001/2020	ncov	EPI_ISL_419214	2020-02-10	Asia	Hong Kong	Hong Kong	Hong Kong	Department of Clinical Pathology, Pamela Youde Nethersole Eastern Hospital	Department of Health Technology and Informatics, Faculty of Health and Social Science, The Hong Kong Polytechnic University	Kenneth Siu-Sing LEUNG et al	https://www.gisaid.org	A territory-wide study of early COVID-19 outbreak in Hong Kong community: A clinical, epidemiological and phylogenomic investigation	https://dx.doi.org/10.1101/2020.03.30.20045740	2020-04-01
HongKong/HKPU40-2801/2020	ncov	EPI_ISL_419215	2020-02-10	Asia	Hong Kong	Hong Kong	Hong Kong	Department of Clinical Pathology, Pamela Youde Nethersole Eastern Hospital	Department of Health Technology and Informatics, Faculty of Health and Social Science, The Hong Kong Polytechnic University	Kenneth Siu-Sing LEUNG et al	https://www.gisaid.org	A territory-wide study of early COVID-19 outbreak in Hong Kong community: A clinical, epidemiological and phylogenomic investigation	https://dx.doi.org/10.1101/2020.03.30.20045740	2020-04-01
HongKong/HKPU41-0802/2020	ncov	EPI_ISL_419216	2020-02-10	Asia	Hong Kong	Hong Kong	Hong Kong	Department of Clinical Pathology, Pamela Youde Nethersole Eastern Hospital	Department of Health Technology and Informatics, Faculty of Health and Social Science, The Hong Kong Polytechnic University	Kenneth Siu-Sing LEUNG et al	https://www.gisaid.org	A territory-wide study of early COVID-19 outbreak in Hong Kong community: A clinical, epidemiological and phylogenomic investigation	https://dx.doi.org/10.1101/2020.03.30.20045740	2020-04-01
HongKong/HKPU42-0302/2020	ncov	EPI_ISL_419217	2020-02-10	Asia	Hong Kong	Hong Kong	Hong Kong	Department of Pathology, Princess Margaret Hospital	Department of Health Technology and Informatics, Faculty of Health and Social Science, The Hong Kong Polytechnic University	Kenneth Siu-Sing LEUNG et al	https://www.gisaid.org	A territory-wide study of early COVID-19 outbreak in Hong Kong community: A clinical, epidemiological and phylogenomic investigation	https://dx.doi.org/10.1101/2020.03.30.20045740	2020-04-01
HongKong/HKPU43-0202/2020	ncov	EPI_ISL_419218	2020-02-10	Asia	Hong Kong	Hong Kong	Hong Kong	Department of Clinical Pathology, Pamela Youde Nethersole Eastern Hospital	Department of Health Technology and Informatics, Faculty of Health and Social Science, The Hong Kong Polytechnic University	Kenneth Siu-Sing LEUNG et al	https://www.gisaid.org	A territory-wide study of early COVID-19 outbreak in Hong Kong community: A clinical, epidemiological and phylogenomic investigation	https://dx.doi.org/10.1101/2020.03.30.20045740	2020-04-01
HongKong/HKPU44-0102/2020	ncov	EPI_ISL_419219	2020-02-10	Asia	Hong Kong	Hong Kong	Hong Kong	Department of Clinical Pathology, Pamela Youde Nethersole Eastern Hospital	Department of Health Technology and Informatics, Faculty of Health and Social Science, The Hong Kong Polytechnic University	Kenneth Siu-Sing LEUNG et al	https://www.gisaid.org	A territory-wide study of early COVID-19 outbreak in Hong Kong community: A clinical, epidemiological and phylogenomic investigation	https://dx.doi.org/10.1101/2020.03.30.20045740	2020-04-01
HongKong/VM20002507-2/2020	ncov	EPI_ISL_414528	2020-02-10	Asia	Hong Kong	Hong Kong	Hong Kong	Hong Kong Department of Health	School of Public Health, The University of Hong Kong	Dominic N.C. Tsang et al	https://www.gisaid.org	?	?	2020-03-13
HongKong/VM20002508-2/2020	ncov	EPI_ISL_414567	2020-02-10	Asia	Hong Kong	Hong Kong	Hong Kong	Hong Kong Department of Health	School of Public Health, The University of Hong Kong	Dominic N.C. Tsang et al	https://www.gisaid.org	?	?	2020-03-13
Japan/Hu_DP_Kng_19-020/2020	ncov	EPI_ISL_412968	2020-02-10	Asia	Japan	Kanagawa		unknown	Takayuki Hishiki Kanagawa Prefectural Institute of Public Health, Department of Microbiology	Hishiki et al	https://www.gisaid.org	A doubt of multiple introduction of SARS-CoV-2 in Italy: A preliminary overview	https://dx.doi.org/10.1002/jmv.25773	2020-02-29
Japan/Hu_DP_Kng_19-027/2020	ncov	EPI_ISL_412969	2020-02-10	Asia	Japan	Kanagawa		unknown	Takayuki Hishiki Kanagawa Prefectural Institute of Public Health, Department of Microbiology	Hishiki et al	https://www.gisaid.org	A doubt of multiple introduction of SARS-CoV-2 in Italy: A preliminary overview	https://dx.doi.org/10.1002/jmv.25773	2020-02-29
Shanghai/SH0106/2020	ncov	EPI_ISL_416396	2020-02-10	Asia	China	Shanghai		Shanghai Public Health Clinical Center, Shanghai Medical College, Fudan University	National Research Center for Translational Medicine (Shanghai), Ruijin Hospital affiliated to Shanghai Jiao Tong University School of Medicine & Shanghai Public Health Clinical Center	Shengyue Wang et al	https://www.gisaid.org	?	?	2020-03-20
Singapore/17/2020	ncov	EPI_ISL_418992	2020-02-10	Asia	Singapore	Singapore	Singapore	National Public Health Laboratory, National Centre for Infectious Diseases	National Public Health Laboratory, National Centre for Infectious Diseases	Mak TM et al	https://www.gisaid.org	?	?	2020-04-01
USA/CA8/2020	ncov	EPI_ISL_411955	2020-02-10	North America	USA	California		California Department of Public Health	Pathogen Discovery, Respiratory Viruses Branch, Division of Viral Diseases, Centers for Disease Control and Prevention	Krista Queen et al	https://www.gisaid.org	?	?	2020-02-22
HongKong/HKPU45-0502/2020	ncov	EPI_ISL_419221	2020-02-11	Asia	Hong Kong	Hong Kong	Hong Kong	Department of Pathology, United Christian Hospital	Department of Health Technology and Informatics, Faculty of Health and Social Science, The Hong Kong Polytechnic University	Kenneth Siu-Sing LEUNG et al	https://www.gisaid.org	A territory-wide study of early COVID-19 outbreak in Hong Kong community: A clinical, epidemiological and phylogenomic investigation	https://dx.doi.org/10.1101/2020.03.30.20045740	2020-04-01
HongKong/HKPU48-0202/2020	ncov	EPI_ISL_419222	2020-02-11	Asia	Hong Kong	Hong Kong	Hong Kong	Department of Pathology, Princess Margaret Hospital	Department of Health Technology and Informatics, Faculty of Health and Social Science, The Hong Kong Polytechnic University	Kenneth Siu-Sing LEUNG et al	https://www.gisaid.org	A territory-wide study of early COVID-19 outbreak in Hong Kong community: A clinical, epidemiological and phylogenomic investigation	https://dx.doi.org/10.1101/2020.03.30.20045740	2020-04-01
HongKong/HKPU49-3001/2020	ncov	EPI_ISL_419223	2020-02-11	Asia	Hong Kong	Hong Kong	Hong Kong	Department of Pathology, Princess Margaret Hospital	Department of Health Technology and Informatics, Faculty of Health and Social Science, The Hong Kong Polytechnic University	Kenneth Siu-Sing LEUNG et al	https://www.gisaid.org	A territory-wide study of early COVID-19 outbreak in Hong Kong community: A clinical, epidemiological and phylogenomic investigation	https://dx.doi.org/10.1101/2020.03.30.20045740	2020-04-01
Shanghai/SH0115/2020	ncov	EPI_ISL_416402	2020-02-11	Asia	China	Shanghai		Shanghai Public Health Clinical Center, Shanghai Medical College, Fudan University	National Research Center for Translational Medicine (Shanghai), Ruijin Hospital affiliated to Shanghai Jiao Tong University School of Medicine & Shanghai Public Health Clinical Center	Shengyue Wang et al	https://www.gisaid.org	?	?	2020-03-20
USA/TX1/2020	ncov	EPI_ISL_411956	2020-02-11	North America	USA	Texas		Texas Department of State Health Services	Pathogen Discovery, Respiratory Viruses Branch, Division of Viral Diseases, Centers for Disease Control and Prevention	Krista Queen et al	https://www.gisaid.org	?	?	2020-02-22
Vietnam/CM99/2020	ncov	EPI_ISL_416429	2020-02-11	Asia	Vietnam	Vinhphuc		National Influenza Center, National Institute of Hygiene and Epidemiology (NIHE)	National Influenza Center, National Institute of Hygiene and Epidemiology (NIHE)	Le Quynh Mai et al	https://www.gisaid.org	?	?	2020-03-21
England/20129054906/2020	ncov	EPI_ISL_424051	2020-02-12	Europe	United Kingdom	England		Respiratory Virus Unit, Microbiology Services Colindale, Public Health England	Respiratory Virus Unit, Microbiology Services Colindale, Public Health England	Monica Galiano et al	https://www.gisaid.org	Preliminary analysis of SARS-CoV-2 importation & establishment of UK transmission lineages	https://virological.org/t/preliminary-analysis-of-sars-cov-2-importation-establishment-of-uk-transmission-lineages/507	2020-04-12
Guangdong/GDFS2020127-P0026/2020	ncov	EPI_ISL_413874	2020-02-12	Asia	China	Guangdong		Guangdong Provincial Institution of Public Health, Guangdong Provinical Center for Disease Control and Prevention	Guangdong Provincial Institution of Public Health	Jing Lu et al	https://www.gisaid.org	Genomic Epidemiology of SARS-CoV-2 in Guangdong Province, China	https://dx.doi.org/10.1016/j.cell.2020.04.023	2020-03-09
HongKong/VM20002582-2/2020	ncov	EPI_ISL_414569	2020-02-12	Asia	Hong Kong	Hong Kong	Hong Kong	Hong Kong Department of Health	School of Public Health, The University of Hong Kong	Dominic N.C. Tsang et al	https://www.gisaid.org	?	?	2020-03-13
Malaysia/IMR_WC627/2020	ncov	EPI_ISL_430444	2020-02-12	Asia	Malaysia	Malaysia		Institute for Medical Research, Infectious Disease Research Centre, National Institutes of Health, Ministry of Health Malaysia	Institute for Medical Research, Infectious Disease Research Centre, National Institutes of Health, Ministry of Health Malaysia	Suppiah.J et al	https://www.gisaid.org	?	?	2020-04-27
Shanghai/SH0127/2020	ncov	EPI_ISL_416408	2020-02-12	Asia	China	Shanghai		Shanghai Public Health Clinical Center, Shanghai Medical College, Fudan University	National Research Center for Translational Medicine (Shanghai), Ruijin Hospital affiliated to Shanghai Jiao Tong University School of Medicine & Shanghai Public Health Clinical Center	Shengyue Wang et al	https://www.gisaid.org	?	?	2020-03-20
SouthKorea/KCDC2014/2020	ncov	EPI_ISL_426187	2020-02-12	Asia	South Korea	South Korea		Division of Viral Diseases, Center for Laboratory Control of Infectious Diseases, Korea Centers for Diseases Control and Prevention	Division of Viral Diseases, Center for Laboratory Control of Infectious Diseases, Korea Centers for Diseases Control and Prevention	Jeong-Min Kim et al	https://www.gisaid.org	?	?	2020-04-15
HongKong/HKPU52-3101/2020	ncov	EPI_ISL_419224	2020-02-13	Asia	Hong Kong	Hong Kong	Hong Kong	Department of Clinical Pathology, Pamela Youde Nethersole Eastern Hospital	Department of Health Technology and Informatics, Faculty of Health and Social Science, The Hong Kong Polytechnic University	Kenneth Siu-Sing LEUNG et al	https://www.gisaid.org	A territory-wide study of early COVID-19 outbreak in Hong Kong community: A clinical, epidemiological and phylogenomic investigation	https://dx.doi.org/10.1101/2020.03.30.20045740	2020-04-01
HongKong/HKPU53-0802/2020	ncov	EPI_ISL_419225	2020-02-13	Asia	Hong Kong	Hong Kong	Hong Kong	Department of Clinical Pathology, Pamela Youde Nethersole Eastern Hospital	Department of Health Technology and Informatics, Faculty of Health and Social Science, The Hong Kong Polytechnic University	Kenneth Siu-Sing LEUNG et al	https://www.gisaid.org	A territory-wide study of early COVID-19 outbreak in Hong Kong community: A clinical, epidemiological and phylogenomic investigation	https://dx.doi.org/10.1101/2020.03.30.20045740	2020-04-01
HongKong/HKPU54-0302/2020	ncov	EPI_ISL_419226	2020-02-13	Asia	Hong Kong	Hong Kong	Hong Kong	Department of Clinical Pathology, Pamela Youde Nethersole Eastern Hospital	Department of Health Technology and Informatics, Faculty of Health and Social Science, The Hong Kong Polytechnic University	Kenneth Siu-Sing LEUNG et al	https://www.gisaid.org	A territory-wide study of early COVID-19 outbreak in Hong Kong community: A clinical, epidemiological and phylogenomic investigation	https://dx.doi.org/10.1101/2020.03.30.20045740	2020-04-01
Shanghai/SH0110/2020	ncov	EPI_ISL_416399	2020-02-13	Asia	China	Shanghai		Shanghai Public Health Clinical Center, Shanghai Medical College, Fudan University	National Research Center for Translational Medicine (Shanghai), Ruijin Hospital affiliated to Shanghai Jiao Tong University School of Medicine & Shanghai Public Health Clinical Center	Shengyue Wang et al	https://www.gisaid.org	?	?	2020-03-20
Singapore/14/2020	ncov	EPI_ISL_414380	2020-02-13	Asia	Singapore	Singapore	Singapore	National Centre for Infectious Diseases	Programme in Emerging Infectious Diseases, Duke-NUS Medical School	Danielle E Anderson et al	https://www.gisaid.org	Discovery of a 382-nt deletion during the early evolution of SARS-CoV-2	https://dx.doi.org/doi/10.1101/2020.03.11.987222	2020-03-12
Singapore/21/2020	ncov	EPI_ISL_419000	2020-02-13	Asia	Singapore	Singapore	Singapore	National Public Health Laboratory, National Centre for Infectious Diseases	National Public Health Laboratory, National Centre for Infectious Diseases	Mak TM et al	https://www.gisaid.org	?	?	2020-04-01
Japan/Hu_DP_Kng_19-031/2020	ncov	EPI_ISL_420889	2020-02-14	Asia	Japan	Japan		unknown	Takayuki Hishiki Kanagawa Prefectural Institute of Public Health	Hishiki et al	https://www.gisaid.org	?	?	2020-04-07
Shanghai/SH0102/2020	ncov	EPI_ISL_416394	2020-02-14	Asia	China	Shanghai		Shanghai Public Health Clinical Center, Shanghai Medical College, Fudan University	National Research Center for Translational Medicine (Shanghai), Ruijin Hospital affiliated to Shanghai Jiao Tong University School of Medicine & Shanghai Public Health Clinical Center	Shengyue Wang et al	https://www.gisaid.org	?	?	2020-03-20
Singapore/14Clin/2020	ncov	EPI_ISL_418998	2020-02-14	Asia	Singapore	Singapore	Singapore	National Public Health Laboratory, National Centre for Infectious Diseases	National Public Health Laboratory, National Centre for Infectious Diseases	Mak TM et al	https://www.gisaid.org	?	?	2020-04-01
HongKong/HKPU57-0702/2020	ncov	EPI_ISL_419227	2020-02-15	Asia	Hong Kong	Hong Kong	Hong Kong	Department of Clinical Pathology, Pamela Youde Nethersole Eastern Hospital	Department of Health Technology and Informatics, Faculty of Health and Social Science, The Hong Kong Polytechnic University	Kenneth Siu-Sing LEUNG et al	https://www.gisaid.org	A territory-wide study of early COVID-19 outbreak in Hong Kong community: A clinical, epidemiological and phylogenomic investigation	https://dx.doi.org/10.1101/2020.03.30.20045740	2020-04-01
Japan/DP0005/2020	ncov	EPI_ISL_416565	2020-02-15	Asia	Japan	Japan		Japanese Quarantine Stations	Pathogen Genomics Center, National Institute of Infectious Diseases	Tsuyoshi Sekizuka et al	https://www.gisaid.org	Haplotype networks of SARS-CoV-2 infections in the Diamond Princess cruise ship outbreak	https://dx.doi.org/10.1101/2020.03.23.20041970	2020-03-23
Japan/DP0027/2020	ncov	EPI_ISL_416566	2020-02-15	Asia	Japan	Japan		Japanese Quarantine Stations	Pathogen Genomics Center, National Institute of Infectious Diseases	Tsuyoshi Sekizuka et al	https://www.gisaid.org	Haplotype networks of SARS-CoV-2 infections in the Diamond Princess cruise ship outbreak	https://dx.doi.org/10.1101/2020.03.23.20041970	2020-03-23
Japan/DP0037/2020	ncov	EPI_ISL_416567	2020-02-15	Asia	Japan	Japan		Japanese Quarantine Stations	Pathogen Genomics Center, National Institute of Infectious Diseases	Tsuyoshi Sekizuka et al	https://www.gisaid.org	Haplotype networks of SARS-CoV-2 infections in the Diamond Princess cruise ship outbreak	https://dx.doi.org/10.1101/2020.03.23.20041970	2020-03-23
Japan/DP0058/2020	ncov	EPI_ISL_416568	2020-02-15	Asia	Japan	Japan		Japanese Quarantine Stations	Pathogen Genomics Center, National Institute of Infectious Diseases	Tsuyoshi Sekizuka et al	https://www.gisaid.org	Haplotype networks of SARS-CoV-2 infections in the Diamond Princess cruise ship outbreak	https://dx.doi.org/10.1101/2020.03.23.20041970	2020-03-23
Japan/DP0059/2020	ncov	EPI_ISL_416569	2020-02-15	Asia	Japan	Japan		Japanese Quarantine Stations	Pathogen Genomics Center, National Institute of Infectious Diseases	Tsuyoshi Sekizuka et al	https://www.gisaid.org	Haplotype networks of SARS-CoV-2 infections in the Diamond Princess cruise ship outbreak	https://dx.doi.org/10.1101/2020.03.23.20041970	2020-03-23
Japan/DP0065/2020	ncov	EPI_ISL_416570	2020-02-15	Asia	Japan	Japan		Japanese Quarantine Stations	Pathogen Genomics Center, National Institute of Infectious Diseases	Tsuyoshi Sekizuka et al	https://www.gisaid.org	Haplotype networks of SARS-CoV-2 infections in the Diamond Princess cruise ship outbreak	https://dx.doi.org/10.1101/2020.03.23.20041970	2020-03-23
Japan/DP0077/2020	ncov	EPI_ISL_416571	2020-02-15	Asia	Japan	Japan		Japanese Quarantine Stations	Pathogen Genomics Center, National Institute of Infectious Diseases	Tsuyoshi Sekizuka et al	https://www.gisaid.org	Haplotype networks of SARS-CoV-2 infections in the Diamond Princess cruise ship outbreak	https://dx.doi.org/10.1101/2020.03.23.20041970	2020-03-23
Japan/DP0078/2020	ncov	EPI_ISL_416572	2020-02-15	Asia	Japan	Japan		Japanese Quarantine Stations	Pathogen Genomics Center, National Institute of Infectious Diseases	Tsuyoshi Sekizuka et al	https://www.gisaid.org	Haplotype networks of SARS-CoV-2 infections in the Diamond Princess cruise ship outbreak	https://dx.doi.org/10.1101/2020.03.23.20041970	2020-03-23
Japan/DP0104/2020	ncov	EPI_ISL_416573	2020-02-15	Asia	Japan	Japan		Japanese Quarantine Stations	Pathogen Genomics Center, National Institute of Infectious Diseases	Tsuyoshi Sekizuka et al	https://www.gisaid.org	Haplotype networks of SARS-CoV-2 infections in the Diamond Princess cruise ship outbreak	https://dx.doi.org/10.1101/2020.03.23.20041970	2020-03-23
Japan/DP0107/2020	ncov	EPI_ISL_416574	2020-02-15	Asia	Japan	Japan		Japanese Quarantine Stations	Pathogen Genomics Center, National Institute of Infectious Diseases	Tsuyoshi Sekizuka et al	https://www.gisaid.org	Haplotype networks of SARS-CoV-2 infections in the Diamond Princess cruise ship outbreak	https://dx.doi.org/10.1101/2020.03.23.20041970	2020-03-23
Japan/DP0121/2020	ncov	EPI_ISL_416575	2020-02-15	Asia	Japan	Japan		Japanese Quarantine Stations	Pathogen Genomics Center, National Institute of Infectious Diseases	Tsuyoshi Sekizuka et al	https://www.gisaid.org	Haplotype networks of SARS-CoV-2 infections in the Diamond Princess cruise ship outbreak	https://dx.doi.org/10.1101/2020.03.23.20041970	2020-03-23
Japan/DP0133/2020	ncov	EPI_ISL_416576	2020-02-15	Asia	Japan	Japan		Japanese Quarantine Stations	Pathogen Genomics Center, National Institute of Infectious Diseases	Tsuyoshi Sekizuka et al	https://www.gisaid.org	Haplotype networks of SARS-CoV-2 infections in the Diamond Princess cruise ship outbreak	https://dx.doi.org/10.1101/2020.03.23.20041970	2020-03-23
Japan/DP0134/2020	ncov	EPI_ISL_416577	2020-02-15	Asia	Japan	Japan		Japanese Quarantine Stations	Pathogen Genomics Center, National Institute of Infectious Diseases	Tsuyoshi Sekizuka et al	https://www.gisaid.org	Haplotype networks of SARS-CoV-2 infections in the Diamond Princess cruise ship outbreak	https://dx.doi.org/10.1101/2020.03.23.20041970	2020-03-23
Japan/DP0152/2020	ncov	EPI_ISL_416578	2020-02-15	Asia	Japan	Japan		Japanese Quarantine Stations	Pathogen Genomics Center, National Institute of Infectious Diseases	Tsuyoshi Sekizuka et al	https://www.gisaid.org	Haplotype networks of SARS-CoV-2 infections in the Diamond Princess cruise ship outbreak	https://dx.doi.org/10.1101/2020.03.23.20041970	2020-03-23
Japan/DP0158/2020	ncov	EPI_ISL_416579	2020-02-15	Asia	Japan	Japan		Japanese Quarantine Stations	Pathogen Genomics Center, National Institute of Infectious Diseases	Tsuyoshi Sekizuka et al	https://www.gisaid.org	Haplotype networks of SARS-CoV-2 infections in the Diamond Princess cruise ship outbreak	https://dx.doi.org/10.1101/2020.03.23.20041970	2020-03-23
Japan/DP0184/2020	ncov	EPI_ISL_416580	2020-02-15	Asia	Japan	Japan		Japanese Quarantine Stations	Pathogen Genomics Center, National Institute of Infectious Diseases	Tsuyoshi Sekizuka et al	https://www.gisaid.org	Haplotype networks of SARS-CoV-2 infections in the Diamond Princess cruise ship outbreak	https://dx.doi.org/10.1101/2020.03.23.20041970	2020-03-23
Japan/DP0190/2020	ncov	EPI_ISL_416581	2020-02-15	Asia	Japan	Japan		Japanese Quarantine Stations	Pathogen Genomics Center, National Institute of Infectious Diseases	Tsuyoshi Sekizuka et al	https://www.gisaid.org	Haplotype networks of SARS-CoV-2 infections in the Diamond Princess cruise ship outbreak	https://dx.doi.org/10.1101/2020.03.23.20041970	2020-03-23
Japan/DP0191/2020	ncov	EPI_ISL_416582	2020-02-15	Asia	Japan	Japan		Japanese Quarantine Stations	Pathogen Genomics Center, National Institute of Infectious Diseases	Tsuyoshi Sekizuka et al	https://www.gisaid.org	Haplotype networks of SARS-CoV-2 infections in the Diamond Princess cruise ship outbreak	https://dx.doi.org/10.1101/2020.03.23.20041970	2020-03-23
Japan/DP0196/2020	ncov	EPI_ISL_416583	2020-02-15	Asia	Japan	Japan		Japanese Quarantine Stations	Pathogen Genomics Center, National Institute of Infectious Diseases	Tsuyoshi Sekizuka et al	https://www.gisaid.org	Haplotype networks of SARS-CoV-2 infections in the Diamond Princess cruise ship outbreak	https://dx.doi.org/10.1101/2020.03.23.20041970	2020-03-23
Japan/DP0200/2020	ncov	EPI_ISL_416584	2020-02-15	Asia	Japan	Japan		Japanese Quarantine Stations	Pathogen Genomics Center, National Institute of Infectious Diseases	Tsuyoshi Sekizuka et al	https://www.gisaid.org	Haplotype networks of SARS-CoV-2 infections in the Diamond Princess cruise ship outbreak	https://dx.doi.org/10.1101/2020.03.23.20041970	2020-03-23
Shanghai/SH0125/2020	ncov	EPI_ISL_416406	2020-02-15	Asia	China	Shanghai		Shanghai Public Health Clinical Center, Shanghai Medical College, Fudan University	National Research Center for Translational Medicine (Shanghai), Ruijin Hospital affiliated to Shanghai Jiao Tong University School of Medicine & Shanghai Public Health Clinical Center	Shengyue Wang et al	https://www.gisaid.org	?	?	2020-03-20
Shanghai/SH0126/2020	ncov	EPI_ISL_416407	2020-02-15	Asia	China	Shanghai		Shanghai Public Health Clinical Center, Shanghai Medical College, Fudan University	National Research Center for Translational Medicine (Shanghai), Ruijin Hospital affiliated to Shanghai Jiao Tong University School of Medicine & Shanghai Public Health Clinical Center	Shengyue Wang et al	https://www.gisaid.org	?	?	2020-03-20
Canada/BC_37_0-2/2020	ncov	EPI_ISL_412965	2020-02-16	North America	Canada	British Columbia		BCCDC Public Health Laboratory	BCCDC Public Health Laboratory	Harrigan et al	https://www.gisaid.org	A doubt of multiple introduction of SARS-CoV-2 in Italy: A preliminary overview	https://dx.doi.org/10.1002/jmv.25773	2020-02-29
Japan/DP0236/2020	ncov	EPI_ISL_416585	2020-02-16	Asia	Japan	Japan		Japanese Quarantine Stations	Pathogen Genomics Center, National Institute of Infectious Diseases	Tsuyoshi Sekizuka et al	https://www.gisaid.org	Haplotype networks of SARS-CoV-2 infections in the Diamond Princess cruise ship outbreak	https://dx.doi.org/10.1101/2020.03.23.20041970	2020-03-23
Japan/DP0274/2020	ncov	EPI_ISL_416586	2020-02-16	Asia	Japan	Japan		Japanese Quarantine Stations	Pathogen Genomics Center, National Institute of Infectious Diseases	Tsuyoshi Sekizuka et al	https://www.gisaid.org	Haplotype networks of SARS-CoV-2 infections in the Diamond Princess cruise ship outbreak	https://dx.doi.org/10.1101/2020.03.23.20041970	2020-03-23
Japan/DP0278/2020	ncov	EPI_ISL_416587	2020-02-16	Asia	Japan	Japan		Japanese Quarantine Stations	Pathogen Genomics Center, National Institute of Infectious Diseases	Tsuyoshi Sekizuka et al	https://www.gisaid.org	Haplotype networks of SARS-CoV-2 infections in the Diamond Princess cruise ship outbreak	https://dx.doi.org/10.1101/2020.03.23.20041970	2020-03-23
Japan/DP0286/2020	ncov	EPI_ISL_416588	2020-02-16	Asia	Japan	Japan		Japanese Quarantine Stations	Pathogen Genomics Center, National Institute of Infectious Diseases	Tsuyoshi Sekizuka et al	https://www.gisaid.org	Haplotype networks of SARS-CoV-2 infections in the Diamond Princess cruise ship outbreak	https://dx.doi.org/10.1101/2020.03.23.20041970	2020-03-23
Japan/DP0287/2020	ncov	EPI_ISL_416589	2020-02-16	Asia	Japan	Japan		Japanese Quarantine Stations	Pathogen Genomics Center, National Institute of Infectious Diseases	Tsuyoshi Sekizuka et al	https://www.gisaid.org	Haplotype networks of SARS-CoV-2 infections in the Diamond Princess cruise ship outbreak	https://dx.doi.org/10.1101/2020.03.23.20041970	2020-03-23
Japan/DP0289/2020	ncov	EPI_ISL_416590	2020-02-16	Asia	Japan	Japan		Japanese Quarantine Stations	Pathogen Genomics Center, National Institute of Infectious Diseases	Tsuyoshi Sekizuka et al	https://www.gisaid.org	Haplotype networks of SARS-CoV-2 infections in the Diamond Princess cruise ship outbreak	https://dx.doi.org/10.1101/2020.03.23.20041970	2020-03-23
Japan/DP0290/2020	ncov	EPI_ISL_416591	2020-02-16	Asia	Japan	Japan		Japanese Quarantine Stations	Pathogen Genomics Center, National Institute of Infectious Diseases	Tsuyoshi Sekizuka et al	https://www.gisaid.org	Haplotype networks of SARS-CoV-2 infections in the Diamond Princess cruise ship outbreak	https://dx.doi.org/10.1101/2020.03.23.20041970	2020-03-23
Japan/DP0294/2020	ncov	EPI_ISL_416592	2020-02-16	Asia	Japan	Japan		Japanese Quarantine Stations	Pathogen Genomics Center, National Institute of Infectious Diseases	Tsuyoshi Sekizuka et al	https://www.gisaid.org	Haplotype networks of SARS-CoV-2 infections in the Diamond Princess cruise ship outbreak	https://dx.doi.org/10.1101/2020.03.23.20041970	2020-03-23
Japan/DP0311/2020	ncov	EPI_ISL_416593	2020-02-16	Asia	Japan	Japan		Japanese Quarantine Stations	Pathogen Genomics Center, National Institute of Infectious Diseases	Tsuyoshi Sekizuka et al	https://www.gisaid.org	Haplotype networks of SARS-CoV-2 infections in the Diamond Princess cruise ship outbreak	https://dx.doi.org/10.1101/2020.03.23.20041970	2020-03-23
Japan/DP0319/2020	ncov	EPI_ISL_416594	2020-02-16	Asia	Japan	Japan		Japanese Quarantine Stations	Pathogen Genomics Center, National Institute of Infectious Diseases	Tsuyoshi Sekizuka et al	https://www.gisaid.org	Haplotype networks of SARS-CoV-2 infections in the Diamond Princess cruise ship outbreak	https://dx.doi.org/10.1101/2020.03.23.20041970	2020-03-23
Japan/DP0328/2020	ncov	EPI_ISL_416595	2020-02-16	Asia	Japan	Japan		Japanese Quarantine Stations	Pathogen Genomics Center, National Institute of Infectious Diseases	Tsuyoshi Sekizuka et al	https://www.gisaid.org	Haplotype networks of SARS-CoV-2 infections in the Diamond Princess cruise ship outbreak	https://dx.doi.org/10.1101/2020.03.23.20041970	2020-03-23
Japan/DP0344/2020	ncov	EPI_ISL_416596	2020-02-16	Asia	Japan	Japan		Japanese Quarantine Stations	Pathogen Genomics Center, National Institute of Infectious Diseases	Tsuyoshi Sekizuka et al	https://www.gisaid.org	Haplotype networks of SARS-CoV-2 infections in the Diamond Princess cruise ship outbreak	https://dx.doi.org/10.1101/2020.03.23.20041970	2020-03-23
Japan/DP0346/2020	ncov	EPI_ISL_416597	2020-02-16	Asia	Japan	Japan		Japanese Quarantine Stations	Pathogen Genomics Center, National Institute of Infectious Diseases	Tsuyoshi Sekizuka et al	https://www.gisaid.org	Haplotype networks of SARS-CoV-2 infections in the Diamond Princess cruise ship outbreak	https://dx.doi.org/10.1101/2020.03.23.20041970	2020-03-23
Japan/DP0357/2020	ncov	EPI_ISL_416598	2020-02-16	Asia	Japan	Japan		Japanese Quarantine Stations	Pathogen Genomics Center, National Institute of Infectious Diseases	Tsuyoshi Sekizuka et al	https://www.gisaid.org	Haplotype networks of SARS-CoV-2 infections in the Diamond Princess cruise ship outbreak	https://dx.doi.org/10.1101/2020.03.23.20041970	2020-03-23
Japan/DP0361/2020	ncov	EPI_ISL_416599	2020-02-16	Asia	Japan	Japan		Japanese Quarantine Stations	Pathogen Genomics Center, National Institute of Infectious Diseases	Tsuyoshi Sekizuka et al	https://www.gisaid.org	Haplotype networks of SARS-CoV-2 infections in the Diamond Princess cruise ship outbreak	https://dx.doi.org/10.1101/2020.03.23.20041970	2020-03-23
Japan/DP0438/2020	ncov	EPI_ISL_416600	2020-02-16	Asia	Japan	Japan		Japanese Quarantine Stations	Pathogen Genomics Center, National Institute of Infectious Diseases	Tsuyoshi Sekizuka et al	https://www.gisaid.org	Haplotype networks of SARS-CoV-2 infections in the Diamond Princess cruise ship outbreak	https://dx.doi.org/10.1101/2020.03.23.20041970	2020-03-23
Japan/DP0457/2020	ncov	EPI_ISL_416601	2020-02-16	Asia	Japan	Japan		Japanese Quarantine Stations	Pathogen Genomics Center, National Institute of Infectious Diseases	Tsuyoshi Sekizuka et al	https://www.gisaid.org	Haplotype networks of SARS-CoV-2 infections in the Diamond Princess cruise ship outbreak	https://dx.doi.org/10.1101/2020.03.23.20041970	2020-03-23
Japan/DP0462/2020	ncov	EPI_ISL_416602	2020-02-16	Asia	Japan	Japan		Japanese Quarantine Stations	Pathogen Genomics Center, National Institute of Infectious Diseases	Tsuyoshi Sekizuka et al	https://www.gisaid.org	Haplotype networks of SARS-CoV-2 infections in the Diamond Princess cruise ship outbreak	https://dx.doi.org/10.1101/2020.03.23.20041970	2020-03-23
Japan/DP0464/2020	ncov	EPI_ISL_416603	2020-02-16	Asia	Japan	Japan		Japanese Quarantine Stations	Pathogen Genomics Center, National Institute of Infectious Diseases	Tsuyoshi Sekizuka et al	https://www.gisaid.org	Haplotype networks of SARS-CoV-2 infections in the Diamond Princess cruise ship outbreak	https://dx.doi.org/10.1101/2020.03.23.20041970	2020-03-23
Japan/DP0476/2020	ncov	EPI_ISL_416604	2020-02-16	Asia	Japan	Japan		Japanese Quarantine Stations	Pathogen Genomics Center, National Institute of Infectious Diseases	Tsuyoshi Sekizuka et al	https://www.gisaid.org	Haplotype networks of SARS-CoV-2 infections in the Diamond Princess cruise ship outbreak	https://dx.doi.org/10.1101/2020.03.23.20041970	2020-03-23
Japan/DP0481/2020	ncov	EPI_ISL_416605	2020-02-16	Asia	Japan	Japan		Japanese Quarantine Stations	Pathogen Genomics Center, National Institute of Infectious Diseases	Tsuyoshi Sekizuka et al	https://www.gisaid.org	Haplotype networks of SARS-CoV-2 infections in the Diamond Princess cruise ship outbreak	https://dx.doi.org/10.1101/2020.03.23.20041970	2020-03-23
Japan/DP0482/2020	ncov	EPI_ISL_416606	2020-02-16	Asia	Japan	Japan		Japanese Quarantine Stations	Pathogen Genomics Center, National Institute of Infectious Diseases	Tsuyoshi Sekizuka et al	https://www.gisaid.org	Haplotype networks of SARS-CoV-2 infections in the Diamond Princess cruise ship outbreak	https://dx.doi.org/10.1101/2020.03.23.20041970	2020-03-23
Singapore/36/2020	ncov	EPI_ISL_422429	2020-02-16	Asia	Singapore	Singapore		National Public Health Laboratory, National Centre for Infectious Diseases	National Public Health Laboratory, National Centre for Infectious Diseases	Mak TM et al	https://www.gisaid.org	?	?	2020-04-10
Singapore/43/2020	ncov	EPI_ISL_428822	2020-02-16	Asia	Singapore	Singapore		National Public Health Laboratory, National Centre for Infectious Diseases	National Public Health Laboratory, National Centre for Infectious Diseases	Mak TM et al	https://www.gisaid.org	?	?	2020-04-22
Guangdong/20SF4047/2020	ncov	EPI_ISL_428462	2020-02-17	Asia	China	Guangdong	Guangzhou	Guangdong Provincial Center for Diseases Control and Prevention;Guangdong Provincial Institute of Public Health	School of Public Health, The University of Hong Kong	Bosheng Li et al	https://www.gisaid.org	?	?	2020-04-21
Guangdong/20SF4051/2020	ncov	EPI_ISL_428463	2020-02-17	Asia	China	Guangdong	Guangzhou	Guangdong Provincial Center for Diseases Control and Prevention;Guangdong Provincial Institute of Public Health	School of Public Health, The University of Hong Kong	Bosheng Li et al	https://www.gisaid.org	?	?	2020-04-21
HongKong/HKPU60-0802/2020	ncov	EPI_ISL_419228	2020-02-17	Asia	Hong Kong	Hong Kong	Hong Kong	Department of Clinical Pathology, Pamela Youde Nethersole Eastern Hospital	Department of Health Technology and Informatics, Faculty of Health and Social Science, The Hong Kong Polytechnic University	Kenneth Siu-Sing LEUNG et al	https://www.gisaid.org	A territory-wide study of early COVID-19 outbreak in Hong Kong community: A clinical, epidemiological and phylogenomic investigation	https://dx.doi.org/10.1101/2020.03.30.20045740	2020-04-01
HongKong/HKPU61-0202/2020	ncov	EPI_ISL_419229	2020-02-17	Asia	Hong Kong	Hong Kong	Hong Kong	Department of Clinical Pathology, Pamela Youde Nethersole Eastern Hospital	Department of Health Technology and Informatics, Faculty of Health and Social Science, The Hong Kong Polytechnic University	Kenneth Siu-Sing LEUNG et al	https://www.gisaid.org	A territory-wide study of early COVID-19 outbreak in Hong Kong community: A clinical, epidemiological and phylogenomic investigation	https://dx.doi.org/10.1101/2020.03.30.20045740	2020-04-01
Japan/DP0543/2020	ncov	EPI_ISL_416607	2020-02-17	Asia	Japan	Japan		Japanese Quarantine Stations	Pathogen Genomics Center, National Institute of Infectious Diseases	Tsuyoshi Sekizuka et al	https://www.gisaid.org	Haplotype networks of SARS-CoV-2 infections in the Diamond Princess cruise ship outbreak	https://dx.doi.org/10.1101/2020.03.23.20041970	2020-03-23
Japan/DP0544/2020	ncov	EPI_ISL_416608	2020-02-17	Asia	Japan	Japan		Japanese Quarantine Stations	Pathogen Genomics Center, National Institute of Infectious Diseases	Tsuyoshi Sekizuka et al	https://www.gisaid.org	Haplotype networks of SARS-CoV-2 infections in the Diamond Princess cruise ship outbreak	https://dx.doi.org/10.1101/2020.03.23.20041970	2020-03-23
Japan/DP0568/2020	ncov	EPI_ISL_416609	2020-02-17	Asia	Japan	Japan		Japanese Quarantine Stations	Pathogen Genomics Center, National Institute of Infectious Diseases	Tsuyoshi Sekizuka et al	https://www.gisaid.org	Haplotype networks of SARS-CoV-2 infections in the Diamond Princess cruise ship outbreak	https://dx.doi.org/10.1101/2020.03.23.20041970	2020-03-23
Japan/DP0588/2020	ncov	EPI_ISL_416610	2020-02-17	Asia	Japan	Japan		Japanese Quarantine Stations	Pathogen Genomics Center, National Institute of Infectious Diseases	Tsuyoshi Sekizuka et al	https://www.gisaid.org	Haplotype networks of SARS-CoV-2 infections in the Diamond Princess cruise ship outbreak	https://dx.doi.org/10.1101/2020.03.23.20041970	2020-03-23
Japan/DP0644/2020	ncov	EPI_ISL_416611	2020-02-17	Asia	Japan	Japan		Japanese Quarantine Stations	Pathogen Genomics Center, National Institute of Infectious Diseases	Tsuyoshi Sekizuka et al	https://www.gisaid.org	Haplotype networks of SARS-CoV-2 infections in the Diamond Princess cruise ship outbreak	https://dx.doi.org/10.1101/2020.03.23.20041970	2020-03-23
Japan/DP0645/2020	ncov	EPI_ISL_416612	2020-02-17	Asia	Japan	Japan		Japanese Quarantine Stations	Pathogen Genomics Center, National Institute of Infectious Diseases	Tsuyoshi Sekizuka et al	https://www.gisaid.org	Haplotype networks of SARS-CoV-2 infections in the Diamond Princess cruise ship outbreak	https://dx.doi.org/10.1101/2020.03.23.20041970	2020-03-23
Japan/DP0654/2020	ncov	EPI_ISL_416613	2020-02-17	Asia	Japan	Japan		Japanese Quarantine Stations	Pathogen Genomics Center, National Institute of Infectious Diseases	Tsuyoshi Sekizuka et al	https://www.gisaid.org	Haplotype networks of SARS-CoV-2 infections in the Diamond Princess cruise ship outbreak	https://dx.doi.org/10.1101/2020.03.23.20041970	2020-03-23
Japan/DP0687/2020	ncov	EPI_ISL_416614	2020-02-17	Asia	Japan	Japan		Japanese Quarantine Stations	Pathogen Genomics Center, National Institute of Infectious Diseases	Tsuyoshi Sekizuka et al	https://www.gisaid.org	Haplotype networks of SARS-CoV-2 infections in the Diamond Princess cruise ship outbreak	https://dx.doi.org/10.1101/2020.03.23.20041970	2020-03-23
Japan/DP0690/2020	ncov	EPI_ISL_416615	2020-02-17	Asia	Japan	Japan		Japanese Quarantine Stations	Pathogen Genomics Center, National Institute of Infectious Diseases	Tsuyoshi Sekizuka et al	https://www.gisaid.org	Haplotype networks of SARS-CoV-2 infections in the Diamond Princess cruise ship outbreak	https://dx.doi.org/10.1101/2020.03.23.20041970	2020-03-23
Japan/DP0697/2020	ncov	EPI_ISL_416616	2020-02-17	Asia	Japan	Japan		Japanese Quarantine Stations	Pathogen Genomics Center, National Institute of Infectious Diseases	Tsuyoshi Sekizuka et al	https://www.gisaid.org	Haplotype networks of SARS-CoV-2 infections in the Diamond Princess cruise ship outbreak	https://dx.doi.org/10.1101/2020.03.23.20041970	2020-03-23
Japan/DP0699/2020	ncov	EPI_ISL_416617	2020-02-17	Asia	Japan	Japan		Japanese Quarantine Stations	Pathogen Genomics Center, National Institute of Infectious Diseases	Tsuyoshi Sekizuka et al	https://www.gisaid.org	Haplotype networks of SARS-CoV-2 infections in the Diamond Princess cruise ship outbreak	https://dx.doi.org/10.1101/2020.03.23.20041970	2020-03-23
Japan/DP0700/2020	ncov	EPI_ISL_416618	2020-02-17	Asia	Japan	Japan		Japanese Quarantine Stations	Pathogen Genomics Center, National Institute of Infectious Diseases	Tsuyoshi Sekizuka et al	https://www.gisaid.org	Haplotype networks of SARS-CoV-2 infections in the Diamond Princess cruise ship outbreak	https://dx.doi.org/10.1101/2020.03.23.20041970	2020-03-23
Japan/DP0703/2020	ncov	EPI_ISL_416619	2020-02-17	Asia	Japan	Japan		Japanese Quarantine Stations	Pathogen Genomics Center, National Institute of Infectious Diseases	Tsuyoshi Sekizuka et al	https://www.gisaid.org	Haplotype networks of SARS-CoV-2 infections in the Diamond Princess cruise ship outbreak	https://dx.doi.org/10.1101/2020.03.23.20041970	2020-03-23
Japan/DP0724/2020	ncov	EPI_ISL_416620	2020-02-17	Asia	Japan	Japan		Japanese Quarantine Stations	Pathogen Genomics Center, National Institute of Infectious Diseases	Tsuyoshi Sekizuka et al	https://www.gisaid.org	Haplotype networks of SARS-CoV-2 infections in the Diamond Princess cruise ship outbreak	https://dx.doi.org/10.1101/2020.03.23.20041970	2020-03-23
Japan/DP0743/2020	ncov	EPI_ISL_416621	2020-02-17	Asia	Japan	Japan		Japanese Quarantine Stations	Pathogen Genomics Center, National Institute of Infectious Diseases	Tsuyoshi Sekizuka et al	https://www.gisaid.org	Haplotype networks of SARS-CoV-2 infections in the Diamond Princess cruise ship outbreak	https://dx.doi.org/10.1101/2020.03.23.20041970	2020-03-23
Japan/DP0752/2020	ncov	EPI_ISL_416622	2020-02-17	Asia	Japan	Japan		Japanese Quarantine Stations	Pathogen Genomics Center, National Institute of Infectious Diseases	Tsuyoshi Sekizuka et al	https://www.gisaid.org	Haplotype networks of SARS-CoV-2 infections in the Diamond Princess cruise ship outbreak	https://dx.doi.org/10.1101/2020.03.23.20041970	2020-03-23
Japan/DP0763/2020	ncov	EPI_ISL_416623	2020-02-17	Asia	Japan	Japan		Japanese Quarantine Stations	Pathogen Genomics Center, National Institute of Infectious Diseases	Tsuyoshi Sekizuka et al	https://www.gisaid.org	Haplotype networks of SARS-CoV-2 infections in the Diamond Princess cruise ship outbreak	https://dx.doi.org/10.1101/2020.03.23.20041970	2020-03-23
Japan/DP0764/2020	ncov	EPI_ISL_416624	2020-02-17	Asia	Japan	Japan		Japanese Quarantine Stations	Pathogen Genomics Center, National Institute of Infectious Diseases	Tsuyoshi Sekizuka et al	https://www.gisaid.org	Haplotype networks of SARS-CoV-2 infections in the Diamond Princess cruise ship outbreak	https://dx.doi.org/10.1101/2020.03.23.20041970	2020-03-23
Japan/DP0765/2020	ncov	EPI_ISL_416625	2020-02-17	Asia	Japan	Japan		Japanese Quarantine Stations	Pathogen Genomics Center, National Institute of Infectious Diseases	Tsuyoshi Sekizuka et al	https://www.gisaid.org	Haplotype networks of SARS-CoV-2 infections in the Diamond Princess cruise ship outbreak	https://dx.doi.org/10.1101/2020.03.23.20041970	2020-03-23
Japan/DP0779/2020	ncov	EPI_ISL_416626	2020-02-17	Asia	Japan	Japan		Japanese Quarantine Stations	Pathogen Genomics Center, National Institute of Infectious Diseases	Tsuyoshi Sekizuka et al	https://www.gisaid.org	Haplotype networks of SARS-CoV-2 infections in the Diamond Princess cruise ship outbreak	https://dx.doi.org/10.1101/2020.03.23.20041970	2020-03-23
Japan/DP0785/2020	ncov	EPI_ISL_416627	2020-02-17	Asia	Japan	Japan		Japanese Quarantine Stations	Pathogen Genomics Center, National Institute of Infectious Diseases	Tsuyoshi Sekizuka et al	https://www.gisaid.org	Haplotype networks of SARS-CoV-2 infections in the Diamond Princess cruise ship outbreak	https://dx.doi.org/10.1101/2020.03.23.20041970	2020-03-23
Japan/DP0786/2020	ncov	EPI_ISL_416628	2020-02-17	Asia	Japan	Japan		Japanese Quarantine Stations	Pathogen Genomics Center, National Institute of Infectious Diseases	Tsuyoshi Sekizuka et al	https://www.gisaid.org	Haplotype networks of SARS-CoV-2 infections in the Diamond Princess cruise ship outbreak	https://dx.doi.org/10.1101/2020.03.23.20041970	2020-03-23
Japan/DP0802/2020	ncov	EPI_ISL_416629	2020-02-17	Asia	Japan	Japan		Japanese Quarantine Stations	Pathogen Genomics Center, National Institute of Infectious Diseases	Tsuyoshi Sekizuka et al	https://www.gisaid.org	Haplotype networks of SARS-CoV-2 infections in the Diamond Princess cruise ship outbreak	https://dx.doi.org/10.1101/2020.03.23.20041970	2020-03-23
Japan/DP0803/2020	ncov	EPI_ISL_416630	2020-02-17	Asia	Japan	Japan		Japanese Quarantine Stations	Pathogen Genomics Center, National Institute of Infectious Diseases	Tsuyoshi Sekizuka et al	https://www.gisaid.org	Haplotype networks of SARS-CoV-2 infections in the Diamond Princess cruise ship outbreak	https://dx.doi.org/10.1101/2020.03.23.20041970	2020-03-23
Japan/DP0804/2020	ncov	EPI_ISL_416631	2020-02-17	Asia	Japan	Japan		Japanese Quarantine Stations	Pathogen Genomics Center, National Institute of Infectious Diseases	Tsuyoshi Sekizuka et al	https://www.gisaid.org	Haplotype networks of SARS-CoV-2 infections in the Diamond Princess cruise ship outbreak	https://dx.doi.org/10.1101/2020.03.23.20041970	2020-03-23
Japan/DP0827/2020	ncov	EPI_ISL_416632	2020-02-17	Asia	Japan	Japan		Japanese Quarantine Stations	Pathogen Genomics Center, National Institute of Infectious Diseases	Tsuyoshi Sekizuka et al	https://www.gisaid.org	Haplotype networks of SARS-CoV-2 infections in the Diamond Princess cruise ship outbreak	https://dx.doi.org/10.1101/2020.03.23.20041970	2020-03-23
Japan/DP0880/2020	ncov	EPI_ISL_416633	2020-02-17	Asia	Japan	Japan		Japanese Quarantine Stations	Pathogen Genomics Center, National Institute of Infectious Diseases	Tsuyoshi Sekizuka et al	https://www.gisaid.org	Haplotype networks of SARS-CoV-2 infections in the Diamond Princess cruise ship outbreak	https://dx.doi.org/10.1101/2020.03.23.20041970	2020-03-23
Japan/DP0890/2020	ncov	EPI_ISL_416634	2020-02-17	Asia	Japan	Japan		Japanese Quarantine Stations	Pathogen Genomics Center, National Institute of Infectious Diseases	Tsuyoshi Sekizuka et al	https://www.gisaid.org	Haplotype networks of SARS-CoV-2 infections in the Diamond Princess cruise ship outbreak	https://dx.doi.org/10.1101/2020.03.23.20041970	2020-03-23
Singapore/12/2020	ncov	EPI_ISL_414378	2020-02-17	Asia	Singapore	Singapore	Singapore	National Centre for Infectious Diseases	Programme in Emerging Infectious Diseases, Duke-NUS Medical School	Danielle E Anderson et al	https://www.gisaid.org	Discovery of a 382-nt deletion during the early evolution of SARS-CoV-2	https://dx.doi.org/doi/10.1101/2020.03.11.987222	2020-03-12
USA/CruiseA-1/2020	ncov	EPI_ISL_413606	2020-02-17	North America	USA	Diamond Princess		unknown	Pathogen Discovery, Respiratory Viruses Branch, Division of Viral Diseases, Centers for Disease Control and Prevention	Anna Uehara et al	https://www.gisaid.org	?	?	2020-03-08
USA/CruiseA-10/2020	ncov	EPI_ISL_413615	2020-02-17	North America	USA	Diamond Princess		unknown	Pathogen Discovery, Respiratory Viruses Branch, Division of Viral Diseases, Centers for Disease Control and Prevention	Ying Tao et al	https://www.gisaid.org	?	?	2020-03-08
USA/CruiseA-11/2020	ncov	EPI_ISL_413616	2020-02-17	North America	USA	Diamond Princess		unknown	Pathogen Discovery, Respiratory Viruses Branch, Division of Viral Diseases, Centers for Disease Control and Prevention	Ying Tao et al	https://www.gisaid.org	?	?	2020-03-08
USA/CruiseA-24/2020	ncov	EPI_ISL_414483	2020-02-17	North America	USA	Diamond Princess		unknown	Pathogen Discovery, Respiratory Viruses Branch, Division of Viral Diseases, Centers for Disease Control and Prevention	Krista Queen et al	https://www.gisaid.org	?	?	2020-03-12
USA/CruiseA-25/2020	ncov	EPI_ISL_414484	2020-02-17	North America	USA	Diamond Princess		unknown	Pathogen Discovery, Respiratory Viruses Branch, Division of Viral Diseases, Centers for Disease Control and Prevention	Krista Queen et al	https://www.gisaid.org	?	?	2020-03-12
USA/CruiseA-7/2020	ncov	EPI_ISL_413612	2020-02-17	North America	USA	Diamond Princess		unknown	Pathogen Discovery, Respiratory Viruses Branch, Division of Viral Diseases, Centers for Disease Control and Prevention	Ying Tao et al	https://www.gisaid.org	?	?	2020-03-08
USA/CruiseA-8/2020	ncov	EPI_ISL_413613	2020-02-17	North America	USA	Diamond Princess		unknown	Pathogen Discovery, Respiratory Viruses Branch, Division of Viral Diseases, Centers for Disease Control and Prevention	Ying Tao et al	https://www.gisaid.org	?	?	2020-03-08
USA/CruiseA-9/2020	ncov	EPI_ISL_413614	2020-02-17	North America	USA	Diamond Princess		unknown	Pathogen Discovery, Respiratory Viruses Branch, Division of Viral Diseases, Centers for Disease Control and Prevention	Ying Tao et al	https://www.gisaid.org	?	?	2020-03-08
Singapore/13/2020	ncov	EPI_ISL_414379	2020-02-18	Asia	Singapore	Singapore	Singapore	National Centre for Infectious Diseases	Programme in Emerging Infectious Diseases, Duke-NUS Medical School	Danielle E Anderson et al	https://www.gisaid.org	Discovery of a 382-nt deletion during the early evolution of SARS-CoV-2	https://dx.doi.org/doi/10.1101/2020.03.11.987222	2020-03-12
SouthKorea/KCDC2016/2020	ncov	EPI_ISL_427810	2020-02-18	Asia	South Korea	South Korea		Division of Viral Diseases, Center for Laboratory Control of Infectious Diseases, Korea Centers for Diseases Control and Prevention	Division of Viral Diseases, Center for Laboratory Control of Infectious Diseases, Korea Centers for Diseases Control and Prevention	Jeong-Min Kim et al	https://www.gisaid.org	?	?	2020-04-19
SouthKorea/KCDC2017/2020	ncov	EPI_ISL_427811	2020-02-18	Asia	South Korea	South Korea		Division of Viral Diseases, Center for Laboratory Control of Infectious Diseases, Korea Centers for Diseases Control and Prevention	Division of Viral Diseases, Center for Laboratory Control of Infectious Diseases, Korea Centers for Diseases Control and Prevention	Jeong-Min Kim et al	https://www.gisaid.org	?	?	2020-04-19
SouthKorea/KCDC2019/2020	ncov	EPI_ISL_427813	2020-02-18	Asia	South Korea	South Korea		Division of Viral Diseases, Center for Laboratory Control of Infectious Diseases, Korea Centers for Diseases Control and Prevention	Division of Viral Diseases, Center for Laboratory Control of Infectious Diseases, Korea Centers for Diseases Control and Prevention	Jeong-Min Kim et al	https://www.gisaid.org	?	?	2020-04-19
USA/CruiseA-15/2020	ncov	EPI_ISL_413620	2020-02-18	North America	USA	Diamond Princess		unknown	Pathogen Discovery, Respiratory Viruses Branch, Division of Viral Diseases, Centers for Disease Control and Prevention	Clinton R. Paden et al	https://www.gisaid.org	?	?	2020-03-08
USA/CruiseA-16/2020	ncov	EPI_ISL_413621	2020-02-18	North America	USA	Diamond Princess		unknown	Pathogen Discovery, Respiratory Viruses Branch, Division of Viral Diseases, Centers for Disease Control and Prevention	Clinton R. Paden et al	https://www.gisaid.org	?	?	2020-03-08
USA/CruiseA-19/2020	ncov	EPI_ISL_414479	2020-02-18	North America	USA	Diamond Princess		unknown	Pathogen Discovery, Respiratory Viruses Branch, Division of Viral Diseases, Centers for Disease Control and Prevention	Ying Tao et al	https://www.gisaid.org	?	?	2020-03-12
USA/CruiseA-2/2020	ncov	EPI_ISL_413607	2020-02-18	North America	USA	Diamond Princess		unknown	Pathogen Discovery, Respiratory Viruses Branch, Division of Viral Diseases, Centers for Disease Control and Prevention	Anna Uehara et al	https://www.gisaid.org	?	?	2020-03-08
USA/CruiseA-23/2020	ncov	EPI_ISL_414482	2020-02-18	North America	USA	Diamond Princess		unknown	Pathogen Discovery, Respiratory Viruses Branch, Division of Viral Diseases, Centers for Disease Control and Prevention	Krista Queen et al	https://www.gisaid.org	?	?	2020-03-12
USA/CruiseA-3/2020	ncov	EPI_ISL_413608	2020-02-18	North America	USA	Diamond Princess		unknown	Pathogen Discovery, Respiratory Viruses Branch, Division of Viral Diseases, Centers for Disease Control and Prevention	Anna Uehara et al	https://www.gisaid.org	?	?	2020-03-08
HongKong/CUHK2/2020	ncov	EPI_ISL_416315	2020-02-19	Asia	Hong Kong	Hong Kong		Department of Microbiology, Faculty of Medicine, The Chinese University of Hong Kong, Hong Kong SAR, China	Department of Microbiology, Faculty of Medicine, Chinese University of Hong Kong, Hong Kong SAR, China	Zigui Chen et al	https://www.gisaid.org	?	?	2020-03-20
HongKong/HKPU63-1402/2020	ncov	EPI_ISL_419231	2020-02-19	Asia	Hong Kong	Hong Kong	Hong Kong	Department of Clinical Pathology, Tuen Mun Hospital, 23 Tsing Chung Koon Road, Tuen Mun, N.T.	Department of Health Technology and Informatics, Faculty of Health and Social Science, The Hong Kong Polytechnic University	Kenneth Siu-Sing LEUNG et al	https://www.gisaid.org	A territory-wide study of early COVID-19 outbreak in Hong Kong community: A clinical, epidemiological and phylogenomic investigation	https://dx.doi.org/10.1101/2020.03.30.20045740	2020-04-01
HongKong/HKPU64-1202/2020	ncov	EPI_ISL_419232	2020-02-19	Asia	Hong Kong	Hong Kong	Hong Kong	Department of Clinical Pathology, Pamela Youde Nethersole Eastern Hospital	Department of Health Technology and Informatics, Faculty of Health and Social Science, The Hong Kong Polytechnic University	Kenneth Siu-Sing LEUNG et al	https://www.gisaid.org	A territory-wide study of early COVID-19 outbreak in Hong Kong community: A clinical, epidemiological and phylogenomic investigation	https://dx.doi.org/10.1101/2020.03.30.20045740	2020-04-01
HongKong/HKPU65-1202/2020	ncov	EPI_ISL_419241	2020-02-19	Asia	Hong Kong	Hong Kong	Hong Kong	Department of Clinical Pathology, Pamela Youde Nethersole Eastern Hospital	Department of Health Technology and Informatics, Faculty of Health and Social Science, The Hong Kong Polytechnic University	Kenneth Siu-Sing LEUNG et al	https://www.gisaid.org	A territory-wide study of early COVID-19 outbreak in Hong Kong community: A clinical, epidemiological and phylogenomic investigation	https://dx.doi.org/10.1101/2020.03.30.20045740	2020-04-01
SouthKorea/KCDC2018/2020	ncov	EPI_ISL_427812	2020-02-19	Asia	South Korea	South Korea		Division of Viral Diseases, Center for Laboratory Control of Infectious Diseases, Korea Centers for Diseases Control and Prevention	Division of Viral Diseases, Center for Laboratory Control of Infectious Diseases, Korea Centers for Diseases Control and Prevention	Jeong-Min Kim et al	https://www.gisaid.org	?	?	2020-04-19
Canada/BC_69243/2020	ncov	EPI_ISL_415577	2020-02-20	North America	Canada	British Columbia		BCCDC Public Health Laboratory	BCCDC Public Health Laboratory	Harrigan et al	https://www.gisaid.org	?	?	2020-03-18
Canada/ON_PHL5472/2020	ncov	EPI_ISL_418325	2020-02-20	North America	Canada	Ontario		Public Health Ontario Laboratories	Public Health Ontario Laboratories	Alireza Eshaghi et al	https://www.gisaid.org	?	?	2020-03-30
Italy/CDG1/2020	ncov	EPI_ISL_412973	2020-02-20	Europe	Italy	Lombardy		Department of Infectious Diseases, Istituto Superiore di Sanit√†, Roma , Italy	Virology Laboratory, Scientific Department, Army Medical Center	Paola Stefanelli et al	https://www.gisaid.org	Whole genome and phylogenetic analysis of two SARS-CoV-2 strains isolated in Italy in January and February 2020: additional clues on multiple introductions and further circulation in Europe	https://dx.doi.org/10.2807/1560-7917.ES.2020.25.13.2000305	2020-03-01
Japan/TK-20-31-3/2020	ncov	EPI_ISL_413459	2020-02-20	Asia	Japan	Tokyo		Department of Pathology, Toshima Hospital	Pathogen Genomics Center, National Institute of Infectious Diseases	Tsuyoshi Sekizuka et al	https://www.gisaid.org	?	?	2020-03-05
USA/CruiseA-12/2020	ncov	EPI_ISL_413617	2020-02-20	North America	USA	Diamond Princess		unknown	Pathogen Discovery, Respiratory Viruses Branch, Division of Viral Diseases, Centers for Disease Control and Prevention	Ying Tao et al	https://www.gisaid.org	?	?	2020-03-08
USA/CruiseA-13/2020	ncov	EPI_ISL_413618	2020-02-20	North America	USA	Diamond Princess		unknown	Pathogen Discovery, Respiratory Viruses Branch, Division of Viral Diseases, Centers for Disease Control and Prevention	Clinton R. Paden et al	https://www.gisaid.org	?	?	2020-03-08
France/HF1463/2020	ncov	EPI_ISL_429968	2020-02-21	Europe	France	Hauts de France	Compi√®gne	Centre Hospitalier Compi√®gne Laboratoire de Biologie	National Reference Center for Viruses of Respiratory Infections, Institut Pasteur, Paris	M√©lanie Albert et al	https://www.gisaid.org	Introductions and early spread of SARS-CoV-2 in France	https://dx.doi.org/10.1101/2020.04.24.059576	2020-04-24
France/HF1465/2020	ncov	EPI_ISL_418218	2020-02-21	Europe	France	Hauts de France	Compi√®gne	Centre Hospitalier Compi√®gne Laboratoire de Biologie	National Reference Center for Viruses of Respiratory Infections, Institut Pasteur, Paris	M√©lanie Albert et al	https://www.gisaid.org	?	?	2020-03-29
USA/CruiseA-21/2020	ncov	EPI_ISL_414480	2020-02-21	North America	USA	Diamond Princess		unknown	Pathogen Discovery, Respiratory Viruses Branch, Division of Viral Diseases, Centers for Disease Control and Prevention	Ying Tao et al	https://www.gisaid.org	?	?	2020-03-12
USA/CruiseA-22/2020	ncov	EPI_ISL_414481	2020-02-21	North America	USA	Diamond Princess		unknown	Pathogen Discovery, Respiratory Viruses Branch, Division of Viral Diseases, Centers for Disease Control and Prevention	Ying Tao et al	https://www.gisaid.org	?	?	2020-03-12
USA/CruiseA-4/2020	ncov	EPI_ISL_413609	2020-02-21	North America	USA	Diamond Princess		unknown	Pathogen Discovery, Respiratory Viruses Branch, Division of Viral Diseases, Centers for Disease Control and Prevention	Anna Uehara et al	https://www.gisaid.org	?	?	2020-03-08
USA/CruiseA-5/2020	ncov	EPI_ISL_413610	2020-02-21	North America	USA	Diamond Princess		unknown	Pathogen Discovery, Respiratory Viruses Branch, Division of Viral Diseases, Centers for Disease Control and Prevention	Anna Uehara et al	https://www.gisaid.org	?	?	2020-03-08
USA/CruiseA-6/2020	ncov	EPI_ISL_413611	2020-02-21	North America	USA	Diamond Princess		unknown	Pathogen Discovery, Respiratory Viruses Branch, Division of Viral Diseases, Centers for Disease Control and Prevention	Anna Uehara et al	https://www.gisaid.org	?	?	2020-03-08
USA/WA-S2/2020	ncov	EPI_ISL_413456	2020-02-21	North America	USA	Washington	King County	Seattle Flu Study, University of Washington Medical Center	Seattle Flu Study, University of Washington Medical Center	Chu et al et al	https://www.gisaid.org	Cryptic transmission of SARS-CoV-2 in Washington State	https://doi.dx.org/10.1101/2020.04.02.20051417	2020-03-05
USA/WA-S84/2020	ncov	EPI_ISL_417137	2020-02-21	North America	USA	Washington	King County	Washington State Department of Health	Seattle Flu Study	Chu etl al et al	https://www.gisaid.org	Cryptic transmission of SARS-CoV-2 in Washington State	https://doi.dx.org/10.1101/2020.04.02.20051417	2020-03-24
Australia/WA11/2020	ncov	EPI_ISL_420456	2020-02-22	Oceania	Australia	Western Australia	Perth	PathWest Laboratory Medicine WA	PathWest Laboratory Medicine WA	Chisha Sikazwe et al	https://www.gisaid.org	?	?	2020-04-06
HongKong/HKPU70-1302/2020	ncov	EPI_ISL_419243	2020-02-22	Asia	Hong Kong	Hong Kong	Hong Kong	Department of Clinical Pathology, Pamela Youde Nethersole Eastern Hospital	Department of Health Technology and Informatics, Faculty of Health and Social Science, The Hong Kong Polytechnic University	Kenneth Siu-Sing LEUNG et al	https://www.gisaid.org	A territory-wide study of early COVID-19 outbreak in Hong Kong community: A clinical, epidemiological and phylogenomic investigation	https://dx.doi.org/10.1101/2020.03.30.20045740	2020-04-01
HongKong/HKPU73-0802/2020	ncov	EPI_ISL_419244	2020-02-22	Asia	Hong Kong	Hong Kong	Hong Kong	Department of Clinical Pathology, Pamela Youde Nethersole Eastern Hospital	Department of Health Technology and Informatics, Faculty of Health and Social Science, The Hong Kong Polytechnic University	Kenneth Siu-Sing LEUNG et al	https://www.gisaid.org	A territory-wide study of early COVID-19 outbreak in Hong Kong community: A clinical, epidemiological and phylogenomic investigation	https://dx.doi.org/10.1101/2020.03.30.20045740	2020-04-01
HongKong/HKPU74-1302/2020	ncov	EPI_ISL_419245	2020-02-22	Asia	Hong Kong	Hong Kong	Hong Kong	Department of Clinical Pathology, Pamela Youde Nethersole Eastern Hospital	Department of Health Technology and Informatics, Faculty of Health and Social Science, The Hong Kong Polytechnic University	Kenneth Siu-Sing LEUNG et al	https://www.gisaid.org	A territory-wide study of early COVID-19 outbreak in Hong Kong community: A clinical, epidemiological and phylogenomic investigation	https://dx.doi.org/10.1101/2020.03.30.20045740	2020-04-01
HongKong/VM20002849/2020	ncov	EPI_ISL_414571	2020-02-22	Asia	Hong Kong	Hong Kong	Hong Kong	Hong Kong Department of Health	School of Public Health, The University of Hong Kong	Dominic N.C. Tsang et al	https://www.gisaid.org	?	?	2020-03-13
USA/WA-S277/2020	ncov	EPI_ISL_430131	2020-02-22	North America	USA	Washington	King County	Seattle Flu Study	Seattle Flu Study	Chu et al et al	https://www.gisaid.org	?	?	2020-04-26
USA/WA-S82/2020	ncov	EPI_ISL_417135	2020-02-22	North America	USA	Washington	King County	Washington State Department of Health	Seattle Flu Study	Chu etl al et al	https://www.gisaid.org	Cryptic transmission of SARS-CoV-2 in Washington State	https://doi.dx.org/10.1101/2020.04.02.20051417	2020-03-24
England/20130071804/2020	ncov	EPI_ISL_423662	2020-02-23	Europe	United Kingdom	England		Respiratory Virus Unit, Microbiology Services Colindale, Public Health England	Respiratory Virus Unit, Microbiology Services Colindale, Public Health England	Monica Galiano et al	https://www.gisaid.org	Preliminary analysis of SARS-CoV-2 importation & establishment of UK transmission lineages	https://virological.org/t/preliminary-analysis-of-sars-cov-2-importation-establishment-of-uk-transmission-lineages/507	2020-04-12
England/20132079304/2020	ncov	EPI_ISL_423802	2020-02-23	Europe	United Kingdom	England		Respiratory Virus Unit, Microbiology Services Colindale, Public Health England	Respiratory Virus Unit, Microbiology Services Colindale, Public Health England	Monica Galiano et al	https://www.gisaid.org	Preliminary analysis of SARS-CoV-2 importation & establishment of UK transmission lineages	https://virological.org/t/preliminary-analysis-of-sars-cov-2-importation-establishment-of-uk-transmission-lineages/507	2020-04-12
Hefei/2/2020	ncov	EPI_ISL_412026	2020-02-23	Asia	China	Anhui	Hefei	Second Hospital of Anhui Medical University	Second Hospital of Anhui Medical University	Changtai Wang et al	https://www.gisaid.org	?	?	2020-02-24
HongKong/HKPU66-2501/2020	ncov	EPI_ISL_419242	2020-02-23	Asia	Hong Kong	Hong Kong	Hong Kong	Department of Clinical Pathology, Tuen Mun Hospital	Department of Health Technology and Informatics, Faculty of Health and Social Science, The Hong Kong Polytechnic University	Kenneth Siu-Sing LEUNG et al	https://www.gisaid.org	A territory-wide study of early COVID-19 outbreak in Hong Kong community: A clinical, epidemiological and phylogenomic investigation	https://dx.doi.org/10.1101/2020.03.30.20045740	2020-04-01
HongKong/HKPU76-0802/2020	ncov	EPI_ISL_419246	2020-02-23	Asia	Hong Kong	Hong Kong	Hong Kong	Department of Clinical Pathology, Pamela Youde Nethersole Eastern Hospital	Department of Health Technology and Informatics, Faculty of Health and Social Science, The Hong Kong Polytechnic University	Kenneth Siu-Sing LEUNG et al	https://www.gisaid.org	A territory-wide study of early COVID-19 outbreak in Hong Kong community: A clinical, epidemiological and phylogenomic investigation	https://dx.doi.org/10.1101/2020.03.30.20045740	2020-04-01
Israel/ISR_JP0320/2020	ncov	EPI_ISL_419211	2020-02-23	Asia	Israel	Ramat Gan		Central Virology Laboratory	Israel Institute for Biological Research	Inbar Cohen-Gihon et al	https://www.gisaid.org	Full genome viral sequences inform patterns of SARS-CoV-2 spread into and within Israel	https://dx.doi.org/10.1101/2020.05.21.20104521	2020-04-01
SouthKorea/KCDC2001/2020	ncov	EPI_ISL_425117	2020-02-23	Asia	South Korea	South Korea		Division of Viral Diseases, Center for Laboratory Control of Infectious Diseases, Korea Centers for Diseases Control and Prevention	Division of Viral Diseases, Center for Laboratory Control of Infectious Diseases, Korea Centers for Diseases Control and Prevention	Jeong-Min Kim et al	https://www.gisaid.org	?	?	2020-04-14
SouthKorea/KCDC2003/2020	ncov	EPI_ISL_426163	2020-02-23	Asia	South Korea	South Korea		Division of Viral Diseases, Center for Laboratory Control of Infectious Diseases, Korea Centers for Diseases Control and Prevention	Division of Viral Diseases, Center for Laboratory Control of Infectious Diseases, Korea Centers for Diseases Control and Prevention	Jeong-Min Kim et al	https://www.gisaid.org	?	?	2020-04-15
SouthKorea/KCDC2011/2020	ncov	EPI_ISL_426181	2020-02-23	Asia	South Korea	South Korea		Division of Viral Diseases, Center for Laboratory Control of Infectious Diseases, Korea Centers for Diseases Control and Prevention	Division of Viral Diseases, Center for Laboratory Control of Infectious Diseases, Korea Centers for Diseases Control and Prevention	Jeong-Min Kim et al	https://www.gisaid.org	?	?	2020-04-15
SouthKorea/KCDC2013/2020	ncov	EPI_ISL_426183	2020-02-23	Asia	South Korea	South Korea		Division of Viral Diseases, Center for Laboratory Control of Infectious Diseases, Korea Centers for Diseases Control and Prevention	Division of Viral Diseases, Center for Laboratory Control of Infectious Diseases, Korea Centers for Diseases Control and Prevention	Jeong-Min Kim et al	https://www.gisaid.org	?	?	2020-04-15
USA/CA9/2020	ncov	EPI_ISL_412862	2020-02-23	North America	USA	California	Solano County	California Department of Public Health	Pathogen Discovery, Respiratory Viruses Branch, Division of Viral Diseases, Centers for Disease Control and Prevention	Krista Queen et al	https://www.gisaid.org	?	?	2020-02-27
Australia/VIC15/2020	ncov	EPI_ISL_419735	2020-02-24	Oceania	Australia	Victoria		Victorian Infectious Diseases Reference Laboratory (VIDRL)	Victorian Infectious Diseases Reference Laboratory and Microbiological Diagnostic Unit Public Health Laboratory, Doherty Institute	Caly L. et al	https://www.gisaid.org	?	?	2020-04-03
Henan/HN03/2020	ncov	EPI_ISL_450442	2020-02-24	Asia	China	Henan		unknown	The Department of Infectious Disease Prevention and Control	Li et al	https://www.gisaid.org	?	?	2020-04-30
HongKong/HKPU83-1702/2020	ncov	EPI_ISL_419247	2020-02-24	Asia	Hong Kong	Hong Kong	Hong Kong	Department of Clinical Pathology, Pamela Youde Nethersole Eastern Hospital	Department of Health Technology and Informatics, Faculty of Health and Social Science, The Hong Kong Polytechnic University	Kenneth Siu-Sing LEUNG et al	https://www.gisaid.org	A territory-wide study of early COVID-19 outbreak in Hong Kong community: A clinical, epidemiological and phylogenomic investigation	https://dx.doi.org/10.1101/2020.03.30.20045740	2020-04-01
HongKong/HKPU84-2502/2020	ncov	EPI_ISL_419248	2020-02-24	Asia	Hong Kong	Hong Kong	Hong Kong	Department of Clinical Pathology, Pamela Youde Nethersole Eastern Hospital	Department of Health Technology and Informatics, Faculty of Health and Social Science, The Hong Kong Polytechnic University	Kenneth Siu-Sing LEUNG et al	https://www.gisaid.org	A territory-wide study of early COVID-19 outbreak in Hong Kong community: A clinical, epidemiological and phylogenomic investigation	https://dx.doi.org/10.1101/2020.03.30.20045740	2020-04-01
HongKong/VM20002868/2020	ncov	EPI_ISL_414519	2020-02-24	Asia	Hong Kong	Hong Kong	Hong Kong	Hong Kong Department of Health	School of Public Health, The University of Hong Kong	Dominic N.C. Tsang et al	https://www.gisaid.org	?	?	2020-03-13
Italy/UniMI01/2020	ncov	EPI_ISL_417445	2020-02-24	Europe	Italy	Lombardy	Milan	Laboratory of Infectious Diseases, Department of Biomedical and Clinical Sciences L. Sacco, University of Milan	Laboratory of Infectious Diseases, Department of Biomedical and Clinical Sciences L. Sacco, University of Milan	Gianguglielmo Zehender et al	https://www.gisaid.org	Genomic characterization and phylogenetic analysis of SARS-COV-2 in Italy	https://onlinelibrary.wiley.com/doi/abs/10.1002/jmv.25794	2020-03-26
Italy/UniMI02/2020	ncov	EPI_ISL_417446	2020-02-24	Europe	Italy	Lombardy	Milan	Laboratory of Infectious Diseases, Department of Biomedical and Clinical Sciences L. Sacco, University of Milan	Laboratory of Infectious Diseases, Department of Biomedical and Clinical Sciences L. Sacco, University of Milan	Gianguglielmo Zehender et al	https://www.gisaid.org	Genomic characterization and phylogenetic analysis of SARS-COV-2 in Italy	https://onlinelibrary.wiley.com/doi/abs/10.1002/jmv.25794	2020-03-26
Italy/UniMI03/2020	ncov	EPI_ISL_417447	2020-02-24	Europe	Italy	Lombardy	Milan	Laboratory of Infectious Diseases, Department of Biomedical and Clinical Sciences L. Sacco, University of Milan	Laboratory of Infectious Diseases, Department of Biomedical and Clinical Sciences L. Sacco, University of Milan	Gianguglielmo Zehender et al	https://www.gisaid.org	Genomic characterization and phylogenetic analysis of SARS-COV-2 in Italy	https://onlinelibrary.wiley.com/doi/abs/10.1002/jmv.25794	2020-03-26
Netherlands/Berlicum_1363564/2020	ncov	EPI_ISL_413565	2020-02-24	Europe	Netherlands	North Brabant	Berlicum	Foundation Pamm	Erasmus Medical Center	David Nieuwenhuijse et al	https://www.gisaid.org	Rapid SARS-CoV-2 whole genome sequencing for informed public health decision making in the Netherlands	https://dx.doi.org/10.1038/s41591-020-0997-y	2020-03-07
Switzerland/TI9486/2020	ncov	EPI_ISL_413996	2020-02-24	Europe	Switzerland	Ticino		Laboratoire de Virologie, HUG	Swiss National Reference Centre for Influenza	LAUBSCHER Florian et al. et al	https://www.gisaid.org	?	?	2020-03-10
USA/CruiseA-17/2020	ncov	EPI_ISL_413622	2020-02-24	North America	USA	Diamond Princess		unknown	Pathogen Discovery, Respiratory Viruses Branch, Division of Viral Diseases, Centers for Disease Control and Prevention	Clinton R. Paden et al	https://www.gisaid.org	?	?	2020-03-08
USA/CruiseA-18/2020	ncov	EPI_ISL_413623	2020-02-24	North America	USA	Diamond Princess		unknown	Pathogen Discovery, Respiratory Viruses Branch, Division of Viral Diseases, Centers for Disease Control and Prevention	Clinton R. Paden et al	https://www.gisaid.org	?	?	2020-03-08
USA/CruiseA-26/2020	ncov	EPI_ISL_414485	2020-02-24	North America	USA	Diamond Princess		unknown	Pathogen Discovery, Respiratory Viruses Branch, Division of Viral Diseases, Centers for Disease Control and Prevention	Krista Queen et al	https://www.gisaid.org	?	?	2020-03-12
USA/WA-S254/2020	ncov	EPI_ISL_430292	2020-02-24	North America	USA	Washington	Snohomish County	Washington State Department of Health	Seattle Flu Study	Chu et al et al	https://www.gisaid.org	?	?	2020-04-26
USA/WA-S7/2020	ncov	EPI_ISL_416462	2020-02-24	North America	USA	Washington		Seattle Flu Study	Seattle Flu Study	Chu et al et al	https://www.gisaid.org	Cryptic transmission of SARS-CoV-2 in Washington State	https://doi.dx.org/10.1101/2020.04.02.20051417	2020-03-22
USA/WA-S8/2020	ncov	EPI_ISL_416463	2020-02-24	North America	USA	Washington	King County	Seattle Flu Study	Seattle Flu Study	Chu et al et al	https://www.gisaid.org	Cryptic transmission of SARS-CoV-2 in Washington State	https://doi.dx.org/10.1101/2020.04.02.20051417	2020-03-22
USA/WA2/2020	ncov	EPI_ISL_412970	2020-02-24	North America	USA	Washington	Snohomish County	Washington State Department of Health	Seattle Flu Study	Helen Chu et al	https://www.gisaid.org	Cryptic transmission of SARS-CoV-2 in Washington State	https://doi.dx.org/10.1101/2020.04.02.20051417	2020-03-01
Beijing/BJ1112/2020	ncov	EPI_ISL_430737	2020-02-25	Asia	China	Beijing		Chinese PLA Institute for Disease Control and Prevention	Chinese PLA Institute for Disease Control and Prevention	Peng Li et al	https://www.gisaid.org	?	?	2020-04-27
Brazil/SP-01/2020	ncov	EPI_ISL_412964	2020-02-25	South America	Brazil	S√£o Paulo	S√£o Paulo	Hospital Israelita Albert Einstein	Instituto Adolfo Lutz Interdisciplinary Procedures Center Strategic Laboratory	Jaqueline Goes de Jesus et al	https://www.gisaid.org	First cases of coronavirus disease (COVID-19) in Brazil, South America	https://virological.org/t/first-cases-of-coronavirus-disease-covid-19-in-brazil-south-america-2-genomes-3rd-march-2020/409	2020-02-28
England/200940527/2020	ncov	EPI_ISL_414005	2020-02-25	Europe	United Kingdom	England		Respiratory Virus Unit, Microbiology Services Colindale, Public Health England	Respiratory Virus Unit, Microbiology Services Colindale, Public Health England	Monica Galiano et al	https://www.gisaid.org	Preliminary analysis of SARS-CoV-2 importation & establishment of UK transmission lineages	https://virological.org/t/preliminary-analysis-of-sars-cov-2-importation-establishment-of-uk-transmission-lineages/507	2020-03-10
England/200960515/2020	ncov	EPI_ISL_414009	2020-02-25	Europe	United Kingdom	England		Respiratory Virus Unit, Microbiology Services Colindale, Public Health England	Respiratory Virus Unit, Microbiology Services Colindale, Public Health England	Monica Galiano et al	https://www.gisaid.org	Preliminary analysis of SARS-CoV-2 importation & establishment of UK transmission lineages	https://virological.org/t/preliminary-analysis-of-sars-cov-2-importation-establishment-of-uk-transmission-lineages/507	2020-03-10
England/20102087902/2020	ncov	EPI_ISL_417215	2020-02-25	Europe	United Kingdom	England		Respiratory Virus Unit, Microbiology Services Colindale, Public Health England	Respiratory Virus Unit, Microbiology Services Colindale, Public Health England	Monica Galiano et al	https://www.gisaid.org	Preliminary analysis of SARS-CoV-2 importation & establishment of UK transmission lineages	https://virological.org/t/preliminary-analysis-of-sars-cov-2-importation-establishment-of-uk-transmission-lineages/507	2020-03-25
England/20102088002/2020	ncov	EPI_ISL_417216	2020-02-25	Europe	United Kingdom	England		Respiratory Virus Unit, Microbiology Services Colindale, Public Health England	Respiratory Virus Unit, Microbiology Services Colindale, Public Health England	Monica Galiano et al	https://www.gisaid.org	Preliminary analysis of SARS-CoV-2 importation & establishment of UK transmission lineages	https://virological.org/t/preliminary-analysis-of-sars-cov-2-importation-establishment-of-uk-transmission-lineages/507	2020-03-25
Finland/FIN-25/2020	ncov	EPI_ISL_412971	2020-02-25	Europe	Finland	Helsinki		HUS Diagnostiikkakeskus, Hallinto	Department of Virology Faculty of Medicine, Medicum University of Helsinki	Teemu Smura et al	https://www.gisaid.org	A doubt of multiple introduction of SARS-CoV-2 in Italy: A preliminary overview	https://dx.doi.org/10.1002/jmv.25773	2020-03-01
France/GE1583-2/2020	ncov	EPI_ISL_414623	2020-02-25	Europe	France	Grand Est	Strasbourg	Laboratoire de Virologie Institut de Virologie - INSERM U 1109 H√¥pitaux Universitaires de Strasbourg	National Reference Center for Viruses of Respiratory Infections, Institut Pasteur, Paris	M√©lnie Albert et al	https://www.gisaid.org	Introductions and early spread of SARS-CoV-2 in France	https://dx.doi.org/10.1101/2020.04.24.059576	2020-03-15
Germany/Baden-Wrttemberg1/2020	ncov	EPI_ISL_412912	2020-02-25	Europe	Germany	Baden-Wuerttemberg		State Health Office Baden-Wuerttemberg	Charit√© Universit√§tsmedizin Berlin, Institute of Virology	Victor M Corman et al	https://www.gisaid.org	Whole genome and phylogenetic analysis of two SARS-CoV-2 strains isolated in Italy in January and February 2020: additional clues on multiple introductions and further circulation in Europe	https://dx.doi.org/10.2807/1560-7917.ES.2020.25.13.2000305	2020-02-28
Germany/NRW-02-1/2020	ncov	EPI_ISL_414497	2020-02-25	Europe	Germany	North Rhine Westphalia	Heinsberg District	Center of Medical Microbiology, Virology, and Hospital Hygiene, University of Duesseldorf	Center of Medical Microbiology, Virology, and Hospital Hygiene, University of Duesseldorf	Ortwin Adams et al	https://www.gisaid.org	Genetic structure of SARS-CoV-2 in Western Germany reflects clonal superspreading and multiple independent introduction events	https://dx.doi.org/10.1101/2020.04.25.20079517	2020-03-12
Guangzhou/GZMU0014/2020	ncov	EPI_ISL_414692	2020-02-25	Asia	China	Guangdong	Guangzhou	State Key Laboratory of Respiratory Disease, National Clinical Research Center for Respiratory Disease, Guangzhou Institute of Respiratory Health, the First Affiliated Hospital of Guangzhou Medical University	The First Affiliated Hospital of Guangzhou Medical University & BGI-Shenzhen	Zhao et al et al	https://www.gisaid.org	?	?	2020-03-16
Guangzhou/GZMU0016/2020	ncov	EPI_ISL_414663	2020-02-25	Asia	China	Guangdong	Guangzhou	State Key Laboratory of Respiratory Disease, National Clinical Research Center for Respiratory Disease, Guangzhou Institute of Respiratory Health, the First Affiliated Hospital of Guangzhou Medical University	The First Affiliated Hospital of Guangzhou Medical University & BGI-Shenzhen	Zhao et al et al	https://www.gisaid.org	?	?	2020-03-16
Guangzhou/GZMU0031/2020	ncov	EPI_ISL_414687	2020-02-25	Asia	China	Guangdong	Guangzhou	State Key Laboratory of Respiratory Disease, National Clinical Research Center for Respiratory Disease, Guangzhou Institute of Respiratory Health, the First Affiliated Hospital of Guangzhou Medical University	the First Affiliated Hospital of Guangzhou Medical University & BGI-Shenzhen	Zhao et al et al	https://www.gisaid.org	?	?	2020-03-16
Guangzhou/GZMU0042/2020	ncov	EPI_ISL_414688	2020-02-25	Asia	China	Guangdong	Guangzhou	State Key Laboratory of Respiratory Disease, National Clinical Research Center for Respiratory Disease, Guangzhou Institute of Respiratory Health, the First Affiliated Hospital of Guangzhou Medical University	The First Affiliated Hospital of Guangzhou Medical University & BGI-Shenzhen	Zhao et al et al	https://www.gisaid.org	?	?	2020-03-16
Guangzhou/GZMU0044/2020	ncov	EPI_ISL_414689	2020-02-25	Asia	China	Guangdong	Guangzhou	State Key Laboratory of Respiratory Disease, National Clinical Research Center for Respiratory Disease, Guangzhou Institute of Respiratory Health, the First Affiliated Hospital of Guangzhou Medical University	The First Affiliated Hospital of Guangzhou Medical University & BGI-Shenzhen	Zhao et al et al	https://www.gisaid.org	?	?	2020-03-16
Guangzhou/GZMU0047/2020	ncov	EPI_ISL_414690	2020-02-25	Asia	China	Guangdong	Guangzhou	State Key Laboratory of Respiratory Disease, National Clinical Research Center for Respiratory Disease, Guangzhou Institute of Respiratory Health, the First Affiliated Hospital of Guangzhou Medical University	The First Affiliated Hospital of Guangzhou Medical University & BGI-Shenzhen	Zhao et al et al	https://www.gisaid.org	?	?	2020-03-16
Guangzhou/GZMU0048/2020	ncov	EPI_ISL_414691	2020-02-25	Asia	China	Guangdong	Guangzhou	State Key Laboratory of Respiratory Disease, National Clinical Research Center for Respiratory Disease, Guangzhou Institute of Respiratory Health, the First Affiliated Hospital of Guangzhou Medical University	The First Affiliated Hospital of Guangzhou Medical University & BGI-Shenzhen	Zhao et al et al	https://www.gisaid.org	?	?	2020-03-16
HongKong/HKPU86-1802/2020	ncov	EPI_ISL_419249	2020-02-25	Asia	Hong Kong	Hong Kong	Hong Kong	Department of Clinical Pathology, Pamela Youde Nethersole Eastern Hospital	Department of Health Technology and Informatics, Faculty of Health and Social Science, The Hong Kong Polytechnic University	Kenneth Siu-Sing LEUNG et al	https://www.gisaid.org	A territory-wide study of early COVID-19 outbreak in Hong Kong community: A clinical, epidemiological and phylogenomic investigation	https://dx.doi.org/10.1101/2020.03.30.20045740	2020-04-01
HongKong/VM20002907/2020	ncov	EPI_ISL_414517	2020-02-25	Asia	Hong Kong	Hong Kong	Hong Kong	Hong Kong Department of Health	School of Public Health, The University of Hong Kong	Dominic N.C. Tsang et al	https://www.gisaid.org	?	?	2020-03-13
Spain/Madrid201105/2020	ncov	EPI_ISL_418251	2020-02-25	Europe	Spain	Madrid		HOSPITAL UNIVERSITARIO LA PAZ	Instituto de Salud Carlos III	Iglesias-Caballero et al	https://www.gisaid.org	Phylodynamics of SARS-CoV-2 transmission in Spain	https://dx.doi.org/10.1101/2020.04.20.050039	2020-03-29
USA/CruiseA-14/2020	ncov	EPI_ISL_413619	2020-02-25	North America	USA	Diamond Princess		unknown	Pathogen Discovery, Respiratory Viruses Branch, Division of Viral Diseases, Centers for Disease Control and Prevention	Clinton R. Paden et al	https://www.gisaid.org	?	?	2020-03-08
USA/WA-S257/2020	ncov	EPI_ISL_430295	2020-02-25	North America	USA	Washington	King County	Washington State Department of Health	Seattle Flu Study	Chu et al et al	https://www.gisaid.org	?	?	2020-04-26
Austria/CeMM0002/2020	ncov	EPI_ISL_419655	2020-02-26	Europe	Austria	Vienna		Center for Virology, Medical University of Vienna	Bergthaler laboratory, CeMM Research Center for Molecular Medicine of the Austrian Academy of Sciences	Alexandra Popa et al	https://www.gisaid.org	Mutational dynamics and transmission properties of SARS-CoV-2 superspreading events in Austria	https://www.biorxiv.org/content/10.1101/2020.07.15.204339v1	2020-04-03
Austria/CeMM0003/2020	ncov	EPI_ISL_419656	2020-02-26	Europe	Austria	Austria		Center for Virology, Medical University of Vienna	Bergthaler laboratory, CeMM Research Center for Molecular Medicine of the Austrian Academy of Sciences	Alexandra Popa et al	https://www.gisaid.org	Mutational dynamics and transmission properties of SARS-CoV-2 superspreading events in Austria	https://www.biorxiv.org/content/10.1101/2020.07.15.204339v1	2020-04-03
Denmark/SSI-01/2020	ncov	EPI_ISL_416142	2020-02-26	Europe	Denmark	Copenhagen		Department of Virus and Microbiological Special diagnostics, Statens Serum Institut, Copenhagen, Denmark.	Statens Serum Institute	Morten Rasmussen et al	https://www.gisaid.org	?	?	2020-03-20
England/200981386/2020	ncov	EPI_ISL_414010	2020-02-26	Europe	United Kingdom	England		Respiratory Virus Unit, Microbiology Services Colindale, Public Health England	Respiratory Virus Unit, Microbiology Services Colindale, Public Health England	Monica Galiano et al	https://www.gisaid.org	Preliminary analysis of SARS-CoV-2 importation & establishment of UK transmission lineages	https://virological.org/t/preliminary-analysis-of-sars-cov-2-importation-establishment-of-uk-transmission-lineages/507	2020-03-10
England/200990006/2020	ncov	EPI_ISL_414011	2020-02-26	Europe	United Kingdom	England		Respiratory Virus Unit, Microbiology Services Colindale, Public Health England	Respiratory Virus Unit, Microbiology Services Colindale, Public Health England	Monica Galiano et al	https://www.gisaid.org	Preliminary analysis of SARS-CoV-2 importation & establishment of UK transmission lineages	https://virological.org/t/preliminary-analysis-of-sars-cov-2-importation-establishment-of-uk-transmission-lineages/507	2020-03-10
France/B1623/2020	ncov	EPI_ISL_418219	2020-02-26	Europe	France	Bretagne	Brest	CHU - H√¥pital Cavale Blanche - Labo. de Virologie	National Reference Center for Viruses of Respiratory Infections, Institut Pasteur, Paris	M√©lanie Albert et al	https://www.gisaid.org	Introductions and early spread of SARS-CoV-2 in France	https://dx.doi.org/10.1101/2020.04.24.059576	2020-03-29
France/B2330/2020	ncov	EPI_ISL_416502	2020-02-26	Europe	France	Bretagne	Rennes	CHRU Pontchaillou - Laboratoire de Virologie	National Reference Center for Viruses of Respiratory Infections, Institut Pasteur, Paris	M√©lnie Albert et al	https://www.gisaid.org	Introductions and early spread of SARS-CoV-2 in France	https://dx.doi.org/10.1101/2020.04.24.059576	2020-03-22
France/GE1583/2020	ncov	EPI_ISL_414600	2020-02-26	Europe	France	Grand Est	Strasbourg	Laboratoire de Virologie Institut de Virologie - INSERM U 1109 H√¥pitaux Universitaires de Strasbourg	National Reference Center for Viruses of Respiratory Infections, Institut Pasteur, Paris	M√©lnie Albert et al	https://www.gisaid.org	Introductions and early spread of SARS-CoV-2 in France	https://dx.doi.org/10.1101/2020.04.24.059576	2020-03-14
France/N1620/2020	ncov	EPI_ISL_414624	2020-02-26	Europe	France	Normandie	Rouen	Centre Hositalier Universitaire de Rouen Laboratoire de Virologie	National Reference Center for Viruses of Respiratory Infections, Institut Pasteur, Paris	M√©lnie Albert et al	https://www.gisaid.org	Introductions and early spread of SARS-CoV-2 in France	https://dx.doi.org/10.1101/2020.04.24.059576	2020-03-15
France/PL1643/2020	ncov	EPI_ISL_414625	2020-02-26	Europe	France	Pays de la Loire	Nantes	Centre Hospitalier R√©gional Universitaire de Nantes Laboratoire de Virologie	National Reference Center for Viruses of Respiratory Infections, Institut Pasteur, Paris	M√©lnie Albert et al	https://www.gisaid.org	Introductions and early spread of SARS-CoV-2 in France	https://dx.doi.org/10.1101/2020.04.24.059576	2020-03-15
Germany/NRW-03/2020	ncov	EPI_ISL_414498	2020-02-26	Europe	Germany	North Rhine Westphalia	Heinsberg District	Center of Medical Microbiology, Virology, and Hospital Hygiene, University of Duesseldorf	Center of Medical Microbiology, Virology, and Hospital Hygiene, University of Duesseldorf	Ortwin Adams et al	https://www.gisaid.org	Genetic structure of SARS-CoV-2 in Western Germany reflects clonal superspreading and multiple independent introduction events	https://dx.doi.org/10.1101/2020.04.25.20079517	2020-03-12
Germany/NRW-04/2020	ncov	EPI_ISL_414499	2020-02-26	Europe	Germany	North Rhine Westphalia	Heinsberg District	Center of Medical Microbiology, Virology, and Hospital Hygiene, University of Duesseldorf	Center of Medical Microbiology, Virology, and Hospital Hygiene, University of Duesseldorf	Ortwin Adams et al	https://www.gisaid.org	Genetic structure of SARS-CoV-2 in Western Germany reflects clonal superspreading and multiple independent introduction events	https://dx.doi.org/10.1101/2020.04.25.20079517	2020-03-12
Germany/NRW-05/2020	ncov	EPI_ISL_414504	2020-02-26	Europe	Germany	North Rhine Westphalia	Heinsberg District	Center of Medical Microbiology, Virology, and Hospital Hygiene, University of Duesseldorf	Center of Medical Microbiology, Virology, and Hospital Hygiene, University of Duesseldorf	Ortwin Adams et al	https://www.gisaid.org	Genetic structure of SARS-CoV-2 in Western Germany reflects clonal superspreading and multiple independent introduction events	https://dx.doi.org/10.1101/2020.04.25.20079517	2020-03-13
HongKong/HKPU89-2502/2020	ncov	EPI_ISL_419250	2020-02-26	Asia	Hong Kong	Hong Kong	Hong Kong	Department of Clinical Pathology, Pamela Youde Nethersole Eastern Hospital	Department of Health Technology and Informatics, Faculty of Health and Social Science, The Hong Kong Polytechnic University	Kenneth Siu-Sing LEUNG et al	https://www.gisaid.org	A territory-wide study of early COVID-19 outbreak in Hong Kong community: A clinical, epidemiological and phylogenomic investigation	https://dx.doi.org/10.1101/2020.03.30.20045740	2020-04-01
HongKong/HKPU90-1602/2020	ncov	EPI_ISL_419251	2020-02-26	Asia	Hong Kong	Hong Kong	Hong Kong	Department of Clinical Pathology, Pamela Youde Nethersole Eastern Hospital	Department of Health Technology and Informatics, Faculty of Health and Social Science, The Hong Kong Polytechnic University	Kenneth Siu-Sing LEUNG et al	https://www.gisaid.org	A territory-wide study of early COVID-19 outbreak in Hong Kong community: A clinical, epidemiological and phylogenomic investigation	https://dx.doi.org/10.1101/2020.03.30.20045740	2020-04-01
HongKong/HKPU91-2002/2020	ncov	EPI_ISL_419252	2020-02-26	Asia	Hong Kong	Hong Kong	Hong Kong	Department of Clinical Pathology, Pamela Youde Nethersole Eastern Hospital	Department of Health Technology and Informatics, Faculty of Health and Social Science, The Hong Kong Polytechnic University	Kenneth Siu-Sing LEUNG et al	https://www.gisaid.org	A territory-wide study of early COVID-19 outbreak in Hong Kong community: A clinical, epidemiological and phylogenomic investigation	https://dx.doi.org/10.1101/2020.03.30.20045740	2020-04-01
HongKong/HKPU92-1302/2020	ncov	EPI_ISL_419253	2020-02-26	Asia	Hong Kong	Hong Kong	Hong Kong	Department of Pathology, United Christian Hospital	Department of Health Technology and Informatics, Faculty of Health and Social Science, The Hong Kong Polytechnic University	Kenneth Siu-Sing LEUNG et al	https://www.gisaid.org	A territory-wide study of early COVID-19 outbreak in Hong Kong community: A clinical, epidemiological and phylogenomic investigation	https://dx.doi.org/10.1101/2020.03.30.20045740	2020-04-01
Nanchang/JXN3T4/2020	ncov	EPI_ISL_421246	2020-02-26	Asia	China	Jiangxi	Nanchang	Jiangxi Province Center for Disease Control and Prevention	Jiangxi Province Center for Disease Control and Prevention	JianXiong Li et al	https://www.gisaid.org	?	?	2020-04-07
NorthernIreland/HSCNI01/2020	ncov	EPI_ISL_414949	2020-02-26	Europe	United Kingdom	Northern Ireland		Regional Virus Laboratory, Belfast	Public Health Wales Microbiology Cardiff	Tanya Curran et al	https://www.gisaid.org	Preliminary analysis of SARS-CoV-2 importation & establishment of UK transmission lineages	https://virological.org/t/preliminary-analysis-of-sars-cov-2-importation-establishment-of-uk-transmission-lineages/507	2020-03-16
Norway/1380/2020	ncov	EPI_ISL_417484	2020-02-26	Europe	Norway	Oslo		Oslo University Hospital, Department of Medical Microbiology	Norwegian Institute of Public Health, Department of Virology	Kathrine Stene-Johansen et al	https://www.gisaid.org	?	?	2020-03-26
SouthKorea/KCDC2015/2020	ncov	EPI_ISL_427809	2020-02-26	Asia	South Korea	South Korea		Division of Viral Diseases, Center for Laboratory Control of Infectious Diseases, Korea Centers for Diseases Control and Prevention	Division of Viral Diseases, Center for Laboratory Control of Infectious Diseases, Korea Centers for Diseases Control and Prevention	Jeong-Min Kim et al	https://www.gisaid.org	?	?	2020-04-19
Spain/CastillayLeon201061/2020	ncov	EPI_ISL_418247	2020-02-26	Europe	Spain	Castilla y Leon		HOSPITAL GENERAL DE SEGOVIA	Instituto de Salud Carlos III	Iglesias-Caballero et al	https://www.gisaid.org	Phylodynamics of SARS-CoV-2 transmission in Spain	https://dx.doi.org/10.1101/2020.04.20.050039	2020-03-29
Spain/Valencia4/2020	ncov	EPI_ISL_416483	2020-02-26	Europe	Spain	Comunitat Valenciana	Valencia	Servicio de Microbiolog√≠a. Consorcio Hospital General Universitario de Valencia	Sequencing and Bioinformatics Service and Molecular Epidemiology Research Group. FISABIO-Public Health	Maria Alma Bracho et al	https://www.gisaid.org	?	?	2020-03-22
Switzerland/1000477102/2020	ncov	EPI_ISL_413019	2020-02-26	Europe	Switzerland	Z√ºrich		Department of Internal Medicine, Triemli Hospital	Institute of Medical Virology, University of Zurich	Stefan Schmutz et al	https://www.gisaid.org	?	?	2020-03-03
Switzerland/GE3895/2020	ncov	EPI_ISL_413997	2020-02-26	Europe	Switzerland	Geneva		Laboratoire de Virologie, HUG	Swiss National Reference Centre for Influenza	LAUBSCHER Florian et al. et al	https://www.gisaid.org	?	?	2020-03-10
Taiwan/CGMH-CGU-03/2020	ncov	EPI_ISL_415741	2020-02-26	Asia	Taiwan	Taiwan	Taoyuan	Laboratory Medicine	Department of Laboratory Medicine, Lin-Kou Chang Gung Memorial Hospital, Taoyuan, Taiwan	Kuo-Chien Tsao et al	https://www.gisaid.org	SARS-CoV-2 genomic surveillance in Taiwan revealed novel ORF8-deletion mutant and clade possibly associated with infections in Middle East	https://dx.doi.org/10.1080/22221751.2020.1782271	2020-03-19
USA/CA-CDPH-UC1/2020	ncov	EPI_ISL_413557	2020-02-26	North America	USA	Grand Princess	Sonoma County	California Department of Public Health	Chiu Laboratory, University of California, San Francisco	Xianding Deng et al	https://www.gisaid.org	Genomic surveillance reveals multiple introductions of SARS-CoV-2 into Northern California	https://dx.doi.org/10.1126/science.abb9263	2020-03-07
USA/CA_2602/2020	ncov	EPI_ISL_419554	2020-02-26	North America	USA	California		California Department of Public Health	Pathogen Discovery, Respiratory Viruses Branch, Division of Viral Diseases, Centers for Disease Control and Prevention	Ying Tao et al	https://www.gisaid.org	?	?	2020-04-02
USA/WA-S272/2020	ncov	EPI_ISL_430126	2020-02-26	North America	USA	Washington	King County	Seattle Flu Study	Seattle Flu Study	Chu et al et al	https://www.gisaid.org	?	?	2020-04-26
USA/WA-S81/2020	ncov	EPI_ISL_417134	2020-02-26	North America	USA	Washington	King County	Washington State Department of Health	Seattle Flu Study	Chu etl al et al	https://www.gisaid.org	Cryptic transmission of SARS-CoV-2 in Washington State	https://doi.dx.org/10.1101/2020.04.02.20051417	2020-03-24
Canada/BC_13297/2020	ncov	EPI_ISL_415578	2020-02-27	North America	Canada	British Columbia		BCCDC Public Health Laboratory	BCCDC Public Health Laboratory	Harrigan et al	https://www.gisaid.org	?	?	2020-03-18
England/200960041/2020	ncov	EPI_ISL_414008	2020-02-27	Europe	United Kingdom	England		Respiratory Virus Unit, Microbiology Services Colindale, Public Health England	Respiratory Virus Unit, Microbiology Services Colindale, Public Health England	Monica Galiano et al	https://www.gisaid.org	Preliminary analysis of SARS-CoV-2 importation & establishment of UK transmission lineages	https://virological.org/t/preliminary-analysis-of-sars-cov-2-importation-establishment-of-uk-transmission-lineages/507	2020-03-10
England/200990660/2020	ncov	EPI_ISL_414523	2020-02-27	Europe	United Kingdom	England		Respiratory Virus Unit, Microbiology Services Colindale, Public Health England	Respiratory Virus Unit, Microbiology Services Colindale, Public Health England	Monica Galiano et al	https://www.gisaid.org	Preliminary analysis of SARS-CoV-2 importation & establishment of UK transmission lineages	https://virological.org/t/preliminary-analysis-of-sars-cov-2-importation-establishment-of-uk-transmission-lineages/507	2020-03-13
England/200990723/2020	ncov	EPI_ISL_414012	2020-02-27	Europe	United Kingdom	England		Respiratory Virus Unit, Microbiology Services Colindale, Public Health England	Respiratory Virus Unit, Microbiology Services Colindale, Public Health England	Monica Galiano et al	https://www.gisaid.org	Preliminary analysis of SARS-CoV-2 importation & establishment of UK transmission lineages	https://virological.org/t/preliminary-analysis-of-sars-cov-2-importation-establishment-of-uk-transmission-lineages/507	2020-03-10
England/20102000106/2020	ncov	EPI_ISL_415144	2020-02-27	Europe	United Kingdom	England		Respiratory Virus Unit, Microbiology Services Colindale, Public Health England	Respiratory Virus Unit, Microbiology Services Colindale, Public Health England	Monica Galiano et al	https://www.gisaid.org	Preliminary analysis of SARS-CoV-2 importation & establishment of UK transmission lineages	https://virological.org/t/preliminary-analysis-of-sars-cov-2-importation-establishment-of-uk-transmission-lineages/507	2020-03-16
Georgia/Tb-54/2020	ncov	EPI_ISL_415641	2020-02-27	Asia	Georgia	Tbilisi		R. G. Lugar Center for Public Health Research, National Center for Disease Control and Public Health (NCDC) of Georgia.	R. G. Lugar Center for Public Health Research, National Center for Disease Control and Public Health (NCDC) of Georgia.	Nato Kotaria et al	https://www.gisaid.org	?	?	2020-03-18
Germany/NRW-06/2020	ncov	EPI_ISL_414505	2020-02-27	Europe	Germany	North Rhine Westphalia	Heinsberg District	Center of Medical Microbiology, Virology, and Hospital Hygiene, University of Duesseldorf	Center of Medical Microbiology, Virology, and Hospital Hygiene, University of Duesseldorf	Ortwin Adams et al	https://www.gisaid.org	Genetic structure of SARS-CoV-2 in Western Germany reflects clonal superspreading and multiple independent introduction events	https://dx.doi.org/10.1101/2020.04.25.20079517	2020-03-13
Germany/NRW-07/2020	ncov	EPI_ISL_414506	2020-02-27	Europe	Germany	North Rhine Westphalia	Heinsberg District	Center of Medical Microbiology, Virology, and Hospital Hygiene, University of Duesseldorf	Center of Medical Microbiology, Virology, and Hospital Hygiene, University of Duesseldorf	Ortwin Adams et al	https://www.gisaid.org	Genetic structure of SARS-CoV-2 in Western Germany reflects clonal superspreading and multiple independent introduction events	https://dx.doi.org/10.1101/2020.04.25.20079517	2020-03-13
Germany/NRW-08/2020	ncov	EPI_ISL_414508	2020-02-27	Europe	Germany	North Rhine Westphalia	Heinsberg District	Center of Medical Microbiology, Virology, and Hospital Hygiene, University of Duesseldorf	Center of Medical Microbiology, Virology, and Hospital Hygiene, University of Duesseldorf	Ortwin Adams et al	https://www.gisaid.org	Genetic structure of SARS-CoV-2 in Western Germany reflects clonal superspreading and multiple independent introduction events	https://dx.doi.org/10.1101/2020.04.25.20079517	2020-03-13
Guangzhou/GZMU0030/2020	ncov	EPI_ISL_414686	2020-02-27	Asia	China	Guangdong	Guangzhou	State Key Laboratory of Respiratory Disease, National Clinical Research Center for Respiratory Disease, Guangzhou Institute of Respiratory Health, the First Affiliated Hospital of Guangzhou Medical University	The First Affiliated Hospital of Guangzhou Medical University & BGI-Shenzhen	Zhao et al et al	https://www.gisaid.org	?	?	2020-03-16
Iceland/13/2020	ncov	EPI_ISL_417765	2020-02-27	Europe	Iceland	Reykjavik		The National University Hospital of Iceland	deCODE genetics	Daniel F Gudbjartsson et al	https://www.gisaid.org	Spread of SARS-CoV-2 in the Icelandic Population	https://dx.doi.org/10.1056/NEJMoa2006100	2020-03-27
Mexico/CDMX-InDRE_01/2020	ncov	EPI_ISL_412972	2020-02-27	North America	Mexico	Mexico City		Instituto Nacional de Enfermedades Respiratorias	Instituto de Diagnostico y Referencia Epidemiologicos (INDRE)	Ramirez-Gonzalez Ernesto et al	https://www.gisaid.org	Full genome sequence of the first SARS-CoV-2 detected in Mexico	https://dx.doi.org/10.1007/s00705-020-04695-3	2020-03-01
Netherlands/Tilburg_1363354/2020	ncov	EPI_ISL_413586	2020-02-27	Europe	Netherlands	North Brabant	Tilburg	Foundation Elisabeth-Tweesteden Ziekenhuis	Erasmus Medical Center	David Nieuwenhuijse et al	https://www.gisaid.org	Rapid SARS-CoV-2 whole genome sequencing for informed public health decision making in the Netherlands	https://dx.doi.org/10.1038/s41591-020-0997-y	2020-03-07
NewZealand/01/2020	ncov	EPI_ISL_413490	2020-02-27	Oceania	New Zealand	Auckland	Auckland	Auckland Hospital	Institute of Environmental Science and Research (ESR)	Matt Storey et al	https://www.gisaid.org	An emergent clade of SARS-CoV-2 linked to returned travellers from Iran	https://dx.doi.org/10.1101/2020.03.15.992818	2020-03-05
Nigeria/Lagos01/2020	ncov	EPI_ISL_413550	2020-02-27	Africa	Nigeria	Lagos		Centre for Human and Zoonotic Virology (CHAZVY), College of Medicine University of Lagos/Lagos University Teaching Hospital (LUTH), part of the Laboratory Network of the Nigeria Centre for Disease Control (NCDC)	African Centre of Excellence for Genomics of Infectious Diseases (ACEGID), Redeemer's University, Ede, Osun State, Nigeria	Oluniyi P.E. et al	https://www.gisaid.org	First African SARS-CoV-2 genome sequence from Nigerian COVID-19 case	https://virological.org/t/first-african-sars-cov-2-genome-sequence-from-nigerian-covid-19-case/421	2020-03-06
Norway/1379/2020	ncov	EPI_ISL_417483	2020-02-27	Europe	Norway	Oslo		Oslo University Hospital, Department of Medical Microbiology	Norwegian Institute of Public Health	Kathrine Stene-Johansen et al	https://www.gisaid.org	?	?	2020-03-26
Norway/1443/2020	ncov	EPI_ISL_417490	2020-02-27	Europe	Norway	Oslo		Oslo University Hospital, Department of Medical Microbiology	Norwegian Institute of Public Health, Department of Virology	Kathrine Stene-Johansen et al	https://www.gisaid.org	?	?	2020-03-26
Singapore/51/2020	ncov	EPI_ISL_428830	2020-02-27	Asia	Singapore	Singapore		National Public Health Laboratory, National Centre for Infectious Diseases	National Public Health Laboratory, National Centre for Infectious Diseases	Mak TM et al	https://www.gisaid.org	?	?	2020-04-22
SouthKorea/BA-ACH_2604/2020	ncov	EPI_ISL_420799	2020-02-27	Asia	South Korea	South Korea		Brian D. Allgood Army Community Hospital	Pathogen Discovery, Respiratory Viruses Branch, Division of Viral Diseases, Centers for Disease Control and Prevention	Krista Queen et al	https://www.gisaid.org	?	?	2020-04-06
SouthKorea/KUMC03/2020	ncov	EPI_ISL_413513	2020-02-27	Asia	South Korea	South Korea		Division of Infectious Diseases, Department of Internal Medicine, Korea University College of Medicine	Department of Microbiology, Institute for Viral Diseases, College of Medicine, Korea University	Changmin Kang et al	https://www.gisaid.org	?	?	2020-03-06
SouthKorea/KUMC04/2020	ncov	EPI_ISL_413514	2020-02-27	Asia	South Korea	South Korea		Department of Microbiology, Institute for Viral Diseases, College of Medicine, Korea University	Department of Microbiology, Institute for Viral Diseases, College of Medicine, Korea University	Changmin Kang et al	https://www.gisaid.org	?	?	2020-03-06
SouthKorea/KUMC05/2020	ncov	EPI_ISL_413515	2020-02-27	Asia	South Korea	South Korea		Division of Infectious Diseases, Department of Internal Medicine, Korea University College of Medicine	Department of Microbiology, Institute for Viral Diseases, College of Medicine, Korea University	Changmin Kang et al	https://www.gisaid.org	?	?	2020-03-06
SouthKorea/KUMC06/2020	ncov	EPI_ISL_413516	2020-02-27	Asia	South Korea	South Korea		Department of Microbiology, Institute for Viral Diseases, College of Medicine, Korea University	Department of Microbiology, Institute for Viral Diseases, College of Medicine, Korea University	Changmin Kang et al	https://www.gisaid.org	?	?	2020-03-06
Spain/Valencia23/2020	ncov	EPI_ISL_419687	2020-02-27	Europe	Spain	Comunitat Valenciana	Valencia	Servicio de Microbiolog√≠a. Consorcio Hospital General Universitario de Valencia	Sequencing and Bioinformatics Service and Molecular Epidemiology Research Group. FISABIO-Public Health	Giuseppe D'Auria et al	https://www.gisaid.org	?	?	2020-04-03
Spain/Valencia25/2020	ncov	EPI_ISL_419689	2020-02-27	Europe	Spain	Comunitat Valenciana	Valencia	Servicio de Microbiolog√≠a. Consorcio Hospital General Universitario de Valencia	Sequencing and Bioinformatics Service and Molecular Epidemiology Research Group. FISABIO-Public Health	Neris Garcia-Gonzalez et al	https://www.gisaid.org	?	?	2020-04-03
Spain/Valencia5/2020	ncov	EPI_ISL_416484	2020-02-27	Europe	Spain	Comunitat Valenciana	Valencia	Servicio de Microbiolog√≠a. Consorcio Hospital General Universitario de Valencia	Sequencing and Bioinformatics Service and Molecular Epidemiology Research Group. FISABIO-Public Health	Maria Dolores Ocete et al	https://www.gisaid.org	Phylodynamics of SARS-CoV-2 transmission in Spain	https://dx.doi.org/10.1101/2020.04.20.050039	2020-03-22
Spain/Valencia6/2020	ncov	EPI_ISL_416485	2020-02-27	Europe	Spain	Comunitat Valenciana	Valencia	Servicio de Microbiologia. Consorcio Hospital General Universitario de Valencia	Sequencing and Bioinformatics Service and Molecular Epidemiology Research Group. FISABIO-Public Health	Griselda De Marco et al	https://www.gisaid.org	Phylodynamics of SARS-CoV-2 transmission in Spain	https://dx.doi.org/10.1101/2020.04.20.050039	2020-03-22
Sweden/20-04631/2020	ncov	EPI_ISL_430847	2020-02-27	Europe	Sweden	Stockholm		HS mikrobiologi virus	The Public Health Agency of Sweden	Zhibing Yun et al	https://www.gisaid.org	?	?	2020-04-28
Switzerland/1000477377/2020	ncov	EPI_ISL_413020	2020-02-27	Europe	Switzerland	Z√ºrich		Department of Internal Medicine, Triemli Hospital	Institute of Medical Virology, University of Zurich	Stefan Schmutz et al	https://www.gisaid.org	Phylodynamic Analyses based on 11 genomes from the Italian outbreak	https://virological.org/t/phylodynamic-analyses-based-on-11-genomes-from-the-italian-outbreak/426	2020-03-03
Switzerland/42169171/2020	ncov	EPI_ISL_418271	2020-02-27	Europe	Switzerland	Basel-Stadt		University Hospital Basel, Clinical Virology	University Hospital Basel, Labormedizin	Hirsch et al	https://www.gisaid.org	?	?	2020-03-30
Switzerland/42169310/2020	ncov	EPI_ISL_418275	2020-02-27	Europe	Switzerland	Basel-Stadt		University Hospital Basel, Clinical Virology	University Hospital Basel, Clinical Bacteriology	Hirsch et al	https://www.gisaid.org	?	?	2020-03-30
Switzerland/AG0361/2020	ncov	EPI_ISL_413999	2020-02-27	Europe	Switzerland	Aargau		Laboratoire de Virologie, HUG	Swiss National Reference Centre for Influenza	LAUBSCHER Florian et al. et al	https://www.gisaid.org	?	?	2020-03-10
Switzerland/BL0902/2020	ncov	EPI_ISL_414021	2020-02-27	Europe	Switzerland	Basel-Land		Laboratoire de Virologie, HUG	Swiss National Reference Centre for Influenza	LAUBSCHER Florian et al. et al	https://www.gisaid.org	?	?	2020-03-10
Switzerland/GE3121/2020	ncov	EPI_ISL_414019	2020-02-27	Europe	Switzerland	Geneva		Laboratoire de Virologie, HUG	Swiss National Reference Centre for Influenza	LAUBSCHER Florian et al. et al	https://www.gisaid.org	?	?	2020-03-10
Switzerland/GE5373/2020	ncov	EPI_ISL_414020	2020-02-27	Europe	Switzerland	Geneva		Laboratoire de Virologie, HUG	Swiss National Reference Centre for Influenza	LAUBSCHER Florian et al. et al	https://www.gisaid.org	?	?	2020-03-10
Switzerland/GE9586/2020	ncov	EPI_ISL_414022	2020-02-27	Europe	Switzerland	Geneva		Laboratoire de Virologie, HUG	Swiss National Reference Centre for Influenza	LAUBSCHER Florian et al. et al	https://www.gisaid.org	?	?	2020-03-10
Switzerland/GR2988/2020	ncov	EPI_ISL_415698	2020-02-27	Europe	Switzerland	Graub√ºnden		H√¥pitaux universitaires de Gen√®ve Laboratoire de Virologie	H√¥pitaux universitaires de Gen√®ve Laboratoire de Virologie	Laubscher F. et al	https://www.gisaid.org	?	?	2020-03-19
Switzerland/GR3043/2020	ncov	EPI_ISL_415699	2020-02-27	Europe	Switzerland	Graub√ºnden		H√¥pitaux universitaires de Gen√®ve Laboratoire de Virologie	H√¥pitaux universitaires de Gen√®ve Laboratoire de Virologie	Laubscher F. et al	https://www.gisaid.org	?	?	2020-03-19
Taiwan/CGMH-CGU-04/2020	ncov	EPI_ISL_415742	2020-02-27	Asia	Taiwan	Taiwan	Taoyuan	Laboratory Medicine	Department of Laboratory Medicine, Lin-Kou Chang Gung Memorial Hospital, Taoyuan, Taiwan	Kuo-Chien Tsao et al	https://www.gisaid.org	SARS-CoV-2 genomic surveillance in Taiwan revealed novel ORF8-deletion mutant and clade possibly associated with infections in Middle East	https://dx.doi.org/10.1080/22221751.2020.1782271	2020-03-19
Taiwan/CGMH-CGU-05/2020	ncov	EPI_ISL_415743	2020-02-27	Asia	Taiwan	Taiwan	Taoyuan	Laboratory Medicine	Department of Laboratory Medicine, Lin-Kou Chang Gung Memorial Hospital, Taoyuan, Taiwan	Kuo-Chien Tsao et al	https://www.gisaid.org	SARS-CoV-2 genomic surveillance in Taiwan revealed novel ORF8-deletion mutant and clade possibly associated with infections in Middle East	https://dx.doi.org/10.1080/22221751.2020.1782271	2020-03-19
USA/CA-CDPH-UC2/2020	ncov	EPI_ISL_413558	2020-02-27	North America	USA	California	Solano County	California Department of Public Health	Chiu Laboratory, University of California, San Francisco	Xianding Deng et al	https://www.gisaid.org	Genomic surveillance reveals multiple introductions of SARS-CoV-2 into Northern California	https://dx.doi.org/10.1126/science.abb9263	2020-03-07
USA/CA-CDPH-UC3/2020	ncov	EPI_ISL_413559	2020-02-27	North America	USA	California	Solano County	California Department of Public Health	Chiu Laboratory, University of California, San Francisco	Xianding Deng et al	https://www.gisaid.org	Genomic surveillance reveals multiple introductions of SARS-CoV-2 into Northern California	https://dx.doi.org/10.1126/science.abb9263	2020-03-07
USA/CA-CDPH-UC4/2020	ncov	EPI_ISL_413561	2020-02-27	North America	USA	California	Solano County	California Department of Public Health	Chiu Laboratory, University of California, San Francisco	Xianding Deng et al	https://www.gisaid.org	Genomic surveillance reveals multiple introductions of SARS-CoV-2 into Northern California	https://dx.doi.org/10.1126/science.abb9263	2020-03-07
USA/OR_2656/2020	ncov	EPI_ISL_419558	2020-02-27	North America	USA	Oregon		OR State PHL-Virology/Immunology Section	Pathogen Discovery, Respiratory Viruses Branch, Division of Viral Diseases, Centers for Disease Control and Prevention	Ying Tao et al	https://www.gisaid.org	?	?	2020-04-02
USA/WA-S43/2020	ncov	EPI_ISL_417096	2020-02-27	North America	USA	Washington		Washington State Department of Health	Seattle Flu Study	Chu etl al et al	https://www.gisaid.org	Cryptic transmission of SARS-CoV-2 in Washington State	https://doi.dx.org/10.1101/2020.04.02.20051417	2020-03-24
USA/WA3-UW1/2020	ncov	EPI_ISL_413025	2020-02-27	North America	USA	Washington		Harborview Medical Center	UW Virology Lab	Pavitra Roychoudhury et al	https://www.gisaid.org	Cryptic transmission of SARS-CoV-2 in Washington State	https://doi.dx.org/10.1101/2020.04.02.20051417	2020-03-03
USA/WA_5030/2020	ncov	EPI_ISL_419555	2020-02-27	North America	USA	Washington		WA State Department of Health	Pathogen Discovery, Respiratory Viruses Branch, Division of Viral Diseases, Centers for Disease Control and Prevention	Ying Tao et al	https://www.gisaid.org	?	?	2020-04-02
Wales/PHW1/2020	ncov	EPI_ISL_413555	2020-02-27	Europe	United Kingdom	Wales		Wales Specialist Virology Centre	Public Health Wales Microbiology Cardiff	Catherine Moore et al	https://www.gisaid.org	Preliminary analysis of SARS-CoV-2 importation & establishment of UK transmission lineages	https://virological.org/t/preliminary-analysis-of-sars-cov-2-importation-establishment-of-uk-transmission-lineages/507	2020-03-07
Australia/NSW05/2020	ncov	EPI_ISL_412975	2020-02-28	Oceania	Australia	New South Wales	Sydney	Centre for Infectious Diseases and Microbiology Laboratory Services	NSW Health Pathology - Institute of Clinical Pathology and Medical Research; Westmead Hospital; University of Sydney	Eden J-S et al	https://www.gisaid.org	Revealing COVID-19 transmission in Australia by SARS-CoV-2 genome sequencing and agent-based modeling	https://www.nature.com/articles/s41591-020-1000-7	2020-03-02
Australia/NSW08/2020	ncov	EPI_ISL_413594	2020-02-28	Oceania	Australia	New South Wales	Sydney	Centre for Infectious Diseases and Microbiology Laboratory Services	NSW Health Pathology - Institute of Clinical Pathology and Medical Research; Westmead Hospital; University of Sydney	Rockett R et al	https://www.gisaid.org	Revealing COVID-19 transmission in Australia by SARS-CoV-2 genome sequencing and agent-based modeling	https://www.nature.com/articles/s41591-020-1000-7	2020-03-08
Australia/NSW09/2020	ncov	EPI_ISL_413595	2020-02-28	Oceania	Australia	New South Wales	Sydney	Centre for Infectious Diseases and Microbiology Laboratory Services	NSW Health Pathology - Institute of Clinical Pathology and Medical Research; Westmead Hospital; University of Sydney	Rockett R et al	https://www.gisaid.org	Revealing COVID-19 transmission in Australia by SARS-CoV-2 genome sequencing and agent-based modeling	https://www.nature.com/articles/s41591-020-1000-7	2020-03-08
Australia/NSW10/2020	ncov	EPI_ISL_413596	2020-02-28	Oceania	Australia	New South Wales	Sydney	Centre for Infectious Diseases and Microbiology - Public Health	NSW Health Pathology - Institute of Clinical Pathology and Medical Research; Westmead Hospital; University of Sydney	Rockett R et al	https://www.gisaid.org	Revealing COVID-19 transmission in Australia by SARS-CoV-2 genome sequencing and agent-based modeling	https://www.nature.com/articles/s41591-020-1000-7	2020-03-08
Australia/NSW219/2020	ncov	EPI_ISL_427643	2020-02-28	Oceania	Australia	New South Wales	Sydney	Centre for Infectious Diseases and Microbiology Public Health	NSW Health Pathology - Institute of Clinical Pathology and Medical Research; Westmead Hospital; University of Sydney	Timms V et al	https://www.gisaid.org	Revealing COVID-19 transmission in Australia by SARS-CoV-2 genome sequencing and agent-based modeling	https://www.nature.com/articles/s41591-020-1000-7	2020-04-19
Australia/QLDID922/2020	ncov	EPI_ISL_418799	2020-02-28	Oceania	Australia	Queensland	Brisbane	Mater Pathology	Public Health Virology Laboratory	Bixing Huang et al	https://www.gisaid.org	?	?	2020-03-31
Brazil/SP-02/2020	ncov	EPI_ISL_413016	2020-02-28	South America	Brazil	S√£o Paulo	S√£o Paulo	Hospital Israelita Albert Einstein	Instituto Adolfo Lutz, Interdisciplinary Procedures Center, Strategic Laboratory	Jaqueline Goes de Jesus et al	https://www.gisaid.org	First cases of coronavirus disease (COVID-19) in Brazil, South America	https://virological.org/t/first-cases-of-coronavirus-disease-covid-19-in-brazil-south-america-2-genomes-3rd-march-2020/409	2020-03-02
Canada/BC_17397/2020	ncov	EPI_ISL_415580	2020-02-28	North America	Canada	British Columbia		BCCDC Public Health Laboratory	BCCDC Public Health Laboratory	Harrigan et al	https://www.gisaid.org	?	?	2020-03-18
Canada/ON_PHL5930/2020	ncov	EPI_ISL_418382	2020-02-28	North America	Canada	Ontario		Public Health Ontario Laboratories	Public Health Ontario Laboratories	Alireza Eshaghi et al	https://www.gisaid.org	?	?	2020-03-30
Denmark/SSI-02/2020	ncov	EPI_ISL_416143	2020-02-28	Europe	Denmark	Copenhagen		Department of Virus and Microbiological Special diagnostics, Statens Serum Institut, Copenhagen, Denmark.	ViFU	Morten Rasmussen et al	https://www.gisaid.org	?	?	2020-03-20
England/200990002/2020	ncov	EPI_ISL_414522	2020-02-28	Europe	United Kingdom	England		Respiratory Virus Unit, Microbiology Services Colindale, Public Health England	Respiratory Virus Unit, Microbiology Services Colindale, Public Health England	Monica Galiano et al	https://www.gisaid.org	Preliminary analysis of SARS-CoV-2 importation & establishment of UK transmission lineages	https://virological.org/t/preliminary-analysis-of-sars-cov-2-importation-establishment-of-uk-transmission-lineages/507	2020-03-13
England/200990724/2020	ncov	EPI_ISL_414006	2020-02-28	Europe	United Kingdom	England		Respiratory Virus Unit, Microbiology Services Colindale, Public Health England	Respiratory Virus Unit, Microbiology Services Colindale, Public Health England	Monica Galiano et al	https://www.gisaid.org	Preliminary analysis of SARS-CoV-2 importation & establishment of UK transmission lineages	https://virological.org/t/preliminary-analysis-of-sars-cov-2-importation-establishment-of-uk-transmission-lineages/507	2020-03-10
England/200990725/2020	ncov	EPI_ISL_414007	2020-02-28	Europe	United Kingdom	England		Respiratory Virus Unit, Microbiology Services Colindale, Public Health England	Respiratory Virus Unit, Microbiology Services Colindale, Public Health England	Monica Galiano et al	https://www.gisaid.org	Preliminary analysis of SARS-CoV-2 importation & establishment of UK transmission lineages	https://virological.org/t/preliminary-analysis-of-sars-cov-2-importation-establishment-of-uk-transmission-lineages/507	2020-03-10
England/20100001406/2020	ncov	EPI_ISL_415132	2020-02-28	Europe	United Kingdom	England		Respiratory Virus Unit, Microbiology Services Colindale, Public Health England	Respiratory Virus Unit, Microbiology Services Colindale, Public Health England	Monica Galiano et al	https://www.gisaid.org	Preliminary analysis of SARS-CoV-2 importation & establishment of UK transmission lineages	https://virological.org/t/preliminary-analysis-of-sars-cov-2-importation-establishment-of-uk-transmission-lineages/507	2020-03-16
England/20100005406/2020	ncov	EPI_ISL_415135	2020-02-28	Europe	United Kingdom	England		Respiratory Virus Unit, Microbiology Services Colindale, Public Health England	Respiratory Virus Unit, Microbiology Services Colindale, Public Health England	Monica Galiano et al	https://www.gisaid.org	Preliminary analysis of SARS-CoV-2 importation & establishment of UK transmission lineages	https://virological.org/t/preliminary-analysis-of-sars-cov-2-importation-establishment-of-uk-transmission-lineages/507	2020-03-16
France/HF1645/2020	ncov	EPI_ISL_418220	2020-02-28	Europe	France	Hauts de France	Compi√®gne	Centre Hospitalier Compi√®gne Laboratoire de Biologie	National Reference Center for Viruses of Respiratory Infections, Institut Pasteur, Paris	M√©lanie Albert et al	https://www.gisaid.org	Introductions and early spread of SARS-CoV-2 in France	https://dx.doi.org/10.1101/2020.04.24.059576	2020-03-29
Georgia/Tb-82/2020	ncov	EPI_ISL_415644	2020-02-28	Asia	Georgia	Tbilisi		R. G. Lugar Center for Public Health Research, National Center for Disease Control and Public Health (NCDC) of Georgia.	R. G. Lugar Center for Public Health Research, National Center for Disease Control and Public Health (NCDC) of Georgia.	Nato Kotaria et al	https://www.gisaid.org	?	?	2020-03-18
Germany/NRW-01/2020	ncov	EPI_ISL_413488	2020-02-28	Europe	Germany	North Rhine Westphalia	Heinsberg District	Center of Medical Microbiology, Virology, and Hospital Hygiene, University of Duesseldorf	Center of Medical Microbiology, Virology, and Hospital Hygiene, University of Duesseldorf	Ortwin Adams et al	https://www.gisaid.org	Genetic structure of SARS-CoV-2 in Western Germany reflects clonal superspreading and multiple independent introduction events	https://dx.doi.org/10.1101/2020.04.25.20079517	2020-03-05
Germany/NRW-09/2020	ncov	EPI_ISL_414509	2020-02-28	Europe	Germany	North Rhine Westphalia	Heinsberg District	Center of Medical Microbiology, Virology, and Hospital Hygiene, University of Duesseldorf	Center of Medical Microbiology, Virology, and Hospital Hygiene, University of Duesseldorf	Ortwin Adams et al	https://www.gisaid.org	Genetic structure of SARS-CoV-2 in Western Germany reflects clonal superspreading and multiple independent introduction events	https://dx.doi.org/10.1101/2020.04.25.20079517	2020-03-13
Germany/NRW-10/2020	ncov	EPI_ISL_414574	2020-02-28	Europe	Germany	North Rhine Westphalia	Heinsberg District	Center of Medical Microbiology, Virology, and Hospital Hygiene, University of Duesseldorf	Center of Medical Microbiology, Virology, and Hospital Hygiene, University of Duesseldorf	Ortwin Adams et al	https://www.gisaid.org	Genetic structure of SARS-CoV-2 in Western Germany reflects clonal superspreading and multiple independent introduction events	https://dx.doi.org/10.1101/2020.04.25.20079517	2020-03-13
Guangdong/DG-S2-P0054/2020	ncov	EPI_ISL_413894	2020-02-28	Asia	China	Guangdong		Guangdong Provincial Institution of Public Health, Guangdong Provinical Center for Disease Control and Prevention	Guangdong Provincial Institution of Public Health	Jing Lu et al	https://www.gisaid.org	Genomic Epidemiology of SARS-CoV-2 in Guangdong Province, China	https://dx.doi.org/10.1016/j.cell.2020.04.023	2020-03-09
Guangdong/DG-S41-P0056/2020	ncov	EPI_ISL_413896	2020-02-28	Asia	China	Guangdong		Guangdong Provincial Institution of Public Health, Guangdong Provinical Center for Disease Control and Prevention	Guangdong Provincial Institution of Public Health	Jing Lu et al	https://www.gisaid.org	Genomic Epidemiology of SARS-CoV-2 in Guangdong Province, China	https://dx.doi.org/10.1016/j.cell.2020.04.023	2020-03-09
Guangdong/DG-S6-P0055/2020	ncov	EPI_ISL_413895	2020-02-28	Asia	China	Guangdong		Guangdong Provincial Institution of Public Health, Guangdong Provinical Center for Disease Control and Prevention	Guangdong Provincial Institution of Public Health	Jing Lu et al	https://www.gisaid.org	Genomic Epidemiology of SARS-CoV-2 in Guangdong Province, China	https://dx.doi.org/10.1016/j.cell.2020.04.023	2020-03-09
Guangdong/DG-S9-P0045/2020	ncov	EPI_ISL_413868	2020-02-28	Asia	China	Guangdong		Guangdong Provincial Institution of Public Health, Guangdong Provinical Center for Disease Control and Prevention	Guangdong Provincial Institution of Public Health	Jing Lu et al	https://www.gisaid.org	Genomic Epidemiology of SARS-CoV-2 in Guangdong Province, China	https://dx.doi.org/10.1016/j.cell.2020.04.023	2020-03-09
Guangdong/FS-S29-P0051/2020	ncov	EPI_ISL_413891	2020-02-28	Asia	China	Guangdong		Guangdong Provincial Institution of Public Health, Guangdong Provinical Center for Disease Control and Prevention	Guangdong Provincial Institution of Public Health	Jing Lu et al	https://www.gisaid.org	Genomic Epidemiology of SARS-CoV-2 in Guangdong Province, China	https://dx.doi.org/10.1016/j.cell.2020.04.023	2020-03-09
Guangdong/FS-S30-P0052/2020	ncov	EPI_ISL_413892	2020-02-28	Asia	China	Guangdong		Guangdong Provincial Institution of Public Health, Guangdong Provinical Center for Disease Control and Prevention	Guangdong Provincial Institution of Public Health	Jing Lu et al	https://www.gisaid.org	Genomic Epidemiology of SARS-CoV-2 in Guangdong Province, China	https://dx.doi.org/10.1016/j.cell.2020.04.023	2020-03-09
Guangdong/FS-S34-P0015/2020	ncov	EPI_ISL_413890	2020-02-28	Asia	China	Guangdong		Guangdong Provincial Institution of Public Health, Guangdong Provinical Center for Disease Control and Prevention	Guangdong Provincial Institution of Public Health	Jing Lu et al	https://www.gisaid.org	Genomic Epidemiology of SARS-CoV-2 in Guangdong Province, China	https://dx.doi.org/10.1016/j.cell.2020.04.023	2020-03-09
Guangdong/FS-S42-P0046/2020	ncov	EPI_ISL_413869	2020-02-28	Asia	China	Guangdong		Guangdong Provincial Institution of Public Health, Guangdong Provinical Center for Disease Control and Prevention	Guangdong Provincial Institution of Public Health	‚ÄãJing Lu et al	https://www.gisaid.org	Genomic Epidemiology of SARS-CoV-2 in Guangdong Province, China	https://dx.doi.org/10.1016/j.cell.2020.04.023	2020-03-09
Guangdong/FS-S48-P0047/2020	ncov	EPI_ISL_413870	2020-02-28	Asia	China	Guangdong		Guangdong Provincial Institution of Public Health, Guangdong Provinical Center for Disease Control and Prevention	Guangdong Provincial Institution of Public Health	Jing Lu et al	https://www.gisaid.org	Genomic Epidemiology of SARS-CoV-2 in Guangdong Province, China	https://dx.doi.org/10.1016/j.cell.2020.04.023	2020-03-09
Guangdong/FS-S50-P0053/2020	ncov	EPI_ISL_413893	2020-02-28	Asia	China	Guangdong		Guangdong Provincial Institution of Public Health, Guangdong Provinical Center for Disease Control and Prevention	Guangdong Provincial Institution of Public Health	Jing Lu et al	https://www.gisaid.org	Genomic Epidemiology of SARS-CoV-2 in Guangdong Province, China	https://dx.doi.org/10.1016/j.cell.2020.04.023	2020-03-09
Guangdong/GZ-S6-P0050/2020	ncov	EPI_ISL_413873	2020-02-28	Asia	China	Guangdong		Guangdong Provincial Institution of Public Health, Guangdong Provinical Center for Disease Control and Prevention	Guangdong Provincial Institution of Public Health	Jing Lu et al	https://www.gisaid.org	Genomic Epidemiology of SARS-CoV-2 in Guangdong Province, China	https://dx.doi.org/10.1016/j.cell.2020.04.023	2020-03-09
Guangdong/JM-S1-P0062/2020	ncov	EPI_ISL_413902	2020-02-28	Asia	China	Guangdong		Guangdong Provincial Institution of Public Health, Guangdong Provinical Center for Disease Control and Prevention	Guangdong Provincial Institution of Public Health	Jing Lu et al	https://www.gisaid.org	Genomic Epidemiology of SARS-CoV-2 in Guangdong Province, China	https://dx.doi.org/10.1016/j.cell.2020.04.023	2020-03-09
Guangdong/MM-S1-P0048/2020	ncov	EPI_ISL_413871	2020-02-28	Asia	China	Guangdong		Guangdong Provincial Institution of Public Health, Guangdong Provinical Center for Disease Control and Prevention	Guangdong Provincial Institution of Public Health	Jing Lu et al	https://www.gisaid.org	Genomic Epidemiology of SARS-CoV-2 in Guangdong Province, China	https://dx.doi.org/10.1016/j.cell.2020.04.023	2020-03-09
Guangdong/SZ-N128-P0057/2020	ncov	EPI_ISL_413897	2020-02-28	Asia	China	Guangdong		Guangdong Provincial Institution of Public Health, Guangdong Provinical Center for Disease Control and Prevention	Guangdong Provincial Institution of Public Health	Jing Lu et al	https://www.gisaid.org	Genomic Epidemiology of SARS-CoV-2 in Guangdong Province, China	https://dx.doi.org/10.1016/j.cell.2020.04.023	2020-03-09
Guangdong/SZ-N59-P0049/2020	ncov	EPI_ISL_413872	2020-02-28	Asia	China	Guangdong		Guangdong Provincial Institution of Public Health, Guangdong Provinical Center for Disease Control and Prevention	Guangdong Provincial Institution of Public Health	Jing Lu et al	https://www.gisaid.org	Genomic Epidemiology of SARS-CoV-2 in Guangdong Province, China	https://dx.doi.org/10.1016/j.cell.2020.04.023	2020-03-09
Guangdong/ZH-N22-P0059/2020	ncov	EPI_ISL_413899	2020-02-28	Asia	China	Guangdong		Guangdong Provincial Institution of Public Health, Guangdong Provinical Center for Disease Control and Prevention	Guangdong Provincial Institution of Public Health	Jing Lu et al	https://www.gisaid.org	Genomic Epidemiology of SARS-CoV-2 in Guangdong Province, China	https://dx.doi.org/10.1016/j.cell.2020.04.023	2020-03-09
Guangdong/ZH-S33-P0058/2020	ncov	EPI_ISL_413898	2020-02-28	Asia	China	Guangdong		Guangdong Provincial Institution of Public Health, Guangdong Provinical Center for Disease Control and Prevention	Guangdong Provincial Institution of Public Health	Jing Lu et al	https://www.gisaid.org	Genomic Epidemiology of SARS-CoV-2 in Guangdong Province, China	https://dx.doi.org/10.1016/j.cell.2020.04.023	2020-03-09
Guangdong/ZQ-S2-P0061/2020	ncov	EPI_ISL_413901	2020-02-28	Asia	China	Guangdong		Guangdong Provincial Institution of Public Health, Guangdong Provinical Center for Disease Control and Prevention	Guangdong Provincial Institution of Public Health	Jing Lu et al	https://www.gisaid.org	Genomic Epidemiology of SARS-CoV-2 in Guangdong Province, China	https://dx.doi.org/10.1016/j.cell.2020.04.023	2020-03-09
Guangdong/ZS-S6-P0060/2020	ncov	EPI_ISL_413900	2020-02-28	Asia	China	Guangdong		Guangdong Provincial Institution of Public Health, Guangdong Provinical Center for Disease Control and Prevention	Guangdong Provincial Institution of Public Health	Jing Lu et al	https://www.gisaid.org	Genomic Epidemiology of SARS-CoV-2 in Guangdong Province, China	https://dx.doi.org/10.1016/j.cell.2020.04.023	2020-03-09
Italy/INMI4/2020	ncov	EPI_ISL_417922	2020-02-28	Europe	Italy	Lazio	Rome	INMI Lazzaro Spallanzani IRCCS	Laboratory of Virology, INMI Lazzaro Spallanzani IRCCS	Cesare E. M. Gruber et al	https://www.gisaid.org	?	?	2020-03-27
Netherlands/Delft_1363424/2020	ncov	EPI_ISL_413569	2020-02-28	Europe	Netherlands	South Holland	Delft	RIVM	Erasmus Medical Center	David Nieuwenhuijse et al	https://www.gisaid.org	Rapid SARS-CoV-2 whole genome sequencing for informed public health decision making in the Netherlands	https://dx.doi.org/10.1038/s41591-020-0997-y	2020-03-07
Netherlands/Diemen_1363454/2020	ncov	EPI_ISL_413570	2020-02-28	Europe	Netherlands	North Holland	Diemen	RIVM	Erasmus Medical Center	David Nieuwenhuijse et al	https://www.gisaid.org	Rapid SARS-CoV-2 whole genome sequencing for informed public health decision making in the Netherlands	https://dx.doi.org/10.1038/s41591-020-0997-y	2020-03-07
Norway/1455/2020	ncov	EPI_ISL_420135	2020-02-28	Europe	Norway	Norway		Oslo University Hospital, Department of Medical Microbiology	Norwegian Institute of Public Health, Department of Virology	Kathrine Stene-Johansen et al	https://www.gisaid.org	?	?	2020-04-05
Norway/1495/2020	ncov	EPI_ISL_420134	2020-02-28	Europe	Norway	Norway		Akershus University Hospital, Department for Microbiology and Infectious Disease Control	Norwegian Institute of Public Health, Department of Virology	Kathrine Stene-Johansen et al	https://www.gisaid.org	?	?	2020-04-05
Scotland/CVR01/2020	ncov	EPI_ISL_413221	2020-02-28	Europe	United Kingdom	Scotland		West of Scotland Specialist Virology Centre, NHSGGC	MRC-University of Glasgow Centre for Virus Research	Emma Thomson et al	https://www.gisaid.org	The index case of SARS-CoV-2 in Scotland	https://dx.doi.org/10.1016/j.jinf.2020.03.022	2020-03-04
Senegal/003/2020	ncov	EPI_ISL_418206	2020-02-28	Africa	Senegal	Dakar		Institut Pasteur Dakar	Institut Pasteur de Dakar	Ndongo Dia et al	https://www.gisaid.org	?	?	2020-03-29
Singapore/12Clin/2020	ncov	EPI_ISL_418995	2020-02-28	Asia	Singapore	Singapore	Singapore	National Public Health Laboratory, National Centre for Infectious Diseases	National Public Health Laboratory, National Centre for Infectious Diseases	Mak TM et al	https://www.gisaid.org	?	?	2020-04-01
Spain/Andalucia201272/2020	ncov	EPI_ISL_418243	2020-02-28	Europe	Spain	Andalusia		HOSPITAL UNIVERSITARIO VIRGEN DE LAS NIEVES	Instituto de Salud Carlos III	Iglesias-Caballero et al	https://www.gisaid.org	Phylodynamics of SARS-CoV-2 transmission in Spain	https://dx.doi.org/10.1101/2020.04.20.050039	2020-03-29
Spain/Valencia54/2020	ncov	EPI_ISL_425178	2020-02-28	Europe	Spain	Comunitat Valenciana	Valencia	Servicio de Microbiolog√≠a. Consorcio Hospital General Universitario de Valencia	Sequencing and Bioinformatics Service and Molecular Epidemiology Research Group. FISABIO-Public Health	David Navarro et al	https://www.gisaid.org	?	?	2020-04-14
Switzerland/42169471/2020	ncov	EPI_ISL_418273	2020-02-28	Europe	Switzerland	Basel-Stadt		University Hospital Basel, Clinical Virology	University Hospital Basel, Labormedizin	Hirsch et al	https://www.gisaid.org	?	?	2020-03-30
Switzerland/42170345/2020	ncov	EPI_ISL_418274	2020-02-28	Europe	Switzerland	Basel-Stadt		University Hospital Basel, Clinical Virology	University Hospital Basel, Clinical Bacteriology	Hirsch et al	https://www.gisaid.org	?	?	2020-03-30
Switzerland/GE0199/2020	ncov	EPI_ISL_415455	2020-02-28	Europe	Switzerland	Geneva		H√¥pitaux universitaires de Gen√®ve Laboratoire de Virologie	H√¥pitaux universitaires de Gen√®ve Laboratoire de Virologie	Laubscher F. et al	https://www.gisaid.org	?	?	2020-03-17
Switzerland/GE1402/2020	ncov	EPI_ISL_415700	2020-02-28	Europe	Switzerland	Geneva		H√¥pitaux universitaires de Gen√®ve Laboratoire de Virologie	H√¥pitaux universitaires de Gen√®ve Laboratoire de Virologie	Laubscher F. et al	https://www.gisaid.org	?	?	2020-03-19
Switzerland/GE1422/2020	ncov	EPI_ISL_415454	2020-02-28	Europe	Switzerland	Geneva		H√¥pitaux universitaires de Gen√®ve Laboratoire de Virologie	H√¥pitaux universitaires de Gen√®ve Laboratoire de Virologie	Laubscher F. et al	https://www.gisaid.org	?	?	2020-03-17
USA/FL_5091/2020	ncov	EPI_ISL_419560	2020-02-28	North America	USA	Florida		FL Bureau of Public Health Laboratories-Tampa	Pathogen Discovery, Respiratory Viruses Branch, Division of Viral Diseases, Centers for Disease Control and Prevention	Anna Uehara et al	https://www.gisaid.org	?	?	2020-04-02
USA/FL_5125/2020	ncov	EPI_ISL_419559	2020-02-28	North America	USA	Florida		FL Bureau of Public Health Laboratories-Tampa	Pathogen Discovery, Respiratory Viruses Branch, Division of Viral Diseases, Centers for Disease Control and Prevention	Anna Uehara et al	https://www.gisaid.org	?	?	2020-04-02
USA/RI_0520/2020	ncov	EPI_ISL_419553	2020-02-28	North America	USA	Rhode Island		RI State Health Laboratories	Pathogen Discovery, Respiratory Viruses Branch, Division of Viral Diseases, Centers for Disease Control and Prevention	Ying Tao et al	https://www.gisaid.org	?	?	2020-04-02
USA/WA-S101/2020	ncov	EPI_ISL_417154	2020-02-28	North America	USA	Washington	King County	Washington State Department of Health	Seattle Flu Study	Chu etl al et al	https://www.gisaid.org	Cryptic transmission of SARS-CoV-2 in Washington State	https://doi.dx.org/10.1101/2020.04.02.20051417	2020-03-24
USA/WA-S102/2020	ncov	EPI_ISL_417155	2020-02-28	North America	USA	Washington	King County	Washington State Department of Health	Seattle Flu Study	Chu etl al et al	https://www.gisaid.org	Cryptic transmission of SARS-CoV-2 in Washington State	https://doi.dx.org/10.1101/2020.04.02.20051417	2020-03-24
USA/WA-S103/2020	ncov	EPI_ISL_417156	2020-02-28	North America	USA	Washington	King County	Washington State Department of Health	Seattle Flu Study	Chu etl al et al	https://www.gisaid.org	Cryptic transmission of SARS-CoV-2 in Washington State	https://doi.dx.org/10.1101/2020.04.02.20051417	2020-03-24
USA/WA-S105/2020	ncov	EPI_ISL_417158	2020-02-28	North America	USA	Washington	King County	Washington State Department of Health	Seattle Flu Study	Chu etl al et al	https://www.gisaid.org	Cryptic transmission of SARS-CoV-2 in Washington State	https://doi.dx.org/10.1101/2020.04.02.20051417	2020-03-24
USA/WA-S234/2020	ncov	EPI_ISL_430272	2020-02-28	North America	USA	Washington	King County	Washington State Department of Health	Seattle Flu Study	Chu et al et al	https://www.gisaid.org	?	?	2020-04-26
USA/WA-S3/2020	ncov	EPI_ISL_413560	2020-02-28	North America	USA	Washington		Seattle Flu Study	Seattle Flu Study	Chu et al et al	https://www.gisaid.org	Cryptic transmission of SARS-CoV-2 in Washington State	https://doi.dx.org/10.1101/2020.04.02.20051417	2020-03-07
USA/WA-S30/2020	ncov	EPI_ISL_417083	2020-02-28	North America	USA	Washington	King County	Washington State Department of Health	Seattle Flu Study	Chu etl al et al	https://www.gisaid.org	Cryptic transmission of SARS-CoV-2 in Washington State	https://doi.dx.org/10.1101/2020.04.02.20051417	2020-03-24
USA/WA-S40/2020	ncov	EPI_ISL_417093	2020-02-28	North America	USA	Washington	Snohomish County	Washington State Department of Health	Seattle Flu Study	Chu etl al et al	https://www.gisaid.org	Cryptic transmission of SARS-CoV-2 in Washington State	https://doi.dx.org/10.1101/2020.04.02.20051417	2020-03-24
USA/WA-S41/2020	ncov	EPI_ISL_417094	2020-02-28	North America	USA	Washington	King County	Washington State Department of Health	Seattle Flu Study	Chu etl al et al	https://www.gisaid.org	Cryptic transmission of SARS-CoV-2 in Washington State	https://doi.dx.org/10.1101/2020.04.02.20051417	2020-03-24
USA/WA-S42/2020	ncov	EPI_ISL_417095	2020-02-28	North America	USA	Washington	King County	Washington State Department of Health	Seattle Flu Study	Chu etl al et al	https://www.gisaid.org	Cryptic transmission of SARS-CoV-2 in Washington State	https://doi.dx.org/10.1101/2020.04.02.20051417	2020-03-24
USA/WA-S44/2020	ncov	EPI_ISL_417097	2020-02-28	North America	USA	Washington		Washington State Department of Health	Seattle Flu Study	Chu etl al et al	https://www.gisaid.org	Cryptic transmission of SARS-CoV-2 in Washington State	https://doi.dx.org/10.1101/2020.04.02.20051417	2020-03-24
USA/WA-S94/2020	ncov	EPI_ISL_417147	2020-02-28	North America	USA	Washington	Snohomish County	Washington State Department of Health	Seattle Flu Study	Chu etl al et al	https://www.gisaid.org	Cryptic transmission of SARS-CoV-2 in Washington State	https://doi.dx.org/10.1101/2020.04.02.20051417	2020-03-24
USA/WA-S95/2020	ncov	EPI_ISL_417148	2020-02-28	North America	USA	Washington	King County	Washington State Department of Health	Seattle Flu Study	Chu etl al et al	https://www.gisaid.org	Cryptic transmission of SARS-CoV-2 in Washington State	https://doi.dx.org/10.1101/2020.04.02.20051417	2020-03-24
USA/WA-S96/2020	ncov	EPI_ISL_417149	2020-02-28	North America	USA	Washington	King County	Washington State Department of Health	Seattle Flu Study	Chu etl al et al	https://www.gisaid.org	Cryptic transmission of SARS-CoV-2 in Washington State	https://doi.dx.org/10.1101/2020.04.02.20051417	2020-03-24
USA/WA-S97/2020	ncov	EPI_ISL_417150	2020-02-28	North America	USA	Washington	King County	Washington State Department of Health	Seattle Flu Study	Chu etl al et al	https://www.gisaid.org	Cryptic transmission of SARS-CoV-2 in Washington State	https://doi.dx.org/10.1101/2020.04.02.20051417	2020-03-24
USA/WA-S99/2020	ncov	EPI_ISL_417152	2020-02-28	North America	USA	Washington	King County	Washington State Department of Health	Seattle Flu Study	Chu etl al et al	https://www.gisaid.org	Cryptic transmission of SARS-CoV-2 in Washington State	https://doi.dx.org/10.1101/2020.04.02.20051417	2020-03-24
USA/WA4-UW2/2020	ncov	EPI_ISL_413455	2020-02-28	North America	USA	Washington		Washington State Public Health Lab	University of Washington Virology Lab	Pavitra Roychoudhury et al	https://www.gisaid.org	Cryptic transmission of SARS-CoV-2 in Washington State	https://doi.dx.org/10.1101/2020.04.02.20051417	2020-03-04
Australia/NSW06/2020	ncov	EPI_ISL_413213	2020-02-29	Oceania	Australia	New South Wales	Sydney	Centre for Infectious Diseases and Microbiology Laboratory Services	NSW Health Pathology - Institute of Clinical Pathology and Medical Research; Westmead Hospital; University of Sydney	Eden J-S et al	https://www.gisaid.org	Revealing COVID-19 transmission in Australia by SARS-CoV-2 genome sequencing and agent-based modeling	https://www.nature.com/articles/s41591-020-1000-7	2020-03-04
Australia/NSW07/2020	ncov	EPI_ISL_413214	2020-02-29	Oceania	Australia	New South Wales	Sydney	Centre for Infectious Diseases and Microbiology Laboratory Services	NSW Health Pathology - Institute of Clinical Pathology and Medical Research; Westmead Hospital; University of Sydney	Eden J-S et al	https://www.gisaid.org	Revealing COVID-19 transmission in Australia by SARS-CoV-2 genome sequencing and agent-based modeling	https://www.nature.com/articles/s41591-020-1000-7	2020-03-04
Australia/QLD09/2020	ncov	EPI_ISL_414414	2020-02-29	Oceania	Australia	Queensland	Gold Coast	Pathology Queensland	Public Health Virology Laboratory	Bixing Huang et al	https://www.gisaid.org	?	?	2020-03-12
Belgium/BA-02291/2020	ncov	EPI_ISL_415159	2020-02-29	Europe	Belgium	Leuven		KU Leuven, Clinical and Epidemiological Virology	KU Leuven, Clinical and Epidemiological Virology	Bert Vanmechelen et al	https://www.gisaid.org	A phylodynamic workflow to rapidly gain insights into the dispersal history and dynamics of SARS-CoV-2 lineages	https://dx.doi.org/10.1101/2020.05.05.078758	2020-03-16
Brazil/ES-225/2020	ncov	EPI_ISL_415128	2020-02-29	South America	Brazil	Espirito Santo	Vila Velha	LACEN/ES - Laborat√≥rio Central de Sa√∫de P√∫blica do Esp√≠rito Santo	Instituto Oswaldo Cruz FIOCRUZ - Laboratory of Respiratory Viruses and Measles (LVRS)	Paola Resende et al	https://www.gisaid.org	Genomic surveillance of SARS-CoV-2 reveals community transmission of a major lineage during the early pandemic phase in Brazil	https://dx.doi.org/10.1101/2020.06.17.158006	2020-03-16
Brazil/SP-05/2020	ncov	EPI_ISL_414016	2020-02-29	South America	Brazil	S√£o Paulo	S√£o Paulo	Hospital S√£o Joaquim Beneficencia Portuguesa	Instituto Adolfo Lutz, Interdiciplinary Procedures Center, Strategic Laboratory	Claudio Tavares Sacchi et al	https://www.gisaid.org	Importation and early local transmission of COVID-19 in Brazil, 2020	https://dx.doi.org/10.1590/s1678-9946202062030	2020-03-10
Brazil/SP-06/2020	ncov	EPI_ISL_414015	2020-02-29	South America	Brazil	S√£o Paulo	S√£o Paulo	Hospital S√£o Joaquim Beneficencia Portuguesa	Instituto Adolfo Lutz, Interdiciplinary Procedures Center, Strategic Laboratory	Claudio Tavares Sacchi et al	https://www.gisaid.org	Importation and early local transmission of COVID-19 in Brazil, 2020	https://dx.doi.org/10.1590/s1678-9946202062030	2020-03-10
Canada/ON_PHL2259/2020	ncov	EPI_ISL_418344	2020-02-29	North America	Canada	Ontario		Public Health Ontario Laboratories	Public Health Ontario Laboratories	Alireza Eshaghi et al	https://www.gisaid.org	?	?	2020-03-30
Canada/ON_PHL2273/2020	ncov	EPI_ISL_418383	2020-02-29	North America	Canada	Ontario		Public Health Ontario Laboratories	Public Health Ontario Laboratories	Alireza Eshaghi et al	https://www.gisaid.org	?	?	2020-03-30
Canada/ON_PHL8751/2020	ncov	EPI_ISL_418345	2020-02-29	North America	Canada	Ontario		Public Health Ontario Laboratories	Public Health Ontario Laboratories	Alireza Eshaghi et al	https://www.gisaid.org	?	?	2020-03-30
CzechRepublic/ChVir1630/2020	ncov	EPI_ISL_416742	2020-02-29	Europe	Czech Republic	Prague		NRL for Influenza, Centrum Epidemiology and Microbiology of National Institute of Public Health, Czech Republic	Charite Universitaetsmedizin Berlin, Institute of Virology	Victor M Corman et al	https://www.gisaid.org	?	?	2020-03-23
England/20099038206/2020	ncov	EPI_ISL_415129	2020-02-29	Europe	United Kingdom	England		Respiratory Virus Unit, Microbiology Services Colindale, Public Health England	Respiratory Virus Unit, Microbiology Services Colindale, Public Health England	Monica Galiano et al	https://www.gisaid.org	Preliminary analysis of SARS-CoV-2 importation & establishment of UK transmission lineages	https://virological.org/t/preliminary-analysis-of-sars-cov-2-importation-establishment-of-uk-transmission-lineages/507	2020-03-16
England/20099107406/2020	ncov	EPI_ISL_415131	2020-02-29	Europe	United Kingdom	England		Respiratory Virus Unit, Microbiology Services Colindale, Public Health England	Respiratory Virus Unit, Microbiology Services Colindale, Public Health England	Monica Galiano et al	https://www.gisaid.org	Preliminary analysis of SARS-CoV-2 importation & establishment of UK transmission lineages	https://virological.org/t/preliminary-analysis-of-sars-cov-2-importation-establishment-of-uk-transmission-lineages/507	2020-03-16
England/20100004706/2020	ncov	EPI_ISL_415133	2020-02-29	Europe	United Kingdom	England		Respiratory Virus Unit, Microbiology Services Colindale, Public Health England	Respiratory Virus Unit, Microbiology Services Colindale, Public Health England	Monica Galiano et al	https://www.gisaid.org	Preliminary analysis of SARS-CoV-2 importation & establishment of UK transmission lineages	https://virological.org/t/preliminary-analysis-of-sars-cov-2-importation-establishment-of-uk-transmission-lineages/507	2020-03-16
England/20100004806/2020	ncov	EPI_ISL_415134	2020-02-29	Europe	United Kingdom	England		Respiratory Virus Unit, Microbiology Services Colindale, Public Health England	Respiratory Virus Unit, Microbiology Services Colindale, Public Health England	Monica Galiano et al	https://www.gisaid.org	Preliminary analysis of SARS-CoV-2 importation & establishment of UK transmission lineages	https://virological.org/t/preliminary-analysis-of-sars-cov-2-importation-establishment-of-uk-transmission-lineages/507	2020-03-16
England/20100022706/2020	ncov	EPI_ISL_415136	2020-02-29	Europe	United Kingdom	England		Respiratory Virus Unit, Microbiology Services Colindale, Public Health England	Respiratory Virus Unit, Microbiology Services Colindale, Public Health England	Monica Galiano et al	https://www.gisaid.org	Preliminary analysis of SARS-CoV-2 importation & establishment of UK transmission lineages	https://virological.org/t/preliminary-analysis-of-sars-cov-2-importation-establishment-of-uk-transmission-lineages/507	2020-03-16
England/20100121006/2020	ncov	EPI_ISL_415140	2020-02-29	Europe	United Kingdom	England		Respiratory Virus Unit, Microbiology Services Colindale, Public Health England	Respiratory Virus Unit, Microbiology Services Colindale, Public Health England	Monica Galiano et al	https://www.gisaid.org	Preliminary analysis of SARS-CoV-2 importation & establishment of UK transmission lineages	https://virological.org/t/preliminary-analysis-of-sars-cov-2-importation-establishment-of-uk-transmission-lineages/507	2020-03-16
England/20100121007/2020	ncov	EPI_ISL_415141	2020-02-29	Europe	United Kingdom	England		Respiratory Virus Unit, Microbiology Services Colindale, Public Health England	Respiratory Virus Unit, Microbiology Services Colindale, Public Health England	Monica Galiano et al	https://www.gisaid.org	Preliminary analysis of SARS-CoV-2 importation & establishment of UK transmission lineages	https://virological.org/t/preliminary-analysis-of-sars-cov-2-importation-establishment-of-uk-transmission-lineages/507	2020-03-16
France/HF1684/2020	ncov	EPI_ISL_414626	2020-02-29	Europe	France	Hauts de France	Cr√©py en Valois	unknown	National Reference Center for Viruses of Respiratory Infections, Institut Pasteur, Paris	M√©lnie Albert et al	https://www.gisaid.org	Introductions and early spread of SARS-CoV-2 in France	https://dx.doi.org/10.1101/2020.04.24.059576	2020-03-15
Greece/127_HPI/2020	ncov	EPI_ISL_430469	2020-02-29	Europe	Greece	Athens		Hellenic Pasteur Institute, Public Health Laboratories	Hellenic Pasteur Institute, Public Health Laboratories, Unit of Bioinformatics and Applied Genomics	Vasiliki Pogka et al	https://www.gisaid.org	?	?	2020-04-27
Luxembourg/LNS0000001/2020	ncov	EPI_ISL_419562	2020-02-29	Europe	Luxembourg	Luxembourg	Luxembourg	Laboratoire National de Sant√©, Microbiology, Virology	Laboratoire National de Sant√©, Microbiology, Epidemiology and Microbial Genomics	Anke Wienecke-Baldacchino et al	https://www.gisaid.org	?	?	2020-04-02
Luxembourg/Lux1/2020	ncov	EPI_ISL_413593	2020-02-29	Europe	Luxembourg	Luxembourg		Laboratoire National de Sant√©	Erasmus Medical Center	David Nieuwenhuijse et al	https://www.gisaid.org	?	?	2020-03-07
Malaysia/IMR_WC1097/2020	ncov	EPI_ISL_430441	2020-02-29	Asia	Malaysia	Malaysia		Institute for Medical Research, Infectious Disease Research Centre, National Institutes of Health, Ministry of Health Malaysia	Institute for Medical Research, Infectious Disease Research Centre, National Institutes of Health, Ministry of Health Malaysia	Suppiah.J et al	https://www.gisaid.org	?	?	2020-04-27
Malaysia/IMR_WC1098/2020	ncov	EPI_ISL_430442	2020-02-29	Asia	Malaysia	Malaysia		Institute for Medical Research, Infectious Disease Research Centre, National Institutes of Health, Ministry of Health Malaysia	Institute for Medical Research, Infectious Disease Research Centre, National Institutes of Health, Ministry of Health Malaysia	Suppiah.J et al	https://www.gisaid.org	?	?	2020-04-27
Mexico/Chiapas-InDRE_02/2020	ncov	EPI_ISL_424666	2020-02-29	North America	Mexico	Chiapas		Instituto de Diagn√≥stico y Referencia Epidemiol√≥gicos	Instituto de Diagn√≥stico y Referencia Epidemiol√≥gicos	Jos√© Ernesto Ram√≠rez Gonz√°lez et al	https://www.gisaid.org	Genomic analysis of early SARS-CoV-2 strains introduced in Mexico	https://dx.doi.org/10.1101/2020.05.27.120402	2020-04-13
Netherlands/Helmond_1363548/2020	ncov	EPI_ISL_413574	2020-02-29	Europe	Netherlands	North Brabant	Helmond	MHC West-Brabant	Erasmus Medical Center	David Nieuwenhuijse et al	https://www.gisaid.org	Rapid SARS-CoV-2 whole genome sequencing for informed public health decision making in the Netherlands	https://dx.doi.org/10.1038/s41591-020-0997-y	2020-03-07
Netherlands/Houten_1363498/2020	ncov	EPI_ISL_413575	2020-02-29	Europe	Netherlands	Utrecht	Houten	RIVM	Erasmus Medical Center	David Nieuwenhuijse et al	https://www.gisaid.org	Rapid SARS-CoV-2 whole genome sequencing for informed public health decision making in the Netherlands	https://dx.doi.org/10.1038/s41591-020-0997-y	2020-03-07
Netherlands/Loon_op_zand_1363512/2020	ncov	EPI_ISL_413576	2020-02-29	Europe	Netherlands	North Brabant	Loon op zand	RIVM	Erasmus Medical Center	David Nieuwenhuijse et al	https://www.gisaid.org	Rapid SARS-CoV-2 whole genome sequencing for informed public health decision making in the Netherlands	https://dx.doi.org/10.1038/s41591-020-0997-y	2020-03-07
Netherlands/Oss_1363500/2020	ncov	EPI_ISL_413581	2020-02-29	Europe	Netherlands	North Brabant	Oss	RIVM	Erasmus Medical Center	David Nieuwenhuijse et al	https://www.gisaid.org	Rapid SARS-CoV-2 whole genome sequencing for informed public health decision making in the Netherlands	https://dx.doi.org/10.1038/s41591-020-0997-y	2020-03-07
Norway/1493/2020	ncov	EPI_ISL_417488	2020-02-29	Europe	Norway	Oslo		Oslo University Hospital, Department of Medical Microbiology	Norwegian Institute of Public Health, Department of Virology	Kathrine Stene-Johansen et al	https://www.gisaid.org	?	?	2020-03-26
Norway/1494/2020	ncov	EPI_ISL_417489	2020-02-29	Europe	Norway	Oslo		Oslo University Hospital, Department of Medical Microbiology	Norwegian Institute of Public Health, Department of Virology	Kathrine Stene-Johansen et al	https://www.gisaid.org	?	?	2020-03-26
SouthKorea/BA-ACH_2718/2020	ncov	EPI_ISL_420800	2020-02-29	Asia	South Korea	South Korea		Brian D. Allgood Army Community Hospital	Pathogen Discovery, Respiratory Viruses Branch, Division of Viral Diseases, Centers for Disease Control and Prevention	Krista Queen et al	https://www.gisaid.org	?	?	2020-04-06
SouthKorea/BA-ACH_2719/2020	ncov	EPI_ISL_420801	2020-02-29	Asia	South Korea	South Korea		Brian D. Allgood Army Community Hospital	Pathogen Discovery, Respiratory Viruses Branch, Division of Viral Diseases, Centers for Disease Control and Prevention	Krista Queen et al	https://www.gisaid.org	?	?	2020-04-06
Switzerland/1000477757/2020	ncov	EPI_ISL_413021	2020-02-29	Europe	Switzerland	Z√ºrich		Klinik Hirslanden Zurich	Institute of Medical Virology, University of Zurich	Stefan Schmutz et al	https://www.gisaid.org	A doubt of multiple introduction of SARS-CoV-2 in Italy: A preliminary overview	https://dx.doi.org/10.1002/jmv.25773	2020-03-03
Switzerland/1000477796/2020	ncov	EPI_ISL_413022	2020-02-29	Europe	Switzerland	Z√ºrich		Division of Infectious Diseases, University Hospital Zurich	Institute of Medical Virology, University of Zurich	Stefan Schmutz et al	https://www.gisaid.org	A doubt of multiple introduction of SARS-CoV-2 in Italy: A preliminary overview	https://dx.doi.org/10.1002/jmv.25773	2020-03-03
Switzerland/1000477797/2020	ncov	EPI_ISL_413023	2020-02-29	Europe	Switzerland	Z√ºrich		Division of Infectious Diseases, University Hospital Zurich	Institute of Medical Virology, University of Zurich	Stefan Schmutz et al	https://www.gisaid.org	A doubt of multiple introduction of SARS-CoV-2 in Italy: A preliminary overview	https://dx.doi.org/10.1002/jmv.25773	2020-03-03
Switzerland/1000477806/2020	ncov	EPI_ISL_413024	2020-02-29	Europe	Switzerland	Z√ºrich		Division of Infectious Diseases, University Hospital Zurich	Institute of Medical Virology, University of Zurich	Stefan Schmutz et al	https://www.gisaid.org	A doubt of multiple introduction of SARS-CoV-2 in Italy: A preliminary overview	https://dx.doi.org/10.1002/jmv.25773	2020-03-03
Switzerland/AG7120/2020	ncov	EPI_ISL_415457	2020-02-29	Europe	Switzerland	Aargau		H√¥pitaux universitaires de Gen√®ve Laboratoire de Virologie	H√¥pitaux universitaires de Gen√®ve Laboratoire de Virologie	Laubscher F. et al	https://www.gisaid.org	?	?	2020-03-17
Switzerland/BE6651/2020	ncov	EPI_ISL_415456	2020-02-29	Europe	Switzerland	Bern		H√¥pitaux universitaires de Gen√®ve Laboratoire de Virologie	H√¥pitaux universitaires de Gen√®ve Laboratoire de Virologie	Laubscher F. et al	https://www.gisaid.org	?	?	2020-03-17
Switzerland/VD0503/2020	ncov	EPI_ISL_415459	2020-02-29	Europe	Switzerland	Vaud		H√¥pitaux universitaires de Gen√®ve Laboratoire de Virologie	H√¥pitaux universitaires de Gen√®ve Laboratoire de Virologie	Laubscher F. et al	https://www.gisaid.org	?	?	2020-03-17
USA/CA-SCCPHD-UC14/2020	ncov	EPI_ISL_417318	2020-02-29	North America	USA	California	Santa Clara County	Santa Clara County Public Health Department	Chiu Laboratory, University of California, San Francisco	Xianding Deng et al	https://www.gisaid.org	Genomic surveillance reveals multiple introductions of SARS-CoV-2 into Northern California	https://dx.doi.org/10.1126/science.abb9263	2020-03-25
USA/GA_2741/2020	ncov	EPI_ISL_419556	2020-02-29	North America	USA	Georgia		GA Department of Public Health Laboratory	Pathogen Discovery, Respiratory Viruses Branch, Division of Viral Diseases, Centers for Disease Control and Prevention	Ying Tao et al	https://www.gisaid.org	?	?	2020-04-02
USA/GA_2742/2020	ncov	EPI_ISL_419557	2020-02-29	North America	USA	Georgia		GA Department of Public Health Laboratory	Pathogen Discovery, Respiratory Viruses Branch, Division of Viral Diseases, Centers for Disease Control and Prevention	Ying Tao et al	https://www.gisaid.org	?	?	2020-04-02
USA/NH_0004/2020	ncov	EPI_ISL_420791	2020-02-29	North America	USA	New Hampshire		NH Department of Health and Human Services Public Health Labs	Pathogen Discovery, Respiratory Viruses Branch, Division of Viral Diseases, Centers for Disease Control and Prevention	Krista Queen et al	https://www.gisaid.org	?	?	2020-04-06
USA/NY1-PV08001/2020	ncov	EPI_ISL_414476	2020-02-29	North America	USA	New York		MSHS Clinical Microbiology Laboratories	MSHS Pathogen Surveillance Program	Gopi Patel et al	https://www.gisaid.org	Introductions and early spread of SARS-CoV-2 in the New York City area	https://dx.doi.org/10.1101/2020.04.08.20056929	2020-03-12
USA/TX_2039/2020	ncov	EPI_ISL_420796	2020-02-29	North America	USA	Texas		Texas DSHS Lab Services	Pathogen Discovery, Respiratory Viruses Branch, Division of Viral Diseases, Centers for Disease Control and Prevention	Krista Queen et al	https://www.gisaid.org	?	?	2020-04-06
USA/WA-S10/2020	ncov	EPI_ISL_416465	2020-02-29	North America	USA	Washington	King County	Seattle Flu Study	Seattle Flu Study	Chu et al et al	https://www.gisaid.org	Cryptic transmission of SARS-CoV-2 in Washington State	https://doi.dx.org/10.1101/2020.04.02.20051417	2020-03-22
USA/WA-S100/2020	ncov	EPI_ISL_417153	2020-02-29	North America	USA	Washington	King County	Washington State Department of Health	Seattle Flu Study	Chu etl al et al	https://www.gisaid.org	Cryptic transmission of SARS-CoV-2 in Washington State	https://doi.dx.org/10.1101/2020.04.02.20051417	2020-03-24
USA/WA-S106/2020	ncov	EPI_ISL_417159	2020-02-29	North America	USA	Washington	King County	Washington State Department of Health	Seattle Flu Study	Chu etl al et al	https://www.gisaid.org	Cryptic transmission of SARS-CoV-2 in Washington State	https://doi.dx.org/10.1101/2020.04.02.20051417	2020-03-24
USA/WA-S107/2020	ncov	EPI_ISL_417160	2020-02-29	North America	USA	Washington	King County	Washington State Department of Health	Seattle Flu Study	Chu etl al et al	https://www.gisaid.org	Cryptic transmission of SARS-CoV-2 in Washington State	https://doi.dx.org/10.1101/2020.04.02.20051417	2020-03-24
USA/WA-S108/2020	ncov	EPI_ISL_417161	2020-02-29	North America	USA	Washington	King County	Washington State Department of Health	Seattle Flu Study	Chu etl al et al	https://www.gisaid.org	Cryptic transmission of SARS-CoV-2 in Washington State	https://doi.dx.org/10.1101/2020.04.02.20051417	2020-03-24
USA/WA-S113/2020	ncov	EPI_ISL_417166	2020-02-29	North America	USA	Washington	King County	Washington State Department of Health	Seattle Flu Study	Chu etl al et al	https://www.gisaid.org	Cryptic transmission of SARS-CoV-2 in Washington State	https://doi.dx.org/10.1101/2020.04.02.20051417	2020-03-24
USA/WA-S115/2020	ncov	EPI_ISL_417168	2020-02-29	North America	USA	Washington	King County	Washington State Department of Health	Seattle Flu Study	Chu etl al et al	https://www.gisaid.org	Cryptic transmission of SARS-CoV-2 in Washington State	https://doi.dx.org/10.1101/2020.04.02.20051417	2020-03-24
USA/WA-S119/2020	ncov	EPI_ISL_417172	2020-02-29	North America	USA	Washington	King County	Washington State Department of Health	Seattle Flu Study	Chu etl al et al	https://www.gisaid.org	Cryptic transmission of SARS-CoV-2 in Washington State	https://doi.dx.org/10.1101/2020.04.02.20051417	2020-03-24
USA/WA-S123/2020	ncov	EPI_ISL_430160	2020-02-29	North America	USA	Washington		Washington State Department of Health	Seattle Flu Study	Chu et al et al	https://www.gisaid.org	?	?	2020-04-26
USA/WA-S235/2020	ncov	EPI_ISL_430273	2020-02-29	North America	USA	Washington	King County	Washington State Department of Health	Seattle Flu Study	Chu et al et al	https://www.gisaid.org	?	?	2020-04-26
USA/WA-S243/2020	ncov	EPI_ISL_430281	2020-02-29	North America	USA	Washington	King County	Washington State Department of Health	Seattle Flu Study	Chu et al et al	https://www.gisaid.org	?	?	2020-04-26
USA/WA-S281/2020	ncov	EPI_ISL_430135	2020-02-29	North America	USA	Washington	King County	Seattle Flu Study	Seattle Flu Study	Chu et al et al	https://www.gisaid.org	?	?	2020-04-26
USA/WA-S45/2020	ncov	EPI_ISL_417098	2020-02-29	North America	USA	Washington		Washington State Department of Health	Seattle Flu Study	Chu etl al et al	https://www.gisaid.org	Cryptic transmission of SARS-CoV-2 in Washington State	https://doi.dx.org/10.1101/2020.04.02.20051417	2020-03-24
USA/WA-S46/2020	ncov	EPI_ISL_417099	2020-02-29	North America	USA	Washington		Washington State Department of Health	Seattle Flu Study	Chu etl al et al	https://www.gisaid.org	Cryptic transmission of SARS-CoV-2 in Washington State	https://doi.dx.org/10.1101/2020.04.02.20051417	2020-03-24
USA/WA-S47/2020	ncov	EPI_ISL_417100	2020-02-29	North America	USA	Washington	Snohomish County	Washington State Department of Health	Seattle Flu Study	Chu etl al et al	https://www.gisaid.org	Cryptic transmission of SARS-CoV-2 in Washington State	https://doi.dx.org/10.1101/2020.04.02.20051417	2020-03-24
USA/WA-S48/2020	ncov	EPI_ISL_417101	2020-02-29	North America	USA	Washington	Snohomish County	Washington State Department of Health	Seattle Flu Study	Chu etl al et al	https://www.gisaid.org	Cryptic transmission of SARS-CoV-2 in Washington State	https://doi.dx.org/10.1101/2020.04.02.20051417	2020-03-24
USA/WA-S5/2020	ncov	EPI_ISL_416460	2020-02-29	North America	USA	Washington	King County	Seattle Flu Study	Seattle Flu Study	Chu et al et al	https://www.gisaid.org	Cryptic transmission of SARS-CoV-2 in Washington State	https://doi.dx.org/10.1101/2020.04.02.20051417	2020-03-22
USA/WA-S55/2020	ncov	EPI_ISL_417108	2020-02-29	North America	USA	Washington	King County	Washington State Department of Health	Seattle Flu Study	Chu etl al et al	https://www.gisaid.org	Cryptic transmission of SARS-CoV-2 in Washington State	https://doi.dx.org/10.1101/2020.04.02.20051417	2020-03-24
USA/WA-S6/2020	ncov	EPI_ISL_416461	2020-02-29	North America	USA	Washington	King County	Seattle Flu Study	Seattle Flu Study	Chu et al et al	https://www.gisaid.org	Cryptic transmission of SARS-CoV-2 in Washington State	https://doi.dx.org/10.1101/2020.04.02.20051417	2020-03-22
USA/WA-S89/2020	ncov	EPI_ISL_417142	2020-02-29	North America	USA	Oregon	Umatilla County	Washington State Department of Health	Seattle Flu Study	Chu etl al et al	https://www.gisaid.org	Cryptic transmission of SARS-CoV-2 in Washington State	https://doi.dx.org/10.1101/2020.04.02.20051417	2020-03-24
USA/WA-S90/2020	ncov	EPI_ISL_417143	2020-02-29	North America	USA	Oregon	Umatilla County	Washington State Department of Health	Seattle Flu Study	Chu etl al et al	https://www.gisaid.org	Cryptic transmission of SARS-CoV-2 in Washington State	https://doi.dx.org/10.1101/2020.04.02.20051417	2020-03-24
USA/WA-S92/2020	ncov	EPI_ISL_417145	2020-02-29	North America	USA	Washington	King County	Washington State Department of Health	Seattle Flu Study	Chu etl al et al	https://www.gisaid.org	Cryptic transmission of SARS-CoV-2 in Washington State	https://doi.dx.org/10.1101/2020.04.02.20051417	2020-03-24
USA/WA-S93/2020	ncov	EPI_ISL_417146	2020-02-29	North America	USA	Washington	King County	Washington State Department of Health	Seattle Flu Study	Chu etl al et al	https://www.gisaid.org	Cryptic transmission of SARS-CoV-2 in Washington State	https://doi.dx.org/10.1101/2020.04.02.20051417	2020-03-24
USA/WA-S98/2020	ncov	EPI_ISL_417151	2020-02-29	North America	USA	Washington	King County	Washington State Department of Health	Seattle Flu Study	Chu etl al et al	https://www.gisaid.org	Cryptic transmission of SARS-CoV-2 in Washington State	https://doi.dx.org/10.1101/2020.04.02.20051417	2020-03-24
USA/WA6-UW3/2020	ncov	EPI_ISL_413457	2020-02-29	North America	USA	Washington		Washington State Public Health Lab	UW Virology Lab	Pavitra Roychoudhury et al	https://www.gisaid.org	Cryptic transmission of SARS-CoV-2 in Washington State	https://doi.dx.org/10.1101/2020.04.02.20051417	2020-03-05
Argentina/PAIS-A0001/2020	ncov	EPI_ISL_430793	2020-03-01	South America	Argentina	Buenos Aires		Laboratorio An√°lisis Cl√≠nicos, Unidad de Servicios Diagn√≥sticos, Swiss Medical Group	√Årea de Secuenciaci√≥n del Laboratorio de Virolog√≠a del Hospital de Ni√±os Dr. Ricardo Gutierrez	Nabaes Jodar et al	https://www.gisaid.org	COVID-19 in Latin America: Contrasting phylodynamic inference with epidemiological surveillance.	https://dx.doi.org/10.1101/2020.05.23.20111443	2020-04-27
Belgium/BC-03016/2020	ncov	EPI_ISL_415157	2020-03-01	Europe	Belgium	Sint-Niklaas		KU Leuven, Clinical and Epidemiological Virology	KU Leuven, Clinical and Epidemiological Virology	Bert Vanmechelen et al	https://www.gisaid.org	A phylodynamic workflow to rapidly gain insights into the dispersal history and dynamics of SARS-CoV-2 lineages	https://dx.doi.org/10.1101/2020.05.05.078758	2020-03-16
Belgium/BM-03012/2020	ncov	EPI_ISL_415154	2020-03-01	Europe	Belgium	Halle-Vilvoorde	Kraainem	KU Leuven, Clincal and Epidemiological Virology	KU Leuven, Clincal and Epidemiological Virology	Bert Vanmechelen et al	https://www.gisaid.org	A phylodynamic workflow to rapidly gain insights into the dispersal history and dynamics of SARS-CoV-2 lineages	https://dx.doi.org/10.1101/2020.05.05.078758	2020-03-16
Belgium/CG-030158/2020	ncov	EPI_ISL_418987	2020-03-01	Europe	Belgium	Verviers	Eupen	KU Leuven, Clinical and Epidemiological Virology	KU Leuven, Clinical and Epidemiological Virology	Bert Vanmechelen et al	https://www.gisaid.org	A phylodynamic workflow to rapidly gain insights into the dispersal history and dynamics of SARS-CoV-2 lineages	https://dx.doi.org/10.1101/2020.05.05.078758	2020-03-31
Belgium/QKJ-03015/2020	ncov	EPI_ISL_415158	2020-03-01	Europe	Belgium	Brussels		KU Leuven, Clinical and Epidemiological Virology	KU Leuven, Clinical and Epidemiological Virology	Bert Vanmechelen et al	https://www.gisaid.org	A phylodynamic workflow to rapidly gain insights into the dispersal history and dynamics of SARS-CoV-2 lineages	https://dx.doi.org/10.1101/2020.05.05.078758	2020-03-16
Belgium/SH-03014/2020	ncov	EPI_ISL_415156	2020-03-01	Europe	Belgium	Leuven	Huldenberg	KU Leuven, Clinical and Epidemiological Virology	KU Leuven, Clinical and Epidemiological Virology	Bert Vanmechelen et al	https://www.gisaid.org	A phylodynamic workflow to rapidly gain insights into the dispersal history and dynamics of SARS-CoV-2 lineages	https://dx.doi.org/10.1101/2020.05.05.078758	2020-03-16
Belgium/VAG-03013/2020	ncov	EPI_ISL_415155	2020-03-01	Europe	Belgium	Leuven	Huldenberg	KU Leuven, Clinical and Epidemiological Virology	KU Leuven, Clinical and Epidemiological Virology	Bert Vanmechelen et al	https://www.gisaid.org	A phylodynamic workflow to rapidly gain insights into the dispersal history and dynamics of SARS-CoV-2 lineages	https://dx.doi.org/10.1101/2020.05.05.078758	2020-03-16
Canada/BC_02421/2020	ncov	EPI_ISL_415581	2020-03-01	North America	Canada	British Columbia		BCCDC Public Health Laboratory	BCCDC Public Health Laboratory	Harrigan et al	https://www.gisaid.org	?	?	2020-03-18
CzechRepublic/951/2020	ncov	EPI_ISL_414477	2020-03-01	Europe	Czech Republic	Usti nad Labem		The National Institute of Public Health Center for Epidemiology and Microbiology	State Veterinary Institute Prague	Alexander Nagy et al	https://www.gisaid.org	?	?	2020-03-12
Denmark/SSI-03/2020	ncov	EPI_ISL_416144	2020-03-01	Europe	Denmark	Copenhagen		Department of Virus and Microbiological Special diagnostics, Statens Serum Institut, Copenhagen, Denmark.	ViFU	Morten Rasmussen et al	https://www.gisaid.org	?	?	2020-03-20
England/20099079106/2020	ncov	EPI_ISL_415130	2020-03-01	Europe	United Kingdom	England		Respiratory Virus Unit, Microbiology Services Colindale, Public Health England	Respiratory Virus Unit, Microbiology Services Colindale, Public Health England	Monica Galiano et al	https://www.gisaid.org	Preliminary analysis of SARS-CoV-2 importation & establishment of UK transmission lineages	https://virological.org/t/preliminary-analysis-of-sars-cov-2-importation-establishment-of-uk-transmission-lineages/507	2020-03-16
England/200991076/2020	ncov	EPI_ISL_414524	2020-03-01	Europe	United Kingdom	England		Respiratory Virus Unit, Microbiology Services Colindale, Public Health England	Respiratory Virus Unit, Microbiology Services Colindale, Public Health England	Monica Galiano et al	https://www.gisaid.org	Preliminary analysis of SARS-CoV-2 importation & establishment of UK transmission lineages	https://virological.org/t/preliminary-analysis-of-sars-cov-2-importation-establishment-of-uk-transmission-lineages/507	2020-03-13
England/201000003/2020	ncov	EPI_ISL_414013	2020-03-01	Europe	United Kingdom	England		Respiratory Virus Unit, Microbiology Services Colindale, Public Health England	Respiratory Virus Unit, Microbiology Services Colindale, Public Health England	Monica Galiano et al	https://www.gisaid.org	Preliminary analysis of SARS-CoV-2 importation & establishment of UK transmission lineages	https://virological.org/t/preliminary-analysis-of-sars-cov-2-importation-establishment-of-uk-transmission-lineages/507	2020-03-10
England/20100077906/2020	ncov	EPI_ISL_415139	2020-03-01	Europe	United Kingdom	England		Respiratory Virus Unit, Microbiology Services Colindale, Public Health England	Respiratory Virus Unit, Microbiology Services Colindale, Public Health England	Monica Galiano et al	https://www.gisaid.org	Preliminary analysis of SARS-CoV-2 importation & establishment of UK transmission lineages	https://virological.org/t/preliminary-analysis-of-sars-cov-2-importation-establishment-of-uk-transmission-lineages/507	2020-03-16
England/20102000206/2020	ncov	EPI_ISL_415145	2020-03-01	Europe	United Kingdom	England		Respiratory Virus Unit, Microbiology Services Colindale, Public Health England	Respiratory Virus Unit, Microbiology Services Colindale, Public Health England	Monica Galiano et al	https://www.gisaid.org	Preliminary analysis of SARS-CoV-2 importation & establishment of UK transmission lineages	https://virological.org/t/preliminary-analysis-of-sars-cov-2-importation-establishment-of-uk-transmission-lineages/507	2020-03-16
England/20102000306/2020	ncov	EPI_ISL_415146	2020-03-01	Europe	United Kingdom	England		Respiratory Virus Unit, Microbiology Services Colindale, Public Health England	Respiratory Virus Unit, Microbiology Services Colindale, Public Health England	Monica Galiano et al	https://www.gisaid.org	Preliminary analysis of SARS-CoV-2 importation & establishment of UK transmission lineages	https://virological.org/t/preliminary-analysis-of-sars-cov-2-importation-establishment-of-uk-transmission-lineages/507	2020-03-16
England/20102000506/2020	ncov	EPI_ISL_415147	2020-03-01	Europe	United Kingdom	England		Respiratory Virus Unit, Microbiology Services Colindale, Public Health England	Respiratory Virus Unit, Microbiology Services Colindale, Public Health England	Monica Galiano et al	https://www.gisaid.org	Preliminary analysis of SARS-CoV-2 importation & establishment of UK transmission lineages	https://virological.org/t/preliminary-analysis-of-sars-cov-2-importation-establishment-of-uk-transmission-lineages/507	2020-03-16
England/20102068502/2020	ncov	EPI_ISL_417213	2020-03-01	Europe	United Kingdom	England		Respiratory Virus Unit, Microbiology Services Colindale, Public Health England	Respiratory Virus Unit, Microbiology Services Colindale, Public Health England	Monica Galiano et al	https://www.gisaid.org	Preliminary analysis of SARS-CoV-2 importation & establishment of UK transmission lineages	https://virological.org/t/preliminary-analysis-of-sars-cov-2-importation-establishment-of-uk-transmission-lineages/507	2020-03-25
England/20102068506/2020	ncov	EPI_ISL_415149	2020-03-01	Europe	United Kingdom	England		Respiratory Virus Unit, Microbiology Services Colindale, Public Health England	Respiratory Virus Unit, Microbiology Services Colindale, Public Health England	Monica Galiano et al	https://www.gisaid.org	Preliminary analysis of SARS-CoV-2 importation & establishment of UK transmission lineages	https://virological.org/t/preliminary-analysis-of-sars-cov-2-importation-establishment-of-uk-transmission-lineages/507	2020-03-16
England/20102098802/2020	ncov	EPI_ISL_417217	2020-03-01	Europe	United Kingdom	England		Respiratory Virus Unit, Microbiology Services Colindale, Public Health England	Respiratory Virus Unit, Microbiology Services Colindale, Public Health England	Monica Galiano et al	https://www.gisaid.org	Preliminary analysis of SARS-CoV-2 importation & establishment of UK transmission lineages	https://virological.org/t/preliminary-analysis-of-sars-cov-2-importation-establishment-of-uk-transmission-lineages/507	2020-03-25
England/20102115303/2020	ncov	EPI_ISL_417219	2020-03-01	Europe	United Kingdom	England		Respiratory Virus Unit, Microbiology Services Colindale, Public Health England	Respiratory Virus Unit, Microbiology Services Colindale, Public Health England	Monica Galiano et al	https://www.gisaid.org	Preliminary analysis of SARS-CoV-2 importation & establishment of UK transmission lineages	https://virological.org/t/preliminary-analysis-of-sars-cov-2-importation-establishment-of-uk-transmission-lineages/507	2020-03-25
England/20104004502/2020	ncov	EPI_ISL_417224	2020-03-01	Europe	United Kingdom	England		Respiratory Virus Unit, Microbiology Services Colindale, Public Health England	Respiratory Virus Unit, Microbiology Services Colindale, Public Health England	Monica Galiano et al	https://www.gisaid.org	Preliminary analysis of SARS-CoV-2 importation & establishment of UK transmission lineages	https://virological.org/t/preliminary-analysis-of-sars-cov-2-importation-establishment-of-uk-transmission-lineages/507	2020-03-25
England/20104008502/2020	ncov	EPI_ISL_417229	2020-03-01	Europe	United Kingdom	England		Respiratory Virus Unit, Microbiology Services Colindale, Public Health England	Respiratory Virus Unit, Microbiology Services Colindale, Public Health England	Monica Galiano et al	https://www.gisaid.org	Preliminary analysis of SARS-CoV-2 importation & establishment of UK transmission lineages	https://virological.org/t/preliminary-analysis-of-sars-cov-2-importation-establishment-of-uk-transmission-lineages/507	2020-03-25
England/20104015302/2020	ncov	EPI_ISL_417236	2020-03-01	Europe	United Kingdom	England		Respiratory Virus Unit, Microbiology Services Colindale, Public Health England	Respiratory Virus Unit, Microbiology Services Colindale, Public Health England	Monica Galiano et al	https://www.gisaid.org	Preliminary analysis of SARS-CoV-2 importation & establishment of UK transmission lineages	https://virological.org/t/preliminary-analysis-of-sars-cov-2-importation-establishment-of-uk-transmission-lineages/507	2020-03-25
Finland/FIN-114/2020	ncov	EPI_ISL_414640	2020-03-01	Europe	Finland	Finland		Department of Virology and Immunology, University of Helsinki and Helsinki University Hospital, Huslab Finland	Department of Virology, Faculty of Medicine, University of Helsinki, Helsinki, Finland	Teemu Smura et al	https://www.gisaid.org	?	?	2020-03-15
Finland/FIN01032020/2020	ncov	EPI_ISL_413605	2020-03-01	Europe	Finland	Helsinki		Department of Virology and Immunology, University of Helsinki and Helsinki University Hospital, Huslab Finland	Department of Virology, Faculty of Medicine, University of Helsinki, Helsinki, Finland	Teemu Smura et al	https://www.gisaid.org	?	?	2020-03-08
France/B2334/2020	ncov	EPI_ISL_416503	2020-03-01	Europe	France	Bretagne	Rennes	CHRU Pontchaillou - Laboratoire de Virologie	National Reference Center for Viruses of Respiratory Infections, Institut Pasteur, Paris	M√©lnie Albert et al	https://www.gisaid.org	Introductions and early spread of SARS-CoV-2 in France	https://dx.doi.org/10.1101/2020.04.24.059576	2020-03-22
Iceland/12/2020	ncov	EPI_ISL_417688	2020-03-01	Europe	Iceland	Reykjavik		The National University Hospital of Iceland	deCODE genetics	Daniel F Gudbjartsson et al	https://www.gisaid.org	Spread of SARS-CoV-2 in the Icelandic Population	https://dx.doi.org/10.1056/NEJMoa2006100	2020-03-27
Iceland/14/2020	ncov	EPI_ISL_417736	2020-03-01	Europe	Iceland	Reykjavik		The National University Hospital of Iceland	deCODE genetics	Daniel F Gudbjartsson et al	https://www.gisaid.org	Spread of SARS-CoV-2 in the Icelandic Population	https://dx.doi.org/10.1056/NEJMoa2006100	2020-03-27
India/GMC-RK100/2020	ncov	EPI_ISL_431101	2020-03-01	Asia	India	Telangana	Hyderabad	Department of Microbiology,Gandhi Medical College and Hospital	Virus Research Laboratory, Department of Zoology, Osmania University,Hyderabad,India	Muttineni Radhakrishna et al	https://www.gisaid.org	Phylogenetic clustering of the Indian SARS-CoV-2 genomes reveals the presence of distinct clades of viral haplotypes among states	https://www.biorxiv.org/content/10.1101/2020.05.28.122143v1	2020-04-29
Israel/ISR_IT0320/2020	ncov	EPI_ISL_419210	2020-03-01	Asia	Israel	Ramat Gan		The Chaim Sheba Medical Center	Israel Institute for Biological Research	Inbar Cohen-Gihon et al	https://www.gisaid.org	Full genome viral sequences inform patterns of SARS-CoV-2 spread into and within Israel	https://dx.doi.org/10.1101/2020.05.21.20104521	2020-04-01
Italy/FVG-ICGEB_S1/2020	ncov	EPI_ISL_417418	2020-03-01	Europe	Italy	Friuli Venezia Giulia		Laboratory of Molecular Virology International Center fro Genetic Engineering and Biotechnology (ICGEB)	ARGO Open Lab Platform for Genome sequencing	Licastro D et al	https://www.gisaid.org	Isolation and Full-Length Genome Characterization of SARS-CoV-2 from COVID-19 Cases in Northern Italy	https://dx.doi.org/10.1128/JVI.00543-20	2020-03-25
Italy/FVG-ICGEB_S5/2020	ncov	EPI_ISL_417419	2020-03-01	Europe	Italy	Friuli Venezia Giulia		Laboratory of Molecular Virology International Center for Genetic Engineering and Biotechnology (ICGEB)	ARGO Open Lab Platform for Genome sequencing	Licastro D et al	https://www.gisaid.org	Isolation and Full-Length Genome Characterization of SARS-CoV-2 from COVID-19 Cases in Northern Italy	https://dx.doi.org/10.1128/JVI.00543-20	2020-03-25
Italy/FVG-ICGEB_S8/2020	ncov	EPI_ISL_417421	2020-03-01	Europe	Italy	Friuli Venezia Giulia		Laboratory of Molecular Virology International Center for Genetic Engineering and Biotechnology (ICGEB)	ARGO Open Lab Platform for Genome sequencing	Licastro D et al	https://www.gisaid.org	Isolation and Full-Length Genome Characterization of SARS-CoV-2 from COVID-19 Cases in Northern Italy	https://dx.doi.org/10.1128/JVI.00543-20	2020-03-25
Italy/FVG-ICGEB_S9/2020	ncov	EPI_ISL_417423	2020-03-01	Europe	Italy	Friuli Venezia Giulia		Laboratory of Molecular Virology International Center for Genetic Engineering and Biotechnology (ICGEB)	ARGO Open Lab Platform for Genome sequencing	Licastro D et al	https://www.gisaid.org	Isolation and Full-Length Genome Characterization of SARS-CoV-2 from COVID-19 Cases in Northern Italy	https://dx.doi.org/10.1128/JVI.00543-20	2020-03-25
Italy/INMI3/2020	ncov	EPI_ISL_417921	2020-03-01	Europe	Italy	Lazio	Rome	INMI Lazzaro Spallanzani IRCCS	Laboratory of Virology, INMI Lazzaro Spallanzani IRCCS	Martina Rueca et al	https://www.gisaid.org	?	?	2020-03-27
Netherlands/Andel_1365066/2020	ncov	EPI_ISL_413564	2020-03-01	Europe	Netherlands	North Brabant	Andel	MHC West-Brabant	Erasmus Medical Center	David Nieuwenhuijse et al	https://www.gisaid.org	Rapid SARS-CoV-2 whole genome sequencing for informed public health decision making in the Netherlands	https://dx.doi.org/10.1038/s41591-020-0997-y	2020-03-07
Netherlands/Dalen_1363624/2020	ncov	EPI_ISL_413568	2020-03-01	Europe	Netherlands	Drenthe	Dalen	MHC Drente	Erasmus Medical Center	David Nieuwenhuijse et al	https://www.gisaid.org	Rapid SARS-CoV-2 whole genome sequencing for informed public health decision making in the Netherlands	https://dx.doi.org/10.1038/s41591-020-0997-y	2020-03-07
Netherlands/Haarlem_1363688/2020	ncov	EPI_ISL_413572	2020-03-01	Europe	Netherlands	North Holland	Haarlem	MHC Kennemerland	Erasmus Medical Center	David Nieuwenhuijse et al	https://www.gisaid.org	Rapid SARS-CoV-2 whole genome sequencing for informed public health decision making in the Netherlands	https://dx.doi.org/10.1038/s41591-020-0997-y	2020-03-07
Netherlands/Nieuwendijk_1363582/2020	ncov	EPI_ISL_413578	2020-03-01	Europe	Netherlands	North Brabant	Nieuwendijk	ErasmusMC	Erasmus Medical Center	David Nieuwenhuijse et al	https://www.gisaid.org	Rapid SARS-CoV-2 whole genome sequencing for informed public health decision making in the Netherlands	https://dx.doi.org/10.1038/s41591-020-0997-y	2020-03-07
Netherlands/Rotterdam_1363790/2020	ncov	EPI_ISL_413582	2020-03-01	Europe	Netherlands	South Holland	Rotterdam	ErasmusMC	Erasmus Medical Center	David Nieuwenhuijse et al	https://www.gisaid.org	Rapid SARS-CoV-2 whole genome sequencing for informed public health decision making in the Netherlands	https://dx.doi.org/10.1038/s41591-020-0997-y	2020-03-07
Netherlands/Utrecht_1363564/2020	ncov	EPI_ISL_413588	2020-03-01	Europe	Netherlands	Utrecht	Utrecht	MHC Utrecht	Erasmus Medical Center	David Nieuwenhuijse et al	https://www.gisaid.org	Rapid SARS-CoV-2 whole genome sequencing for informed public health decision making in the Netherlands	https://dx.doi.org/10.1038/s41591-020-0997-y	2020-03-07
Netherlands/Utrecht_1363628/2020	ncov	EPI_ISL_413589	2020-03-01	Europe	Netherlands	Utrecht	Utrecht	MHC Utrecht	Erasmus Medical Center	David Nieuwenhuijse et al	https://www.gisaid.org	Rapid SARS-CoV-2 whole genome sequencing for informed public health decision making in the Netherlands	https://dx.doi.org/10.1038/s41591-020-0997-y	2020-03-07
Norway/1538/2020	ncov	EPI_ISL_417486	2020-03-01	Europe	Norway	Oslo		Hospital of Southern Norway - Kristiansand, Department of Medical Microbiology	Norwegian Institute of Public Health, Department of Virology	Kathrine Stene-Johansen et al	https://www.gisaid.org	?	?	2020-03-26
Norway/1539/2020	ncov	EPI_ISL_417487	2020-03-01	Europe	Norway	Oslo		Hospital of Southern Norway - Kristiansand, Department of Medical Microbiology	Norwegian Institute of Public Health, Department of Virology	Kathrine Stene-Johansen et al	https://www.gisaid.org	?	?	2020-03-26
[truncated: 14,297 more rows]
